# Supplementary material for: Widespread variation in transcript abundance within and across developmental stages of Trypanosoma brucei
Source: BMC Genomics. 2009 Oct 19;10:482. doi: 10.1186/1471-2164-10-482 (PMC2771046; doi:10.1186/1471-2164-10-482)
Supplement: Additional file 2 — Microarray gene level data. Expression data and attributes for all nuclear genes on the array (data) plus key describing column headers (key). [file 1471-2164-10-482-S2.XLS]

## Sheet: Data
name	chr	contig	start	locus	genes in group	other members	unique probe count	description (first gene)	function	location	signal peptide	TM count	cBF	SL-BF	ST-BF	PF-log	PF-stat	max	min	mean	max:min	max stage	multiclass 5 group qval	cBF: mean	SL-BF: mean	ST-BF: mean	PF-log: mean	PF-stat: mean	PF-log vs cBF Q	PF-log vs cBF log2SAM	cBF vs SL-BF Q	cBF vs SL-BF log2SAM	SL-BF vs ST-BF Q	SL-BF vs ST-BF log2SAM	PF-log vs PF-stat Q	PF-log vs PF-stat log2SAM
Tb927.1.05	1	1	381	ST	1		8	variant surface glycoprotein (VSG) putative	VSG/VR		1	0	7863.9	60.103	983.883	45.2749	93.5387	7863.9	45.2749	1809.34	173.692	cBF	0	2.11978	-4.91188	-0.878905	-5.32061	-4.27376	0.164883	7.7667	7.93904	-5.21927	25.3927	2.17139	22.9607	1.29168
Tb927.1.10	1	1	6871	ST	1		8	hypothetical protein	Unknown:Tb-specific		1	1	204.683	152.784	409.684	129.185	208.071	409.684	129.185	220.881	3.17131	ST-BF	7.79651	-0.109878	-0.531774	0.89124	-0.773838	-0.0861986	21.0703	3.19845	52.0249	-2.46632	51.1077	0.768834	22.9607	0.716508
Tb927.1.30	1	1	11158	ST	1		8	hypothetical protein	Unknown:Tb-specific		0	0	685.9	1123.77	834.05	1456.25	394.319	1456.25	394.319	898.857	3.69307	PF-log	10.2717	-0.390094	0.322183	-0.107958	0.696091	-1.18873	25.6391	0.762091	52.0249	-1.45302	44.5075	0.52239	0.599852	-1.88691
Tb927.1.40	1	1	12407	ST	1		7	hypothetical protein	Unknown:Tb-specific		0	0	325.121	424.586	569.416	513.03	347.997	569.416	325.121	436.03	1.7514	ST-BF	12.781	-0.423451	-0.0383703	0.385056	0.234616	-0.325353	24.3767	0.798929	55.5687	-1.1051	51.1077	0.390546	12.4711	-0.59795
Tb927.1.70	1	1	44937	ST	2	Tb927.4.240	4	retrotransposon hot spot (RHS) protein putativeretrotransposon hot spot protein 4 (RHS4) putative	Other		0	0	5893.72	6411.51	6410.71	5180.68	3315.71	6411.51	3315.71	5442.47	1.93368	SL-BF	0.971147	0.114918	0.236403	0.236224	-0.0711181	-0.714944	21.9063	0.275169	55.5687	-0.186427	63.4833	0.00763699	0.289612	-0.677836
Tb927.1.120	1	1	60266	ST	4	Tb09.v4.0067, Tb927.2.1120, Tb11.0820	1	retrotransposon hot spot (RHS) protein putativeretrotransposon hot spot protein 4 (RHS4) putative	Other		0	0	17399.1	16253.9	15895.1	16755	7419.56	17399.1	7419.56	14744.5	2.34503	cBF	0	0.238834	0.140603	0.1084	0.184416	-0.990774	20.6209	-0.00377434	70.4831	0.035525	66.7351	-0.0218936	0	-0.961214
Tb927.1.220	1	1	85854	ST	3	Tb11.1810, Tb927.1.180	3	retrotransposon hot spot (RHS) protein putative	Other		0	0	21641.2	22131.3	19823.3	20672.1	17741.3	22131.3	17741.3	20401.8	1.24745	SL-BF	5.54222	0.085082	0.11739	-0.0415048	0.0189852	-0.201586	24.3767	0.0817476	70.4831	0.0600042	38.3478	-0.187044	7.02738	-0.14503
Tb927.1.270	1	1	106654	ST	1		4	hypothetical protein	Unknown:Tb-specific		0	0	9975.23	9813.84	9774.08	7671.54	9170.94	9975.23	7671.54	9281.13	1.30029	cBF	7.79651	0.104051	0.0805174	0.0746612	-0.274784	-0.0172303	4.85014	0.368592	70.4831	0.0429235	66.1444	-0.113909	14.8394	0.187242
Tb927.1.290	1	1	112972	ST	1		4	leucine-rich repeat protein (LRRP) putative	Interacting		0	0	2320.32	3133.7	2447.59	2795.23	2887.89	3133.7	2320.32	2716.95	1.35055	SL-BF	10.2717	-0.22766	0.205882	-0.150624	0.0409802	0.0880284	13.1273	-0.365502	69.472	0.532277	56.1876	-0.368568	12.4711	-0.23904
Tb927.1.370	1	1	140214	ST	1		8	leucine-rich repeat protein (LRRP) putative	Interacting		0	0	8303.94	10922.5	8082.12	8149.04	12698.5	12698.5	8082.12	9631.22	1.57118	PF-stat	0.157892	-0.213923	0.181514	-0.252985	-0.241089	0.398867	24.3767	0.104509	69.4131	0.366659	15.0151	-0.435905	0.0557128	0.701138
Tb927.1.380	1	1	144726	ST	1		6	hypothetical protein conserved	Unknown:conserved		0	0	2329.54	3676.44	3797.19	2882.36	2813.18	3797.19	2329.54	3099.74	1.63002	ST-BF	10.2717	-0.412102	0.246161	0.292784	-0.104897	-0.139948	17.45	-0.271182	70.4831	0.371295	60.5402	0.0899076	11.032	-0.295743
Tb927.1.400	1	1	147842	ST	1		1	hypothetical protein conserved	Unknown:conserved		1	0	3380.64	4542.95	5452.81	5267.33	8440.61	8440.61	3380.64	5416.87	2.49675	PF-stat	0.0562674	-0.680161	-0.25383	0.0095397	-0.0403866	0.639889	9.36829	-0.3505	70.4831	0.28746	51.1077	0.11627	0.151944	0.67647
Tb927.1.420	1	1	156384	ST	1		7	retrotransposon hot spot (RHS) protein putativeretrotransposon hot spot protein 5 (RHS5) putative	Other		0	0	462.066	330.933	344.209	312.748	343.902	462.066	312.748	358.771	1.47744	cBF	10.2717	0.365034	-0.116527	-0.0597815	-0.198064	-0.0610686	17.45	0.605335	69.9547	-0.0595509	66.7351	-0.296044	22.9607	0.0258329
Tb927.1.470	1	1	181089	ST	1		4	hypothetical protein conserved	Unknown:conserved		0	0	5426.14	7389.15	5485.02	7179.14	5512.32	7389.15	5426.14	6198.36	1.36177	SL-BF	12.781	-0.191958	0.253523	-0.176387	0.211926	-0.169227	13.1273	-0.241814	70.4831	0.107238	51.1077	0.202066	1.33879	-0.379522
Tb927.1.480	1	1	181680	ST	1		8	leucine-rich repeat protein (LRRP) putative	Interacting		0	0	2278.85	2352.7	2183.95	2043.32	3781.98	3781.98	2043.32	2528.16	1.85089	PF-stat	1.63475	-0.149784	-0.103769	-0.21115	-0.307169	0.581054	21.9063	0.176459	70.4831	0.463871	44.5075	-0.56204	0.599852	0.850073
Tb927.1.490	1	1	189837	ST	1		3	hypothetical protein	Unknown:Tb-specific		0	0	14186.7	15391.6	11893.6	13755	16365.5	16365.5	11893.6	14318.5	1.37599	PF-stat	12.781	-0.0133394	0.104263	-0.267687	-0.0579231	0.192778	24.3767	0.0673104	70.4831	0.0606126	44.5075	-0.186116	19.4395	0.142632
Tb927.1.530	1	1	203196	I	1		11	hypothetical protein conserved	Unknown:conserved		0	0	4995.28	4837.88	5736	5256.37	4012.34	5736	4012.34	4967.57	1.42959	ST-BF	0.0919828	0.00802518	-0.0381667	0.207504	0.0815248	-0.308098	4.85014	-0.0748246	69.9547	-0.0336697	19.8894	0.178903	0.47306	-0.448156
Tb927.1.540	1	1	204418	I	1		8	DNA-directed RNA polymerase III putativeRNA polymerase subunit putative	Transcription		0	0	6627.62	7497.07	6702.11	8881.7	4462.1	8881.7	4462.1	6834.12	1.99048	PF-log	0	-0.0442654	0.133572	-0.0281407	0.378081	-0.615033	0.170404	-0.456037	69.4131	0.212469	38.3478	-0.191106	0	-1.03243
Tb927.1.560	1	1	208703	I	1		8	hypothetical protein conserved	Unknown:conserved		0	0	5562.46	6024.11	7164.61	7400.26	8543.55	8543.55	5562.46	6939	1.53593	PF-stat	0.296694	-0.319004	-0.20398	0.0461603	0.0928487	0.300109	0.301169	-0.41169	69.4131	0.111691	8.64849	0.22505	22.9607	0.0638094
Tb927.1.570	1	1	210592	I	1		8	hypothetical protein conserved	Unknown:conserved		0	0	7959.52	7662.66	7372.29	12254.6	7154.64	12254.6	7154.64	8480.75	1.71283	PF-log	0	-0.0915108	-0.146347	-0.20208	0.531065	-0.245313	0.170404	-0.625334	55.5687	-0.0517096	64.6953	-0.0577382	0	-0.716405
Tb927.1.580	1	1	212455	I	1		5	phosphate-repressible phosphate permease putative	Transporter		0	10	30834.3	21568.6	27370	29515.8	42137.7	42137.7	21568.6	30285.3	1.95366	PF-stat	0.00845694	0.0259184	-0.489683	-0.146021	-0.0371313	0.476496	20.6209	-0.0171497	12.9805	-0.417941	15.0151	0.329673	0.0290437	0.529916
Tb927.1.600	1	1	216164	I	1		6	phosphate-repressible phosphate permease putative	Transporter		0	10	24627.7	20325.5	26522.6	25545.5	32182.6	32182.6	20325.5	25840.8	1.58336	PF-stat	0.531029	-0.0693655	-0.346361	0.0375745	-0.0165829	0.316631	20.6209	-0.0325032	52.0249	-0.157067	15.0151	0.25139	0.0466535	0.352832
Tb927.1.610	1	1	218081	I	1		8	hypothetical protein conserved	Unknown:conserved		0	0	5317.47	6152.28	6593.36	6016.76	6812.14	6812.14	5317.47	6178.4	1.28109	PF-stat	5.54222	-0.216493	-0.00611211	0.0937792	-0.038247	0.140874	13.1273	-0.116688	70.4831	0.102425	19.8894	0.24832	12.4711	-0.0350032
Tb927.1.630	1	1	219568	I	1		8	anti-silencing protein ASF 1 like protein putative	Other		0	0	9041.98	8150.05	7721.24	9442.22	5702.53	9442.22	5702.53	8011.6	1.65579	PF-log	0.157892	0.174548	0.024718	-0.0532586	0.237035	-0.490489	20.6209	-0.00811415	18.0884	-0.236198	60.5402	0.0435442	0.0517275	-0.660171
Tb927.1.640	1	1	220727	I	1		8	hypothetical protein conserved	Unknown:conserved		0	0	14241.5	11012.2	9994.91	11886.7	10454.5	14241.5	9994.91	11518	1.42487	cBF	0.0919828	0.306212	-0.0647816	-0.204619	0.0454611	-0.139757	6.42577	0.195329	18.0884	-0.239477	11.4822	-0.193754	2.28259	-0.127742
Tb927.1.650	1	1	226021	I	1		8	hypothetical protein conserved	Unknown:conserved		0	0	3393.63	3830.33	2878.05	3326.59	2737.28	3830.33	2737.28	3233.17	1.39932	SL-BF	5.54222	0.0698762	0.244516	-0.16786	0.0410909	-0.240207	21.9063	0.144148	70.4831	0.0917942	64.6953	-0.187137	3.56768	-0.271724
Tb927.1.670	1	1	228043	I	1		8	hypothetical protein conserved	Unknown:conserved		0	0	1699.83	2117.19	1296.27	2747.37	1433.28	2747.37	1296.27	1858.79	2.11945	PF-log	2.544	-0.128976	0.18779	-0.519999	0.563691	-0.375039	2.57473	-0.626286	70.4831	0.194719	66.7351	-0.150652	0.0628251	-0.922286
Tb927.1.690	1	1	230694	I	1		8	hypothetical protein conserved	Unknown:conserved		0	0	9724.78	8306.34	7986.1	8828.2	9415.48	9724.78	7986.1	8852.18	1.21771	cBF	0.157892	0.135633	-0.0918205	-0.148541	-0.00391346	0.0890013	17.45	0.0848186	17.0763	-0.226073	65.5038	-0.0561242	22.9607	0.00878591
Tb927.1.700	1	1	232504	I	1		9	phosphoglycerate kinase	Metabolism	Glycosome	0	0	32849	35215.1	15380.8	3387.76	3951.68	35215.1	3387.76	18156.9	10.3948	SL-BF	0	0.855334	0.955678	-0.239382	-2.42211	-2.19998	0	3.33379	70.4831	0.00825995	0.888308	-1.13145	12.4711	0.231347
Tb927.1.710	1	1	234176	I	1		9	phosphoglycerate kinase	Metabolism		0	0	3944.51	3649.3	4378.02	21623.7	10449.7	21623.7	3649.3	8809.05	5.92545	PF-log	0	-1.15914	-1.27137	-1.00871	1.29556	0.2464	0	-2.43434	59.754	-0.10328	31.8992	0.228827	0	-1.12429
Tb927.1.720	1	1	235770	I	1		8	phosphoglycerate kinase	Metabolism	Glycosome	0	0	9661.01	11077.2	11995.3	9829.16	10410.3	11995.3	9661.01	10594.6	1.24162	ST-BF	0.531029	-0.133081	0.06426	0.179146	-0.108187	-0.0253196	20.6209	-0.0187263	52.0249	0.149746	15.0151	0.146856	22.9607	0.0633802
Tb927.1.730	1	1	237834	I	1		8	hypothetical protein conserved	Other	Mitochondrial	0	0	6779.13	5750.66	9744.9	10589.2	4786.89	10589.2	4786.89	7530.16	2.21213	PF-log	0.00845694	-0.151581	-0.388953	0.371967	0.491845	-0.653592	0.246898	-0.566125	31.7188	-0.245988	0.629384	0.666258	0.0517275	-0.897871
Tb927.1.740	1	1	240378	I	1		8	hypothetical protein conserved	Unknown:conserved		0	0	6803.38	8015.61	7739.75	8558.63	7815.49	8558.63	6803.38	7786.57	1.258	PF-log	5.54222	-0.194736	0.0418233	-0.00870127	0.136391	0.00534846	0.977209	-0.29775	69.4131	0.195903	63.4833	0.0183052	12.4711	-0.0759827
Tb927.1.750	1	1	242278	I	1		8	hypothetical protein conserved	Unknown:conserved		0	0	4651.93	3997	3363.51	4232.65	5524.89	5524.89	3363.51	4353.99	1.64259	PF-stat	0.296694	0.0954883	-0.123422	-0.37237	-0.040779	0.343605	23.0189	0.0962402	44.7737	-0.155089	38.3478	-0.194227	11.032	0.416659
Tb927.1.760	1	1	246646	I	1		8	hypothetical protein conserved	Unknown:conserved		0	0	6851.74	7076.17	6801.27	6269.51	4485.78	7076.17	4485.78	6296.89	1.57746	SL-BF	3.90402	0.12183	0.168328	0.111165	-0.00628874	-0.48928	9.36829	0.183771	69.9547	-0.0469733	66.7351	-0.028153	1.33879	-0.330095
Tb927.1.780	1	1	249453	I	1		8	hypothetical protein conserved	Unknown:conserved		0	0	11087.8	11924.5	11932.2	11350.1	11791.7	11932.2	11087.8	11617.2	1.07616	ST-BF	10.2717	-0.0672998	0.0376652	0.038589	-0.0335684	0.0215031	28.0646	0.0223063	70.4831	0.0766495	63.4833	0.0112891	14.8394	0.0719481
Tb927.1.790	1	1	250982	I	1		8	hypothetical protein conserved	Unknown:conserved		1	0	6013.54	6793.53	5648.91	6615.76	5357.54	6793.53	5357.54	6085.86	1.26803	SL-BF	3.90402	-0.0172466	0.158701	-0.107487	0.120446	-0.183889	3.50098	-0.210849	69.4131	0.247751	66.5897	-0.0865654	0.208024	-0.306661
Tb927.1.820	1	1	254856	I	1		8	hypothetical protein conserved	Unknown:conserved		0	0	5908.29	6025.27	5367.64	5234.05	8454.02	8454.02	5234.05	6197.85	1.6152	PF-stat	0.296694	-0.069029	-0.040743	-0.207481	-0.243841	0.447869	9.36829	0.204786	69.9547	-0.00613572	25.3927	-0.153601	2.28259	0.66597
Tb927.1.830	1	1	256902	I	1		8	hypothetical protein conserved	Unknown:conserved		0	0	7391.81	9126.63	9077.83	8030.81	5717.89	9126.63	5717.89	7869	1.59615	SL-BF	0	-0.0902524	0.213903	0.206168	0.0293661	-0.460696	1.29827	-0.124374	52.0249	0.29709	66.1444	-0.0498093	0.0355044	-0.564955
Tb927.1.840	1	1	260024	I	1		8	hypothetical protein conserved	Unknown:conserved		1	2	3522.07	8065.79	3939.12	8322.97	3639.2	8322.97	3522.07	5497.83	2.36309	PF-log	10.2717	-0.64244	0.552954	-0.480987	0.598236	-0.59524	3.50098	-0.94359	69.472	0.928747	66.1444	-0.306391	0.47306	-0.783705
Tb927.1.860	1	1	261261	I	1		8	hypothetical protein conserved	Unknown:conserved		1	1	5971.5	5992.43	5938.44	7540.48	4615.35	7540.48	4615.35	6011.64	1.63378	PF-log	0.0562674	-0.00966627	-0.00461795	-0.0176743	0.326898	-0.381317	0.561329	-0.311417	64.5281	-0.0571916	56.1876	0.0565638	0	-0.682945
Tb927.1.870	1	1	262552	I	1		8	deoxyhypusine synthase putative	Metabolism		0	0	10618.2	12941.2	11654	13755	10041.5	13755	10041.5	11802	1.36982	PF-log	5.54222	-0.152493	0.132945	-0.0181978	0.220926	-0.233059	6.42577	-0.191779	70.4831	0.0478002	56.1876	0.0619073	0.208024	-0.326934
Tb927.1.880	1	1	264384	I	1		8	hypothetical protein conserved	Unknown:conserved		0	0	4120.33	6984.24	8547.63	10131.5	7699.98	10131.5	4120.33	7496.74	2.45891	PF-log	0.971147	-0.863504	-0.10216	0.189263	0.434513	0.0385919	0.301169	-0.99198	69.4131	0.564149	38.3478	0.263049	0.811302	-0.321057
Tb927.1.890	1	1	278431	I	1		8	hypothetical protein conserved	Unknown:conserved		0	1	6876.38	8504.7	7903.71	7684.04	8298.64	8504.7	6876.38	7853.49	1.2368	SL-BF	15.8042	-0.191686	0.114925	0.00919585	-0.0314698	0.079541	20.6209	-0.0279335	70.4831	0.130847	66.7351	-0.0663524	21.483	0.108428
Tb927.1.990	1	1	288582	I	1		8	hypothetical protein conserved	Unknown:conserved		0	0	9360.03	10854.1	7154.55	9421.69	8318.11	10854.1	7154.55	9021.69	1.51709	SL-BF	0.00845694	0.0531156	0.266766	-0.334537	0.0625881	-0.117142	23.0189	0.0545124	70.4831	0.0878003	0.888308	-0.560624	0.599852	-0.276065
Tb927.1.1000	1	1	289893	I	1		8	developmentally regulated phosphoprotein	Other		0	0	5599.39	6278.83	6727.7	10489.3	12289.5	12289.5	5599.39	8276.96	2.1948	PF-stat	0	-0.56383	-0.398604	-0.298986	0.341749	0.570258	0.170404	-0.895442	69.4131	0.221627	25.3927	0.226252	1.33879	0.247736
Tb927.1.1010	1	1	291585	I	1		8	hypothetical protein conserved	Unknown:conserved		0	0	6956.73	6936.1	6570.12	6415.08	4793	6956.73	4793	6334.21	1.45144	cBF	0.0351963	0.135246	0.130962	0.0527563	0.0183028	-0.402236	21.0703	0.10724	69.9547	-0.0360166	63.4833	0.00470859	0.0628251	-0.429054
Tb927.1.1020	1	1	294228	I	1		8	hypothetical protein conserved	Unknown:conserved		0	0	6248.33	8072.23	5243.15	6002.54	5106.15	8072.23	5106.15	6134.48	1.58088	SL-BF	10.2717	0.0265294	0.396027	-0.226507	-0.0313687	-0.264705	28.0646	0.0300607	69.4131	0.264671	31.8992	-0.329093	12.4711	-0.031063
Tb927.1.1030	1	1	296968	I	1		8	hypothetical protein conservedleucine-rich repeat protein (LRRP) putative	Interacting		0	0	7925.44	8466.44	8669.67	8025.69	6666.54	8669.67	6666.54	7950.76	1.30048	ST-BF	0.531029	-0.00460081	0.090663	0.124885	0.0135336	-0.254154	25.6391	0.0590637	70.4831	0.0704428	51.1077	0.0748843	0.811302	-0.220678
Tb927.1.1040	1	1	298771	I	1		2	hypothetical protein conserved	Unknown:conserved		0	0	6003.25	6621.23	6743.43	6069.54	5189.11	6743.43	5189.11	6125.31	1.29953	ST-BF	5.54222	-0.0290397	0.112315	0.1387	-0.0131966	-0.239295	20.6209	-0.0372854	70.4831	0.0785928	51.1077	0.166407	1.33879	-0.297087
Tb927.1.1050	1	1	300097	I	1		8	hypothetical protein conserved	Unknown:conserved		1	9	7390.74	8033.55	5615.21	7072.05	3608.64	8033.55	3608.64	6344.04	2.2262	SL-BF	0	0.220318	0.340636	-0.176061	0.156727	-0.813947	23.0189	0.111005	70.4831	0.065582	3.4014	-0.552851	0	-0.961125
Tb927.1.1060	1	1	303934	I	1		8	hypothetical protein conserved	Unknown:conserved		0	0	5381.93	6468.44	5900.39	5738.82	4429.98	6468.44	4429.98	5583.91	1.46015	SL-BF	0.531029	-0.0531525	0.212142	0.0795338	0.0394776	-0.333975	13.1273	-0.117095	69.4131	0.304935	44.5075	-0.246343	0.47306	-0.544806
Tb927.1.1080	1	1	305843	I	1		8	hypothetical protein conserved	Unknown:conserved		0	0	3677.27	3794.94	3860.63	3726.03	3193.95	3860.63	3193.95	3650.56	1.20873	ST-BF	1.63475	0.0105154	0.0559586	0.080717	0.0295202	-0.192779	20.6209	-0.0662955	70.4831	0.0933468	66.7351	-0.0102655	2.28259	-0.304733
Tb927.1.1100	1	1	308704	I	1		8	hypothetical protein conserved	Unknown:conserved		0	0	3371.19	3536.58	2961.69	4251.73	2156.75	4251.73	2156.75	3255.59	1.97136	PF-log	0.296694	0.0503388	0.119437	-0.136497	0.385131	-0.594057	3.50098	-0.33272	70.4831	0.0986175	44.5075	-0.311785	0.151944	-0.791905
Tb927.1.1120	1	1	312457	I	1		8	hypothetical protein conserved	Unknown:conserved		0	0	5776.97	6015.24	8704.23	8042.45	6846.23	8704.23	5776.97	7077.02	1.50671	ST-BF	0.00845694	-0.292829	-0.234521	0.298574	0.184491	-0.0478331	0.360854	-0.496563	69.9547	-0.0250411	1.09937	0.591272	0.151944	-0.320433
Tb927.1.1130	1	1	313980	I	1		8	glycerol-3-phosphate dehydrogenase (FAD-dependent) putative	Metabolism		1	1	3834.84	2973.33	3772.34	5265.62	4704.81	5265.62	2973.33	4110.19	1.77095	PF-log	0.0919828	-0.100037	-0.467126	-0.123745	0.3574	0.194932	1.71659	-0.405797	20.5922	-0.333604	15.0151	0.424551	12.4711	-0.0619354
Tb927.1.1140	1	1	316190	I	1		8	hypothetical protein conserved	Unknown:conserved		1	1	6432.21	6616.02	5851.6	7093.66	5502.73	7093.66	5502.73	6299.24	1.28912	PF-log	5.54222	0.0301372	0.0707853	-0.106348	0.171351	-0.195032	0.745192	-0.160971	70.4831	0.0179603	56.1876	0.0986776	0	-0.371641
Tb927.1.1150	1	1	317829	I	1		8	zeta tubulin	Other	Cytoskeleton	0	0	7248.81	6770.77	7601.2	8106.24	5961.38	8106.24	5961.38	7137.68	1.35979	PF-log	0.531029	0.0222887	-0.0761357	0.0907721	0.183578	-0.259809	4.85014	-0.109156	64.5281	-0.0532799	51.1077	0.0778217	0.151944	-0.41969
Tb927.1.1160	1	1	319653	I	1		8	hypothetical protein conserved	Other	Mitochondrial	1	0	3017.27	2584.01	3718.05	4519.46	2850.45	4519.46	2584.01	3337.85	1.74901	PF-log	0	-0.145676	-0.369307	0.155629	0.437232	-0.227727	0.170404	-0.63174	69.9547	-0.0365556	8.64849	0.432625	0.0517275	-0.724026
Tb927.1.1170	1	1	321625	I	1		8	RNA polymerase subunit putative	Transcription		0	0	2268.21	3492.08	2935.54	3522.22	4314.81	4314.81	2268.21	3306.57	1.9023	PF-stat	2.544	-0.543782	0.0787499	-0.171712	0.0911493	0.383961	0.360854	-0.550504	69.4131	0.514001	65.5038	-0.177194	21.483	0.138199
Tb927.1.1200	1	1	323197	I	1		8	hypothetical protein conserved	Other	Mitochondrial	0	0	5815.41	5966.21	7989.59	9982.75	7688.28	9982.75	5815.41	7488.45	1.7166	PF-log	0.0351963	-0.364786	-0.327851	0.0934551	0.414771	0.037993	0.360854	-0.605205	64.5281	-0.0638344	8.64849	0.329626	0.289612	-0.349054
Tb927.1.1210	1	1	325554	I	1		8	hypothetical protein conserved	Unknown:conserved		0	0	11473.5	12084.7	14749.2	14549	13449.3	14749.2	11473.5	13261.1	1.2855	ST-BF	0.296694	-0.208903	-0.13402	0.153432	0.133719	0.0203218	0.170404	-0.339315	70.4831	0.108469	11.4822	0.261884	0.599852	-0.15503
Tb927.1.1220	1	1	326712	I	1		8	hypothetical protein conserved	Unknown:conserved		0	0	11091.1	10266.9	10910.4	14826.4	13657.4	14826.4	10266.9	12150.4	1.4441	PF-log	0	-0.1316	-0.243012	-0.1553	0.287156	0.168674	0.170404	-0.448668	44.7737	-0.0734867	25.3927	0.0789813	0.599852	-0.125143
Tb927.1.1230	1	1	327663	I	1		8	chaperone protein DNAJ putative	Protein folding		1	0	4809.86	3725.69	4273.63	4362.85	3205.56	4809.86	3205.56	4075.52	1.50047	cBF	0.157892	0.239012	-0.129476	0.0684782	0.098287	-0.346406	25.6391	0.0690949	27.4787	-0.26774	15.0151	0.293964	0.289612	-0.419395
Tb927.1.1240	1	1	330289	I	1		8	cytidine triphosphate synthase putative	Metabolism		0	0	18599	17105.8	21321.9	22955.1	22348.5	22955.1	17105.8	20466.1	1.34195	PF-log	0.0919828	-0.138008	-0.258744	0.0591002	0.165582	0.126943	0.246898	-0.374018	64.5281	-0.0342089	6.64098	0.252294	12.4711	-0.0277535
Tb927.1.1270	1	1	334687	I	1		8	homocysteine S-methyltransferase putative	Other		0	0	4892.96	3114.36	2941.15	3910.27	7427.25	7427.25	2941.15	4457.2	2.52529	PF-stat	0.00845694	0.13457	-0.517201	-0.599757	-0.18887	0.736691	23.0189	0.156491	27.4787	-0.468595	66.7351	-0.0489035	0.208024	0.91945
Tb927.1.1300	1	1	338098	I	1		8	hypothetical protein conserved	Unknown:conserved		0	2	6305.19	5279.71	7228.17	5857.53	8799.73	8799.73	5279.71	6694.07	1.66671	PF-stat	0	-0.0863428	-0.342424	0.110748	-0.192591	0.394577	13.1273	0.109561	18.0884	-0.257182	1.30763	0.449294	0.0290437	0.577795
Tb927.1.1310	1	1	339557	I	1		8	hypothetical protein conserved	Unknown:conserved		1	1	10211.4	10496.9	10744	12024.7	10959.1	12024.7	10211.4	10887.2	1.17758	PF-log	5.54222	-0.0924599	-0.0526682	-0.0191001	0.143366	0.00948933	0.977209	-0.184795	69.9547	-0.0109572	44.5075	0.0678911	11.032	-0.115527
Tb927.1.1330	1	1	341299	I	1		8	hypothetical protein conserved	Unknown:conserved		0	0	10038	9521.32	11781.2	12479.8	9652.31	12479.8	9521.32	10694.5	1.31072	PF-log	0.296694	-0.0914054	-0.167639	0.139617	0.222722	-0.147925	0.977209	-0.2827	69.9547	-0.0125031	8.64849	0.227022	0.151944	-0.291094
Tb927.1.1340	1	1	342978	I	1		8	FG-GAP repeat protein putativeintergrin alpha chain protein putative	Other		0	0	6311.67	5652.06	5486.07	5840.83	5992.83	6311.67	5486.07	5856.69	1.15049	cBF	5.54222	0.107936	-0.0513084	-0.0943127	-0.00391286	0.0331506	1.71659	0.13001	17.0763	-0.19346	63.4833	0.013611	22.9607	0.0186949
Tb927.1.1350	1	1	345785	I	1		8	kinesin heavy chain putative	Other	Cytoskeleton	0	0	3228.56	3739.38	2704.51	4304.7	1957.27	4304.7	1957.27	3186.88	2.19934	PF-log	0.0351963	0.0187461	0.230653	-0.23678	0.433766	-0.703306	0.745192	-0.393117	70.4831	0.107457	25.3927	-0.384272	0.0628251	-0.925294
Tb927.1.1370	1	1	350095	I	1		8	rRNA biogenesis protein putative	RNA-associated		0	0	6110.15	5501.39	7076.99	7081.63	3072.93	7081.63	3072.93	5768.62	2.30452	PF-log	0	0.0829828	-0.068431	0.29491	0.295856	-0.908612	1.29827	-0.383383	70.4831	0.0264471	5.12281	0.296671	0	-1.29631
Tb927.1.1380	1	1	353241	I	1		8	serine/threonine protein phosphatase 2a regulatory subunit putative	Phosphorylation		0	0	2479.52	2241.28	2056.34	3254.54	3365.49	3365.49	2056.34	2679.43	1.63664	PF-stat	1.63475	-0.111865	-0.257607	-0.38185	0.280526	0.328887	4.85014	-0.285948	59.754	-0.151006	66.7351	-0.0234995	22.9607	0.140547
Tb927.1.1390	1	1	356937	I	1		8	hypothetical protein conserved	Unknown:conserved		0	0	6381.8	5229.06	6226.44	7454.02	8900.84	8900.84	5229.06	6838.43	1.70219	PF-stat	0.296694	-0.0997017	-0.387115	-0.135257	0.124353	0.380276	0.977209	-0.372718	55.5687	-0.155533	25.3927	0.323252	11.032	0.161739
Tb927.1.1400	1	1	358355	I	1		8	hypothetical protein conserved	Unknown:conserved		0	1	7107.44	5672.41	7517.74	7095.13	8005.08	8005.08	5672.41	7079.56	1.41123	PF-stat	0.531029	0.00566998	-0.319698	0.0866386	0.00317048	0.177256	20.6209	-0.0792249	44.7737	-0.217443	6.64098	0.435323	12.4711	0.187222
Tb927.1.1420	1	1	360261	I	1		8	hypothetical protein conserved	Unknown:conserved		0	0	6938.2	6860.77	6825.66	10292.4	6936.23	10292.4	6825.66	7570.65	1.5079	PF-log	1.63475	-0.125856	-0.142047	-0.14945	0.44309	-0.126265	1.29827	-0.489256	69.9547	-0.0300512	66.7351	-0.0331955	4.89376	-0.294125
Tb927.1.1470	1	1	367865	I	1		8	hypothetical protein conserved	Unknown:conserved		0	0	8754.25	5817.24	7516.07	11335.6	16660.9	16660.9	5817.24	10016.8	2.86407	PF-stat	0.00845694	-0.19437	-0.784019	-0.414375	0.178438	0.734045	2.57473	-0.442934	31.7188	-0.369987	51.1077	0.106823	3.56768	0.552946
Tb927.1.1500	1	1	374878	I	1		8	hypothetical protein conserved	Unknown:conserved		0	0	20494.5	18699.6	20697.9	7680.21	22115.4	22115.4	7680.21	17937.5	2.87953	PF-stat	0.00845694	0.192256	0.0600268	0.206506	-1.22376	0.302069	0.0504899	1.35104	37.1828	-0.0848337	56.1876	0.0753651	0	1.36318
Tb927.1.1530	1	1	385710	I	1		8	protein kinase putative	Phosphorylation		0	0	9830.56	7538.75	11894.3	7260.26	13075	13075	7260.26	9919.79	1.8009	PF-stat	0.296694	-0.0130357	-0.395984	0.261892	-0.450287	0.398435	20.6209	0.260179	69.9547	-0.0927273	8.64849	0.539671	0.0557128	0.825476
Tb927.1.1540	1	1	394806	I	1		8	hypothetical protein conserved	Unknown:conserved		1	0	7996.98	6666.73	9797.7	9795.85	5051.1	9797.7	5051.1	7861.67	1.93972	ST-BF	0.00845694	0.0246196	-0.237856	0.317607	0.317334	-0.638239	6.42577	-0.260398	52.0249	-0.166639	4.27994	0.461158	0.0355044	-1.03928
Tb927.1.1550	1	1	397190	I	1		8	tubulin-tyrosine ligase putative	Other	Cytoskeleton	0	0	13287.5	10423.2	12463.2	10769.6	12028.2	13287.5	10423.2	11794.4	1.2748	cBF	2.544	0.171976	-0.178295	0.0795814	-0.131136	0.0283268	0.977209	0.229596	13.5804	-0.284687	15.0151	0.228043	17.395	0.106679
Tb927.1.1560	1	1	399676	I	1		8	vesicular-fusion protein NsF putativeN-ethylmaleimide sensitive factor (NsF)	Protein transport/modification		0	0	14109.8	13758.6	12287.3	11610.4	9515.06	14109.8	9515.06	12256.2	1.48289	cBF	0.0919828	0.203184	0.166817	0.00365515	-0.0781013	-0.365231	0.977209	0.225678	44.7737	-0.0592385	19.8894	-0.273379	0.289612	-0.274906
Tb927.1.1580	1	1	403775	I	1		8	cytochrome c oxidase assembly factor putativeelectron transport protein SCO1/2 putative	Metabolism	Mitochondrial	1	0	5923.84	5098.76	7299.81	8536.79	8282.65	8536.79	5098.76	7028.37	1.67429	PF-log	0.0218804	-0.246658	-0.463044	0.054669	0.280503	0.236903	0.977209	-0.436824	27.4787	-0.344555	3.4014	0.554878	22.9607	0.0521194
Tb927.1.1600	1	1	405678	I	1		8	hypothetical protein conserved	Unknown:conserved		0	0	9017.81	7839.38	8514.9	10536.7	6033.62	10536.7	6033.62	8388.48	1.74633	PF-log	0.157892	0.104368	-0.0976693	0.0215804	0.328939	-0.475384	13.1273	-0.131267	31.7188	-0.1745	44.5075	0.0922891	0.0628251	-0.675895
Tb927.1.1610	1	1	411411	I	1		8	hypothetical protein conserved	Unknown:conserved		0	0	3686.66	2884.59	4233.81	4352.96	3518.66	4352.96	2884.59	3735.34	1.50904	PF-log	0.157892	-0.0189239	-0.372874	0.18072	0.220758	-0.0862105	3.50098	-0.224884	23.6571	-0.340047	11.4822	0.460878	0.289612	-0.289403
Tb927.1.1620	1	1	412960	I	1		8	ATP-dependent DEAD/H RNA helicase putative	RNA-associated		0	0	5651.78	5827.36	9083.27	7049.1	4050.99	9083.27	4050.99	6332.5	2.24224	ST-BF	0.0218804	-0.164068	-0.119933	0.520436	0.154663	-0.644501	1.29827	-0.326084	70.4831	0.0560822	2.1471	0.626574	0.289612	-0.60498
Tb927.1.1630	1	1	415685	I	1		8	hypothetical protein conserved	Unknown:conserved		0	0	4454.68	3743.92	4571.67	4618.43	7260.31	7260.31	3743.92	4929.8	1.93923	PF-stat	0	-0.146208	-0.39698	-0.108807	-0.0941275	0.558502	28.0646	0.0330097	44.7737	-0.274241	25.3927	0.271884	0.0557128	0.850606
Tb927.1.1640	1	1	416752	I	1		8	hypothetical protein conserved	Unknown:conserved		0	0	2740.11	1992.78	3069.49	2735.64	3889.29	3889.29	1992.78	2885.46	1.95169	PF-stat	0.0562674	-0.0745695	-0.534019	0.0891984	-0.0769252	0.430704	26.7962	0.0904561	52.0249	-0.264267	15.0151	0.422822	0.208024	0.589871
Tb927.1.1650	1	1	418001	I	1		2	hypothetical protein conserved	Unknown:conserved		0	0	6249.65	6289.94	6508.96	5840.98	4978.48	6508.96	4978.48	5973.6	1.30742	ST-BF	7.79651	0.0651745	0.0744448	0.123825	-0.0323912	-0.262894	26.7962	0.0638372	69.9547	-0.00692644	56.1876	0.0708176	7.02738	-0.265624
Tb927.1.1660	1	1	418829	I	1		8	hypothetical protein conserved	Unknown:conserved		0	0	2910.93	3390.74	3432.33	3548.19	3143.41	3548.19	2910.93	3285.12	1.21892	PF-log	10.2717	-0.174467	0.0456538	0.0632422	0.111139	-0.0636167	1.29827	-0.247332	70.4831	0.0745835	44.5075	0.145361	12.4711	-0.0966081
Tb927.1.1670	1	1	420035	I	1		8	hypothetical protein conserved	Unknown:conserved		0	0	9408.62	7749.77	6756.61	7321.11	5991.66	9408.62	5991.66	7445.56	1.57029	cBF	0.0562674	0.337604	0.0577732	-0.140079	-0.0243166	-0.313423	0.0504899	0.370647	12.8057	-0.288394	51.1077	-0.161231	0.811302	-0.284154
Tb927.1.1680	1	1	424666	I	1		8	hypothetical protein conserved	Unknown:conserved		0	0	2569.97	1859.91	2839.11	2560.59	2646.71	2839.11	1859.91	2495.26	1.52648	ST-BF	3.90402	0.0425626	-0.423958	0.186251	0.037288	0.0850106	28.0646	0.0069875	27.4787	-0.468518	15.0151	0.526387	22.9607	0.0591103
Tb927.1.1690	1	1	425787	I	1		8	RNA-editing complex proteinRNA editing endoribonuclease	RNA-associated	Mitochondrial	0	0	7274.62	6368.34	7441.45	7355.38	5348.39	7441.45	5348.39	6757.64	1.39135	ST-BF	0.971147	0.106353	-0.0856002	0.139065	0.122281	-0.337415	20.6209	-0.0136212	27.4787	-0.244309	6.64098	0.383966	1.33879	-0.374372
Tb927.1.1700	1	1	428876	I	1		8	hypothetical protein conserved	Unknown:conserved		0	0	14210.4	14058.6	15693	15855.4	11714.2	15855.4	11714.2	14306.3	1.35352	PF-log	0.0919828	-0.00970512	-0.0251988	0.133467	0.148324	-0.288396	17.45	-0.0670112	55.5687	-0.0542469	8.64849	0.219014	0.151944	-0.370619
Tb927.1.1710	1	1	430943	I	1		8	hypothetical protein conserved	Unknown:conserved		0	0	8109.66	7146.44	8266.36	8675.3	5494.57	8675.3	5494.57	7538.47	1.57888	PF-log	3.90402	0.105371	-0.0770465	0.13298	0.202642	-0.456264	4.85014	-0.154485	44.7737	-0.115264	11.4822	0.190838	3.56768	-0.368125
Tb927.1.1720	1	1	436874	I	1		8	hypothetical protein conserved	Unknown:conserved		1	0	6223.56	5972.48	6463.51	6932.66	10143	10143	5972.48	7147.04	1.69829	PF-stat	0	-0.199606	-0.259016	-0.145029	-0.0439375	0.505066	6.42577	-0.109929	69.9547	-0.0234978	44.5075	0.0941265	0.0557128	0.535418
Tb927.1.1730	1	1	438709	I	1		8	hypothetical protein conserved	Unknown:conserved		0	0	7771.22	8147.91	8984.2	10031.5	3858.27	10031.5	3858.27	7758.63	2.60001	PF-log	0.0919828	0.00233946	0.070629	0.211589	0.370669	-1.00785	1.29827	-0.369567	70.4831	0.0229986	38.3478	0.169632	0.0355044	-1.10405
Tb927.1.1740	1	1	441389	I	1		8	hypothetical protein	Unknown:Tb-specific		0	0	9842.44	10585.6	10691.8	7821.08	11843.7	11843.7	7821.08	10156.9	1.51433	PF-stat	1.63475	-0.0453773	0.059638	0.0740437	-0.377026	0.221658	2.57473	0.497081	70.4831	0.0190494	65.5038	-0.105742	0.0557128	0.629118
Tb927.1.1750	1	1	463474	I	1		8	hypothetical protein conserved	Unknown:conserved		0	0	14840	13146.3	14485.5	11687.3	15115.2	15115.2	11687.3	13854.9	1.29331	PF-stat	0.0351963	0.0990966	-0.0757363	0.0642196	-0.245454	0.125611	0.977209	0.331188	23.6571	-0.166881	19.8894	0.111834	0.0290437	0.391149
Tb927.1.1760	1	1	465361	I	1		8	hypothetical protein conserved	Unknown:conserved		1	3	12134.2	9516.77	9839.63	10443.8	17444.6	17444.6	9516.77	11875.8	1.83303	PF-stat	0.0351963	0.0310568	-0.319479	-0.271346	-0.185382	0.554754	17.45	0.132326	31.7188	-0.194436	38.3478	0.186729	0.0466535	0.736346
Tb927.1.1770	1	1	466913	I	1		8	glutaredoxin putative	Metabolism		0	0	11610.4	7587.81	11524.1	16475.9	18976.3	18976.3	7587.81	13234.9	2.50089	PF-stat	0	-0.188929	-0.802593	-0.19969	0.316012	0.519847	0.170404	-0.64579	55.5687	-0.188482	25.3927	0.29857	4.89376	0.147167
Tb927.1.1790	1	1	468196	I	1		8	hypothetical protein	Unknown:Tb-specific		0	0	4854.24	4195.78	4613.7	3505.48	5829.45	5829.45	3505.48	4599.73	1.66296	PF-stat	1.63475	0.0776975	-0.13261	0.00437438	-0.391939	0.341811	4.85014	0.350681	55.5687	-0.20143	63.4833	0.0243363	0.811302	0.683902
Tb927.1.1820	1	1	470272	I	1		8	hypothetical protein conserved	Unknown:conserved		0	0	15170.3	11763.8	13245.4	9116.87	19731.6	19731.6	9116.87	13805.6	2.16429	PF-stat	0	0.135996	-0.230896	-0.0597645	-0.598641	0.515255	0.0798544	0.685655	17.0763	-0.301969	25.3927	0.157709	0	1.12376
Tb927.1.1840	1	1	474175	I	1		8	hypothetical protein conserved	Unknown:conserved		0	0	8469.16	7061.98	8595.48	8159.68	10892.2	10892.2	7061.98	8635.69	1.54237	PF-stat	0.531029	-0.0280934	-0.29024	-0.00673347	-0.0818003	0.334908	25.6391	0.102249	44.7737	-0.228152	15.0151	0.300689	2.28259	0.491342
Tb927.1.1850	1	1	479794	I	1		8	hypothetical protein conserved	Unknown:conserved		0	0	11199.6	7716.71	9073.08	5963.44	11974.6	11974.6	5963.44	9185.49	2.00801	PF-stat	0.157892	0.286015	-0.251371	-0.0177643	-0.623211	0.382555	1.71659	0.795321	20.5922	-0.480608	8.64849	0.366243	0.151944	0.922923
Tb927.1.1880	1	1	484190	I	1		8	hypothetical protein conserved	Unknown:conserved		0	0	7659.06	7050.12	5984.53	5945.77	5732.53	7659.06	5732.53	6474.4	1.33607	cBF	5.54222	0.242421	0.1229	-0.11351	-0.122884	-0.175574	6.42577	0.479627	55.5687	-0.151775	38.3478	-0.217393	22.9441	0.172585
Tb927.1.1890	1	1	489019	I	1		8	hypothetical protein conserved	Unknown:conserved		0	0	6723.85	6559.72	7262.12	7939.24	6453.71	7939.24	6453.71	6987.73	1.23018	PF-log	3.90402	-0.0555352	-0.0911899	0.0555677	0.184177	-0.114694	9.36829	-0.155341	31.7188	-0.217983	8.64849	0.278439	4.89376	-0.280591
Tb927.1.1910	1	1	493801	I	1		8	hypothetical protein conserved	Unknown:conserved		0	0	7941.2	7881.51	6739.87	6848.08	7293.29	7941.2	6739.87	7340.79	1.17824	cBF	10.2717	0.113422	0.102536	-0.123214	-0.100236	-0.00936508	4.85014	0.211768	70.4831	0.0267215	44.5075	-0.244933	22.9607	0.0838691
Tb927.1.1920	1	1	498194	I	1		8	hypothetical protein conserved	Unknown:conserved		0	0	2885.96	3409.25	2800.16	2774.18	3175.39	3409.25	2774.18	3008.99	1.22892	SL-BF	12.781	-0.0602275	0.180178	-0.103767	-0.117218	0.0776536	20.6209	-0.0716916	70.4831	0.0881759	64.6953	-0.158689	22.9607	0.0741291
Tb927.1.1930	1	1	501553	I	1		8	phosphatidylinositol 3-kinase putative	Phosphorylation		0	0	7850.3	7167.17	7621.86	9510.62	14243.8	14243.8	7167.17	9278.75	1.98737	PF-stat	0.0562674	-0.241183	-0.372527	-0.283789	0.0356076	0.618334	3.50098	-0.282057	64.5281	-0.0491111	60.5402	0.0617771	1.33879	0.585019
Tb927.1.1960	1	1	514039	I	1		8	chaperone protein DNAJ putative	Protein folding		0	0	9161.84	6908.75	10772.9	10929	12739.9	12739.9	6908.75	10102.5	1.84402	PF-stat	0	-0.140996	-0.54821	0.0926944	0.113451	0.334644	0.745192	-0.250653	13.5804	-0.313862	0.95478	0.549646	0.811302	0.230063
Tb927.1.1980	1	1	516570	I	1		8	hypothetical protein conserved	Unknown:conserved		0	5	15041.4	12548.2	13278	14075.4	19580.6	19580.6	12548.2	14904.7	1.56043	PF-stat	0.00845694	0.0131693	-0.248286	-0.166731	-0.082595	0.393655	28.0646	0.0175649	27.4787	-0.234286	51.1077	0.0672434	0.0841648	0.508908
Tb927.1.1990	1	1	517754	I	1		8	hypothetical protein conserved	Unknown:conserved		0	0	1311.93	1575.01	1896.59	1701.12	2604.78	2604.78	1311.93	1817.89	1.98545	PF-stat	2.544	-0.470566	-0.2069	0.0611453	-0.0957788	0.518899	17.45	-0.151652	69.9547	-0.0943182	31.8992	0.407099	13.5913	0.485593
Tb927.1.2020	1	1	520148	I	1		8	hypothetical protein	Unknown:Tb-specific		0	0	5054.97	6607.02	6188.57	6844.13	2192.92	6844.13	2192.92	5377.52	3.12101	PF-log	5.54222	-0.0892382	0.297057	0.202665	0.347925	-1.29409	13.1273	-0.262773	69.472	0.392487	63.4833	0.000831938	1.33879	-0.944582
Tb927.1.2040	1	1	521080	I	1		8	expression site-associated gene 2 (ESAG2) protein putative	ESAG/GRESAG		1	0	14032.9	16250.8	6471.23	2203.84	1219.57	16250.8	1219.57	8035.68	13.3251	SL-BF	0.0218804	0.804324	1.01602	-0.312379	-1.8664	-2.72005	0	2.69454	70.4831	0.11634	11.4822	-1.15264	1.33879	-0.707989
Tb927.1.2100	1	1	531583	I	1		8	calpain-like cysteine peptidase putativecysteine peptidase Clan CA family C2 putative	Protease-related	Cytoskeleton	0	0	25486.7	21965.8	16152.2	29924.3	26461.6	29924.3	16152.2	23998.1	1.85264	PF-log	0.0919828	0.0868247	-0.127661	-0.571192	0.318393	0.140981	0.170404	-0.258968	27.4787	-0.343931	64.6953	-0.162049	0.0517275	-0.18119
Tb927.1.2110	1	1	536277	I	1		8	calpain-like cysteine peptidase putativecysteine peptidase Clan CA family C2 putative	Protease-related		0	0	5318.95	5993.43	4894.4	5005.68	10890.9	10890.9	4894.4	6420.68	2.22518	PF-stat	0.0562674	-0.271586	-0.0993432	-0.391593	-0.359159	0.76233	13.1273	0.317476	70.4831	0.044231	25.3927	-0.305246	0.599852	1.1315
Tb927.1.2120	1	1	540718	I	1		8	calpain putativecysteine peptidase Clan CA family C2 putative	Protease-related		0	0	8691.55	11128.7	7553.14	11783.6	13793.7	13793.7	7553.14	10590.1	1.82622	PF-stat	0.0351963	-0.285036	0.0715676	-0.487573	0.154057	0.381287	4.85014	-0.255895	64.5281	0.233822	0	-0.544547	12.813	0.241498
Tb927.1.2150	1	1	546235	I	1		8	calpain-like protein fragment putativecalpain-like cysteine peptidase Clan CA family C2	Protease-related		0	0	8799.25	7296.89	8438.77	5395.12	14231.6	14231.6	5395.12	8832.32	2.63786	PF-stat	0.0351963	-0.00541267	-0.275511	-0.0657609	-0.711138	0.688232	4.85014	0.699231	52.0249	-0.249158	60.5402	0.044093	0.0557128	1.61933
Tb927.1.2160	1	1	548865	I	1		8	calpain-like protein fragment putative	Protease-related		0	0	10088	7537.96	8189.91	12404.3	17387.9	17387.9	7537.96	11121.6	2.30672	PF-stat	0.00845694	-0.140723	-0.561123	-0.441448	0.157472	0.644719	1.71659	-0.490636	64.5281	-0.0922727	66.7351	-0.00509844	0.811302	0.487964
Tb927.1.2190	1	1	553230	I	1		8	hypothetical protein conserved	Unknown:conserved		0	0	11283.5	8715.5	9814.69	12184.5	11362.7	12184.5	8715.5	10672.2	1.39802	PF-log	12.781	0.0803629	-0.292199	-0.12084	0.191191	0.0904502	28.0646	0.0506323	31.7188	-0.248259	60.5402	0.0476735	22.9607	0.0699909
Tb927.1.2200	1	1	559615	I	1		5	hypothetical proteinzinc finger protein family member putative	Interacting		0	0	4793.26	3249.6	4740.11	4007.05	6437.11	6437.11	3249.6	4645.42	1.9809	PF-stat	1.63475	0.0451954	-0.51555	0.0291094	-0.21327	0.470603	1.29827	0.290297	17.0763	-0.60904	11.4822	0.738069	7.02738	0.597246
Tb927.1.2210	1	1	560164	I	1		8	hypothetical protein conserved	Unknown:conserved		0	0	3651.29	3120.88	3243.05	5917.7	8991.97	8991.97	3120.88	4984.98	2.88123	PF-stat	0.00845694	-0.449182	-0.675635	-0.620237	0.247449	0.851051	3.50098	-0.520519	52.0249	-0.285961	63.4833	0.0567316	0.599852	0.909683
Tb927.1.2230	1	1	562244	I	1		5	calpain-like protein fragment putative	Protease-related	Cytoskeleton	0	0	8782.19	8883.18	6506.78	18379.4	22842.3	22842.3	6506.78	13078.8	3.51054	PF-stat	0	-0.574574	-0.558079	-1.00721	0.49086	0.804483	0.246898	-1.09519	69.9547	-0.0631955	38.3478	-0.238528	7.02738	0.310705
Tb927.1.2260	1	1	564977	I	1		8	calpain-like protein fragment putative	Protease-related	Cytoskeleton	0	0	13776	10824.6	9277.95	36386.4	35493.7	36386.4	9277.95	21151.7	3.92181	PF-log	0	-0.618616	-0.966459	-1.1889	0.782621	0.746788	0	-1.43114	27.4787	-0.240315	6.64098	-0.501646	4.89376	-0.0635141
Tb927.1.2310	1	1	567609	I	1		8	hypothetical protein	Unknown:Tb-specific		1	2	19590	18104.2	14343.4	38924.1	39078	39078	14343.4	26007.9	2.72447	PF-stat	0	-0.408834	-0.522624	-0.85857	0.581712	0.587404	0.170404	-0.939908	23.6571	-0.0986229	11.4822	-0.300305	17.395	0.0557271
Tb927.1.2320	1	1	568650	I	1		8	hypothetical protein conserved	Unknown:conserved		0	0	4925.42	4114.99	4626.66	3975.68	3917.46	4925.42	3917.46	4312.04	1.2573	cBF	3.90402	0.191875	-0.0674828	0.1016	-0.11717	-0.138452	3.50098	0.387133	52.0249	-0.217532	51.1077	0.0997197	20.4898	0.105688
Tb927.1.2350	1	1	574124	I	5	Tb927.1.2330, Tb927.1.2410, Tb927.1.2370, Tb927.1.2390	16	beta tubulin	Other	Cytoskeleton	0	0	49356.4	48781.8	37238.4	50396.3	36585.5	50396.3	36585.5	44471.7	1.37749	PF-log	0.00845694	0.15035	0.133456	-0.256095	0.18043	-0.281614	28.0646	0.0123737	69.9547	-0.0134535	2.1471	-0.309642	0	-0.382626
Tb927.1.2380	1	1	579726	I	4	Tb927.1.2400, Tb927.1.2360, Tb927.1.2340	16	alpha tubulin	Other	Cytoskeleton	0	0	52592.1	55277.4	47310.4	53995.3	40093.4	55277.4	40093.4	49853.7	1.37872	SL-BF	0.157892	0.0771448	0.148989	-0.0755452	0.115133	-0.314336	6.42577	-0.0274895	70.4831	0.0296205	31.8992	-0.146278	0.0355044	-0.345072
Tb927.1.2420	1	1	591274	I	1		8	hypothetical protein	Unknown:Tb-specific		0	0	4765.46	3770.94	3882.79	3733.84	5950.37	5950.37	3733.84	4420.68	1.59363	PF-stat	3.90402	0.108347	-0.229344	-0.187174	-0.243608	0.42871	3.50098	0.355942	69.9547	-0.00119933	63.4833	-0.251328	4.89376	0.674553
Tb927.1.2530	1	1	600427	I	7	Tb927.1.2510, Tb927.1.2490, Tb927.1.2550, Tb927.1.2430, Tb927.1.2450, Tb927.1.2470	8	histone H3 putative	DNA-associated		0	0	46586.5	47213	37876.9	44738.6	28145.1	47213	28145.1	40912	1.67749	SL-BF	0	0.187386	0.20666	-0.111207	0.128996	-0.539641	21.9063	0.0401774	70.4831	0.0238878	15.0151	-0.225225	0	-0.678636
Tb927.1.2560	1	1	602836	I	7	Tb927.1.2500, Tb927.1.2480, Tb927.1.2460, Tb927.1.2440, Tb927.1.2520, Tb927.1.2540	8	hypothetical protein unlikely	Unknown:Tb-specific		1	0	49009.6	48299.2	45609.7	49216.9	36330.8	49216.9	36330.8	45693.2	1.35469	PF-log	0.00845694	0.101082	0.0800186	-0.00264012	0.107174	-0.330788	24.3767	0.0538046	64.5281	-0.0170365	15.0151	-0.0876538	0.0355044	-0.383556
Tb927.1.2570	1	1	603482	I	1		8	coatomer beta subunit	Protein transport/modification		1	0	16167	15041.1	12789.9	14034	10446.4	16167	10446.4	13695.7	1.54761	cBF	0.0919828	0.239329	0.135189	-0.0987184	0.0352075	-0.390711	13.1273	0.133783	64.5281	-0.0332192	8.64849	-0.259074	0.289612	-0.424684
Tb927.1.2580	1	1	607402	I	1		8	RNasePH-like proteinexosome-associated protein 1Rrp42 homologue	RNA-associated		0	0	7444.24	6317.14	5789.24	7358.02	4613.66	7444.24	4613.66	6304.46	1.61352	cBF	0.296694	0.239751	0.00289797	-0.122998	0.222946	-0.450461	20.6209	-0.0182151	31.7188	-0.217393	66.7351	-0.0234915	0.151944	-0.564497
Tb927.1.2600	1	1	610030	I	1		8	pumillio RNA binding protein putative	RNA-associated		0	0	13150.6	16018.4	5243.88	17451.1	9827.17	17451.1	5243.88	12338.2	3.32789	PF-log	0.0351963	0.0919919	0.376594	-1.23443	0.500182	-0.328285	4.85014	-0.363416	69.4131	0.335053	0.888308	-1.25823	0.0628251	-0.962512
Tb927.1.2640	1	1	616596	I	1		8	hypothetical protein conserved	Unknown:conserved		0	0	13618.8	9544.85	12554.6	12998	28791.2	28791.2	9544.85	15501.5	3.01641	PF-stat	0	-0.186805	-0.699612	-0.304196	-0.254112	0.89322	20.6209	-0.0210673	31.7188	-0.246312	19.8894	0.248129	0	1.11764
Tb927.1.2670	1	1	618929	I	1		8	axoneme central apparatus proteinflagellar protein PF16	Other	Cytoskeleton	0	0	13744.3	15581	6267.45	15847.1	9896.57	15847.1	6267.45	12267.3	2.52849	PF-log	0.0919828	0.164021	0.344968	-0.968868	0.369406	-0.309817	3.50098	-0.244458	23.6571	0.234513	1.30763	-0.932258	0.208024	-0.660605
Tb927.1.2700	1	1	622544	I	1		8	hypothetical protein conserved	Unknown:conserved		0	0	6661.49	6018.93	6787.74	6963.1	8348.2	8348.2	6018.93	6955.89	1.38699	PF-stat	3.90402	-0.0623908	-0.208729	-0.0353036	0.00149469	0.26323	13.1273	-0.0549347	64.5281	-0.0980314	56.1876	0.0920933	0.47306	0.259938
Tb927.1.2710	1	1	624700	I	1		8	hypothetical protein conserved	Unknown:conserved		0	0	5890.31	5454.56	4479.15	6073.53	10613.3	10613.3	4479.15	6502.17	2.3695	PF-stat	0.0562674	-0.14258	-0.253459	-0.537698	-0.0983875	0.706883	26.7962	0.106624	55.5687	-0.138991	38.3478	-0.261053	0.811302	0.787468
Tb927.1.2730	1	1	628874	I	1		8	hypothetical protein conserved	Unknown:conserved		1	0	7846.87	7604.41	7185.72	9921.19	9947.7	9947.7	7185.72	8501.18	1.38437	PF-stat	0.296694	-0.115545	-0.160826	-0.24253	0.22285	0.2267	3.50098	-0.323979	69.9547	-0.0571104	66.7351	-0.0270533	22.9607	0.0219756
Tb927.1.2740	1	1	631269	I	1		8	lipase-like protein putative	Other		1	1	9926.82	9305.47	7827.68	8273.91	7914.83	9926.82	7827.68	8649.74	1.26817	cBF	7.79651	0.198674	0.105423	-0.144073	-0.0640883	-0.128099	0.977209	0.328678	55.5687	-0.0840999	63.4833	-0.111924	16.2611	0.241049
Tb927.1.2750	1	1	633365	I	1		8	hypothetical protein conserved	Unknown:conserved		0	0	6432.88	6155.11	5810.52	8978.68	5322.18	8978.68	5322.18	6539.87	1.68703	PF-log	0.296694	-0.0237983	-0.0874787	-0.170595	0.457241	-0.297246	1.71659	-0.484141	69.9547	-0.0428293	66.1444	-0.103853	0.0841648	-0.842194
Tb927.1.2760	1	1	634113	I	1		1	hypothetical protein	Unknown:Tb-specific		0	0	11771.7	14274	6576.66	13574.7	10518.1	14274	6576.66	11343	2.1704	SL-BF	10.2717	0.0535187	0.331582	-0.786379	0.259116	-0.108936	4.85014	-0.284539	69.4131	0.367296	44.5075	-0.471596	12.4711	-0.118604
Tb927.1.2770	1	1	634816	I	1		8	hypothetical protein conserved	Unknown:conserved		0	0	6279.7	6128.07	6288.99	5811.69	5680.65	6288.99	5680.65	6037.82	1.10709	ST-BF	7.79651	0.0566681	0.0214047	0.0588	-0.0550702	-0.0879706	21.0703	0.109198	69.9547	-0.0305353	66.7351	-0.0066965	11.032	-0.156988
Tb927.1.2780	1	1	637282	I	1		8	hypothetical protein	Unknown:Tb-specific		0	0	767.261	1299.11	1134.7	1079.68	1281.95	1299.11	767.261	1112.54	1.69317	SL-BF	3.90402	-0.536066	0.223664	0.0284581	-0.0432541	0.20448	1.71659	-0.72352	69.4131	0.88633	66.7351	-0.0988923	22.9607	0.0760991
Tb927.1.2820	1	1	641279	I	3	Tb927.1.2880, Tb927.1.2850	16	pteridine transporter putative	Transporter		0	13	22317.5	23211.8	19758	25671.7	30496.6	30496.6	19758	24291.1	1.54351	PF-stat	0.0218804	-0.122251	-0.0655719	-0.297996	0.07975	0.328221	0.977209	-0.203022	70.4831	0.0503003	31.8992	-0.21653	0.0466535	0.281984
Tb927.1.2970	1	1	656593	I	1		8	hypothetical protein conserved	Unknown:conserved		0	0	8635.3	10066.7	8172.92	7007.09	8395	10066.7	7007.09	8455.41	1.43665	SL-BF	0.296694	0.0303714	0.251651	-0.0490229	-0.27106	-0.0103447	1.71659	0.223646	31.7188	0.339116	11.4822	-0.407836	12.4711	0.184304
Tb927.1.2980	1	1	658815	I	1		8	hypothetical protein conserved	Unknown:conserved		0	0	6102.48	6683.31	5950.45	6619.23	4821.86	6683.31	4821.86	6035.47	1.38604	SL-BF	14.7263	0.0159301	0.147098	-0.0204661	0.133198	-0.323876	13.1273	-0.122058	70.4831	0.0600132	64.6953	-0.0947588	11.032	-0.218879
Tb927.1.2985	1	1	662973	I	1		8	hypothetical protein conserved	Unknown:conserved		0	0	5152.08	6228.97	5654.77	5225.56	5317.89	6228.97	5152.08	5515.86	1.20902	SL-BF	7.79651	-0.0984288	0.17541	0.0358844	-0.0779998	-0.0527304	24.3767	0.092843	70.4831	0.139659	66.7351	-0.0420717	22.9607	0.00891063
Tb927.1.2990	1	1	663658	I	1		8	hypothetical protein conserved	Other	Mitochondrial	0	0	9539.73	9013.56	9574.31	12557.7	5802.47	12557.7	5802.47	9297.55	2.16419	PF-log	0.531029	0.0370991	-0.0447528	0.042318	0.433646	-0.680183	0.977209	-0.426131	69.9547	-0.00169188	38.3478	0.139052	0.208024	-0.759675
Tb927.1.3000	1	1	667007	I	1		8	aminoacylase putativeN-acyl-L-amino acid amidohydrolase putative	Other		0	0	5358.17	5638.48	3582.01	5560.86	3295.96	5638.48	3295.96	4687.1	1.71072	SL-BF	0.157892	0.193044	0.266612	-0.387924	0.246614	-0.507995	20.6209	-0.0509894	70.4831	0.0549487	15.0151	-0.489081	0.0628251	-0.695553
Tb927.1.3010	1	1	668792	I	1		8	hypothetical protein conserved	Unknown:conserved		1	0	6457.21	8016.03	6583.41	7430.99	5519.14	8016.03	5519.14	6801.36	1.45241	SL-BF	5.54222	-0.0749111	0.237066	-0.0469872	0.127732	-0.30138	9.36829	-0.189756	70.4831	0.173226	56.1876	-0.175668	1.33879	-0.448389
Tb927.1.3030	1	1	670282	I	1		8	RNA editing ligaseRNA-editing complex proteinKREL2	RNA-associated	Mitochondrial	0	0	8872.06	10394.9	11314	12876.4	8184.94	12876.4	8184.94	10328.5	1.57319	PF-log	0.00845694	-0.219286	0.00924977	0.131484	0.318107	-0.335582	0.301169	-0.46852	70.4831	0.126118	31.8992	0.117128	0	-0.663743
Tb927.1.3040	1	1	671848	I	1		8	hypothetical protein conserved	Unknown:conserved		0	0	5396.38	7565.56	7761.23	8378.75	5796.93	8378.75	5396.38	6979.77	1.55266	PF-log	0.971147	-0.371187	0.116267	0.153106	0.263555	-0.267889	1.29827	-0.468869	70.4831	0.149875	44.5075	0.141463	0.0841648	-0.610027
Tb927.1.3050	1	1	673048	I	1		8	hypothetical protein conserved	Translation		0	0	10946	11704.6	14462.9	16188.7	6805.81	16188.7	6805.81	12021.6	2.37866	PF-log	0	-0.135223	-0.0385574	0.266728	0.429359	-0.820792	0.170404	-0.519554	70.4831	0.0987306	8.64849	0.261746	0	-1.19885
Tb927.1.3070	1	1	675213	I	1		8	hypothetical protein conserved	Unknown:conserved		0	0	14065.8	13359.4	14753.4	19272.9	17622.3	19272.9	13359.4	15814.7	1.44265	PF-log	0.157892	-0.169079	-0.243418	-0.100225	0.285304	0.156129	0.977209	-0.435644	44.7737	-0.121806	15.0151	0.166776	12.4711	-0.100726
Tb927.1.3110	1	1	677766	I	1		8	soluble N-ethylmaleimide sensitive factor (NSF) attachment protein putative	Protein transport/modification		0	0	4384.45	4309.27	3867.11	4174.5	5100.33	5100.33	3867.11	4367.13	1.3189	PF-stat	3.90402	0.00571135	-0.0192439	-0.175431	-0.0650839	0.223905	28.0646	0.049275	59.754	-0.0925969	66.7351	-0.0692373	12.4711	0.346534
Tb927.1.3120	1	1	679153	I	1		8	separase putativecysteine peptidase Clan CD family C50 putative	Protease-related		0	0	1922.01	2338.57	1633.78	2509.02	2098.37	2509.02	1633.78	2100.35	1.53572	PF-log	3.90402	-0.128014	0.154998	-0.362417	0.256495	-0.00136184	9.36829	-0.311262	70.4831	0.184207	38.3478	-0.432628	11.032	-0.20667
Tb927.1.3130	1	1	683132	I	1		8	protein kinase putative	Phosphorylation		0	0	5564.94	5724.3	2982.4	3472.75	3014.74	5724.3	2982.4	4151.83	1.91936	SL-BF	0.0562674	0.422619	0.463354	-0.477273	-0.257667	-0.461712	0.0504899	0.749967	59.754	-0.0921131	6.64098	-0.72952	12.4711	-0.0209919
Tb927.1.3150	1	1	685542	I	1		8	hypothetical protein conserved	Unknown:conserved		1	4	9359.74	10277.6	9712.16	11627.7	9524.3	11627.7	9359.74	10100.3	1.24231	PF-log	0.296694	-0.109858	0.0251055	-0.0565356	0.20317	-0.0847136	0.170404	-0.276576	70.4831	0.0573163	66.7351	-0.0172342	0.208024	-0.360976
Tb927.1.3170	1	1	687336	I	1		8	hypothetical protein conserved	Unknown:conserved		0	0	5258.1	5073.48	5982.31	8507.7	6343.21	8507.7	5073.48	6232.96	1.6769	PF-log	0.00845694	-0.245375	-0.296943	-0.0592157	0.448852	0.0252966	0.170404	-0.706865	69.9547	-0.0335996	11.4822	0.325095	0.0628251	-0.551958
Tb927.1.3180	1	1	688963	I	1		11	40S ribosomal protein S11 putative	Translation		0	0	24175.4	21386.1	24586.5	28248.7	28119	28248.7	21386.1	25303.1	1.32089	PF-log	0.0351963	-0.0657776	-0.242643	-0.0414492	0.158869	0.152228	0.745192	-0.332147	44.7737	-0.125647	8.64849	0.219565	12.4711	-0.0480386
Tb927.1.3200	1	1	690155	I	1		8	phosphatase-like protein putative	Phosphorylation		0	0	6873.74	9643.75	6409.09	9744.72	3515.18	9744.72	3515.18	7237.29	2.77218	PF-log	0.0562674	-0.0743553	0.414144	-0.175331	0.42917	-1.04185	6.42577	-0.30701	69.4131	0.284992	25.3927	-0.444969	0	-1.54711
Tb927.1.3220	1	1	691797	I	1		8	GTPase activating protein of Rab-like GTPase putative	Other		0	1	10372.9	11084.7	10092.4	9008.74	12603.9	12603.9	9008.74	10632.5	1.39908	PF-stat	0.157892	-0.0356636	0.0600821	-0.075217	-0.239089	0.245389	6.42577	0.211409	70.4831	0.0485476	38.3478	-0.102153	0.289612	0.490713
Tb927.1.3230	1	1	694318	I	1		8	cell division cycle protein putative	Other		1	0	8975.1	11029.8	11449.4	10779.5	6919.24	11449.4	6919.24	9830.59	1.65472	ST-BF	0.971147	-0.13135	0.16605	0.219923	0.132935	-0.506665	4.85014	-0.330247	70.4831	0.0747815	38.3478	0.18369	0.0628251	-0.723644
Tb927.1.3250	1	1	697025	I	1		8	hypothetical protein conserved	Unknown:conserved		0	0	8267.58	11227.6	8153.02	10449.4	7791.39	11227.6	7791.39	9177.8	1.44103	SL-BF	0.296694	-0.150683	0.290832	-0.170813	0.187196	-0.236267	4.85014	-0.187927	69.4131	0.256074	5.12281	-0.377603	0.289612	-0.325053
Tb927.1.3260	1	1	703126	I	1		8	hypothetical protein conserved	Unknown:conserved		0	0	9334.78	11555	10317.7	11760.2	6129.61	11760.2	6129.61	9819.46	1.91859	PF-log	0.531029	-0.0730277	0.234806	0.0714013	0.260197	-0.679848	6.42577	-0.26655	69.4131	0.269133	60.5402	-0.123777	0.0628251	-0.685263
Tb927.1.3270	1	1	709573	I	1		8	hypothetical protein conserved	Unknown:conserved		0	0	3149.76	2960.3	1785.72	3726.91	1730.28	3726.91	1730.28	2670.59	2.15394	PF-log	0.531029	0.238082	0.148583	-0.580659	0.48082	-0.626156	9.36829	-0.316284	69.9547	-0.0803966	51.1077	-0.366034	0.0841648	-0.860903
Tb927.1.3280	1	1	712878	I	1		8	septum formation protein MAF homologue putative	Other		0	0	2749.86	3424.65	2335.38	3517.51	2862.86	3517.51	2335.38	2978.05	1.50618	PF-log	2.544	-0.115011	0.201586	-0.350711	0.240187	-0.0569117	20.6209	-0.101347	70.4831	0.122869	15.0151	-0.58221	7.02738	-0.207602
Tb927.1.3290	1	1	714237	I	1		8	hypothetical protein conserved	Unknown:conserved		0	0	4597.82	4060.26	4625.18	5966.57	7512.47	7512.47	4060.26	5352.46	1.85024	PF-stat	1.63475	-0.219252	-0.398631	-0.210693	0.156701	0.489085	6.42577	-0.247111	31.7188	-0.221605	56.1876	0.0902587	13.5913	0.502559
Tb927.1.3300	1	1	717984	I	1		8	myotubularin putativezinc-binding phosphatase putative	Phosphorylation		0	0	7521.33	7661.51	5298.16	5857.06	6877.77	7661.51	5298.16	6643.17	1.44607	SL-BF	0.531029	0.179116	0.205758	-0.32638	-0.181694	0.0500698	0.745192	0.393024	70.4831	0.064689	4.27994	-0.599835	17.395	0.225365
Tb927.1.3310	1	1	722222	I	1		8	hypothetical protein conserved	Other	Cytoskeleton	0	0	6508.55	8494.34	5291.56	14595.8	12853.9	14595.8	5291.56	9548.84	2.75832	PF-log	0	-0.552988	-0.168824	-0.851631	0.612156	0.428813	0.170404	-1.12881	69.4131	0.362904	6.64098	-0.68815	3.56768	-0.157206
Tb927.1.3320	1	1	724456	I	1		8	leucine-rich repeat protein (LRRP) putative	Interacting		0	0	1526.31	1516.13	1820.35	1211.87	2110.67	2110.67	1211.87	1637.07	1.74166	PF-stat	1.63475	-0.101066	-0.110721	0.153104	-0.433874	0.366588	6.42577	0.61084	59.754	-0.174117	60.5402	0.0818831	7.02738	0.714474
Tb927.1.3350	1	1	727719	I	1		8	hypothetical protein	Unknown:Tb-specific		0	0	3261.17	3506.9	3066.38	4367.06	1393.84	4367.06	1393.84	3119.07	3.13312	PF-log	3.90402	0.0642746	0.169081	-0.0245803	0.485547	-1.16205	9.36829	-0.574477	70.4831	0.119231	44.5075	0.36413	0.289612	-1.49611
Tb927.1.3390	1	1	731723	I	1		8	hypothetical protein conserved	Unknown:conserved		0	0	3263.17	6873.36	3071.08	6135.11	2992.79	6873.36	2992.79	4467.1	2.29664	SL-BF	0.157892	-0.453065	0.621677	-0.540594	0.45775	-0.577849	0.170404	-0.806987	23.6571	0.823432	8.64849	-1.05279	0.0628251	-1.06722
Tb927.1.3400	1	1	732771	I	1		8	hypothetical protein conserved	Unknown:conserved		0	0	11598	11206	10684.1	10128.7	14777.6	14777.6	10128.7	11678.9	1.45899	PF-stat	0.0919828	-0.0100247	-0.0596303	-0.128439	-0.205456	0.339513	0.561329	0.235749	55.5687	-0.0859849	56.1876	-0.154293	0	0.544779
Tb927.1.3410	1	1	734457	I	1		8	hypothetical protein conserved	Unknown:conserved		1	2	4921.58	4278.99	4389.84	5388.7	8831.91	8831.91	4278.99	5562.2	2.06402	PF-stat	0.00845694	-0.176535	-0.378388	-0.341488	-0.0457183	0.667068	28.0646	0.0601319	64.5281	-0.104296	65.5038	-0.133601	0.0466535	0.867629
Tb927.1.3450	1	1	737757	I	1		8	hypothetical protein conserved	Unknown:conserved		0	0	6388.81	5809.73	4229.42	7272.37	9137.23	9137.23	4229.42	6567.51	2.1604	PF-stat	0.157892	-0.0398004	-0.176877	-0.634886	0.147079	0.47641	13.1273	-0.160159	52.0249	-0.158742	11.4822	-0.634404	18.3574	0.187016
Tb927.1.3550	1	1	756777	I	1		8	hypothetical protein	Unknown:Tb-specific		0	0	4385.35	3625.01	2007.22	1152.86	4619.89	4619.89	1152.86	3158.06	4.00735	PF-stat	0.0919828	0.47365	0.198944	-0.653841	-1.45383	0.548819	0.164883	1.94024	52.0249	-0.224095	6.64098	-1.10012	1.33879	1.734
Tb927.1.3560	1	1	758687	I	1		8	hypothetical protein conserved	Unknown:conserved		0	0	9344.63	8428.72	6625.35	10007.1	5494.34	10007.1	5494.34	7980.02	1.82134	PF-log	0.00845694	0.227745	0.0789219	-0.268396	0.326553	-0.538445	13.1273	-0.0699201	23.6571	-0.181553	11.4822	-0.494742	0	-0.913392
Tb927.1.3610	1	1	766154	I	1		8	hypothetical protein	Unknown:Tb-specific		0	3	3658.8	3226.66	2844.65	3379.13	4247.07	4247.07	2844.65	3471.26	1.49301	PF-stat	0.531029	0.0759093	-0.10542	-0.28721	-0.0388073	0.291009	21.0703	0.170677	69.9547	-0.0368056	44.5075	-0.24871	7.02738	0.48677
Tb927.1.3670	1	1	776625	I	1		8	expression site-associated gene 8 (ESAG8) protein putative	ESAG/GRESAG		0	0	6133.4	6011.51	4775.13	4219.03	4644.71	6133.4	4219.03	5156.76	1.45375	cBF	0.0919828	0.250223	0.221264	-0.110922	-0.289553	-0.150876	0.164883	0.5422	70.4831	0.0213307	6.64098	-0.533517	13.5913	0.242171
tmp.1.100	1	1	794148	I	77	Tb927.3.3449, Tb927.3.3421, Tb927.3.3438, Tb02_rRNA_20, Tb02_rRNA_6, Tb927.7.6886, Tb927.6.186, tmp.1.90, Tb927.3.3427, Tb927.8.443, Tb10.61.0030, Tb927.7.6881, Tb10_rRNA_2, Tb927.3.3423, Tb02_rRNA_1, Tb927.3.3429, tmp.1.30, Tb02_rRNA_17, Tb02_rRNA_11, Tb	25	rRNA cluster	rRNA				33047.8	32846.9	33894.5	32089.4	40281.2	40281.2	32089.4	34432	1.25528	PF-stat	7.79651	-0.059194	-0.0679912	-0.0226993	-0.101651	0.22636	6.42577	0.0786352	70.4831	0.0100935	66.7351	-0.0158286	12.4711	0.210929
Tb927.1.3760	1	1	805538	I	2	Tb927.7.6880	3	hypothetical protein conserved	Unknown:conserved				23265.5	21221.1	20337.9	18685.9	11866.8	23265.5	11866.8	19075.4	1.96056	cBF	0.296694	0.286478	0.153782	0.0924555	-0.0297655	-0.684791	4.85014	0.44037	20.5922	-0.272566	38.3478	0.135582	1.33879	-0.430407
Tb927.1.3800	1	1	814305	I	1		8	hypothetical protein conserved	Unknown:conserved		0	0	3131.29	3251.24	3433.53	5772.86	5164.77	5772.86	3131.29	4150.74	1.84361	PF-log	0.00845694	-0.406612	-0.352376	-0.273677	0.475919	0.315336	0.170404	-0.810063	70.4831	0.05252	56.1876	0.0802961	22.9607	0.0403531
Tb927.1.3810	1	1	815033	I	1		8	hypothetical protein conserved	Unknown:conserved		1	1	1553.29	1006.99	1465.53	1636.17	3099.53	3099.53	1006.99	1752.3	3.07802	PF-stat	0.0218804	-0.173922	-0.799206	-0.257831	-0.0989277	0.822798	28.0646	0.0115984	44.7737	-0.461103	66.7351	-0.0190675	0.811302	0.947738
Tb927.1.3820	1	1	815748	I	1		8	ATP synthase subunit putative	Other		0	0	6151.65	5117.63	5297.1	5627.59	9519.86	9519.86	5117.63	6342.77	1.86021	PF-stat	0.0351963	-0.0441383	-0.309635	-0.25991	-0.172596	0.585828	23.0189	0.0673251	27.4787	-0.226604	66.7351	-0.0549164	0.599852	0.613273
Tb927.1.3830	1	1	816419	I	1		8	glucose-6-phosphate isomerase glycosomal	Metabolism	Glycosome	0	0	31628.7	26603.4	19366.1	17979.8	7858.12	31628.7	7858.12	20687.2	4.02497	cBF	0	0.612495	0.362872	-0.0952107	-0.202362	-1.39648	0.0504899	0.814071	9.22913	-0.275244	6.64098	-0.453579	0	-1.04625
Tb927.1.3840	1	1	818596	I	1		8	hypothetical protein conserved	Unknown:conserved		1	1	5380.69	3496.51	4171.64	5762.07	4874.35	5762.07	3496.51	4737.05	1.64795	PF-log	0.971147	0.183802	-0.438075	-0.183373	0.282598	0.0412198	17.45	-0.0672498	18.0884	-0.580827	31.8992	0.294757	12.4711	-0.109698
Tb927.1.3850	1	1	821129	I	1		8	hypothetical protein conserved	Unknown:conserved		1	1	15510.7	16367.4	10264.7	11889.4	10162.8	16367.4	10162.8	12839	1.61053	SL-BF	1.63475	0.272729	0.350293	-0.322837	-0.110856	-0.33724	6.42577	0.310856	70.4831	0.0344626	11.4822	-0.552235	11.032	-0.212724
Tb927.1.3860	1	1	822570	I	1		8	hypothetical protein conserved	Unknown:conserved		0	0	4227.03	3674.9	3625.37	6080.53	3165.69	6080.53	3165.69	4154.7	1.92076	PF-log	0.0562674	0.0249001	-0.177042	-0.196618	0.549451	-0.392224	2.57473	-0.334357	52.0249	-0.194221	44.5075	-0.235063	0.151944	-0.693911
Tb927.1.3880	1	1	827008	I	1		8	hypothetical protein conserved	Unknown:conserved		0	8	6816.31	6899.67	5900.63	6134.68	6282.43	6899.67	5900.63	6406.74	1.16931	SL-BF	10.2717	0.0893996	0.106935	-0.118723	-0.0626018	-0.0282689	17.45	0.210219	70.4831	0.0146915	38.3478	-0.199762	22.9607	0.122864
Tb927.1.3890	1	1	832456	I	1		8	hypothetical protein	Unknown:Tb-specific		0	0	7778.98	8046.85	10110	6661.33	7765.69	10110	6661.33	8072.56	1.51771	ST-BF	1.63475	-0.0534456	-0.00460227	0.324678	-0.277216	-0.0559125	3.50098	0.266409	69.472	0.25609	51.1077	0.120645	16.2611	0.226947
Tb927.1.3910	1	1	833797	I	1		8	hypothetical protein conserved	Unknown:conserved		0	0	8767.88	7249.45	6527.42	9016.81	8400.96	9016.81	6527.42	7992.5	1.38137	PF-log	0.971147	0.13358	-0.140777	-0.292134	0.17397	0.0719072	20.6209	-0.0227356	20.5922	-0.268195	44.5075	-0.155509	12.4711	-0.0147566
Tb927.1.3940	1	1	837683	I	1		8	hypothetical protein conserved	Unknown:conserved		0	0	6080.4	5262.99	5479.94	6077.26	4393.29	6080.4	4393.29	5458.78	1.38402	cBF	5.54222	0.155588	-0.0526945	0.00558225	0.154844	-0.313275	20.6209	-0.0659208	52.0249	-0.175824	56.1876	0.0740389	0.811302	-0.380039
Tb927.1.3950	1	1	840682	I	1		8	alanine aminotransferase putative	Metabolism		0	0	9968.68	10266.2	4786.58	8337.61	6630.42	10266.2	4786.58	7997.91	2.1448	SL-BF	0.0351963	0.31778	0.360212	-0.740627	0.0600125	-0.270521	6.42577	0.518484	55.5687	-0.136956	1.09937	-0.967973	0.811302	-0.368296
Tb927.1.4010	1	1	844858	I	1		8	hypothetical protein conserved	Unknown:conserved		1	0	5823.79	5164.95	3308.99	6581.11	5725.13	6581.11	3308.99	5320.8	1.98886	PF-log	0.971147	0.130316	-0.0428875	-0.68525	0.30669	0.105667	20.6209	-0.0972389	37.1828	-0.173571	2.1471	-0.639083	7.02738	-0.386566
Tb927.1.4020	1	1	848943	I	1		8	hypothetical protein	Unknown:Tb-specific		1	5	10345.7	10421.7	7789.73	11326	11659.7	11659.7	7789.73	10308.6	1.4968	PF-stat	0.971147	0.00519194	0.0157415	-0.404197	0.135797	0.177685	13.1273	-0.124678	69.9547	-0.000112426	11.4822	-0.31506	22.9607	0.0530004
Tb927.1.4040	1	1	852809	I	1		8	hypothetical protein conserved	Unknown:conserved		0	0	5462.17	5570.08	5315.94	4260.92	8307.3	8307.3	4260.92	5783.28	1.94965	PF-stat	0.157892	-0.0824147	-0.0541903	-0.121564	-0.440723	0.522491	13.1273	0.343051	70.4831	0.0506414	51.1077	-0.113314	1.33879	0.946102
Tb927.1.4050	1	1	856511	I	1		8	protein phosphatase with EF-Hand domains (PPEF)Ser/Thr protein phosphatase putative	Phosphorylation		0	0	2913.97	3372.46	2453.99	4479.89	4866.75	4866.75	2453.99	3617.41	1.9832	PF-stat	0.157892	-0.311972	-0.101157	-0.559827	0.308506	0.428	0.745192	-0.577308	69.4131	0.225049	6.64098	-0.539482	22.9607	0.131669
Tb927.1.4100	1	1	861807	I	1		8	cytochrome oxidase subunit IV	Metabolism	Mitochondrial	1	0	5019.1	3641.5	6035.8	18099.3	15581.5	18099.3	3641.5	9675.43	4.97028	PF-log	0	-0.946898	-1.40979	-0.680782	0.903533	0.687437	0	-2.04331	59.754	-0.146743	3.4014	0.5888	0.151944	-0.296895
Tb927.1.4140	1	1	864961	I	1		8	hypothetical protein conserved	Unknown:conserved		0	0	6599.93	4446.57	6197.98	6811.36	5684.59	6811.36	4446.57	5948.09	1.53182	PF-log	0.531029	0.150026	-0.419733	0.0593737	0.195516	-0.0653698	20.6209	-0.0528415	12.8057	-0.550264	6.64098	0.455638	4.89376	-0.241256
Tb927.1.4160	1	1	866968	I	1		8	hypothetical protein conserved	Unknown:conserved		1	1	2924.33	1972.83	2984.62	4335.08	3305.58	4335.08	1972.83	3104.49	2.19739	PF-log	0.00845694	-0.0862484	-0.65409	-0.0568086	0.481703	0.0905493	0.977209	-0.546252	20.5922	-0.627375	8.64849	0.620804	0.47306	-0.469899
Tb927.1.4180	1	1	868118	I	1		8	hypothetical protein conservedleucine-rich repeat protein (LRRP) putative	Interacting		0	0	5196.92	4602.15	3722.57	5246.04	4265.13	5246.04	3722.57	4606.56	1.40925	PF-log	5.54222	0.173967	-0.00138342	-0.307391	0.187537	-0.1111	20.6209	-0.0163078	52.0249	-0.145087	56.1876	-0.266885	4.89376	-0.262692
Tb927.1.4220	1	1	871778	I	1		8	hypothetical protein conserved	Unknown:conserved		1	0	4456.67	3391.03	3243.16	4754.86	3410.29	4754.86	3243.16	3851.2	1.46612	PF-log	1.63475	0.210656	-0.183586	-0.247908	0.304095	-0.175414	13.1273	-0.168898	27.4787	-0.427226	63.4833	0.0256653	1.33879	-0.418499
Tb927.1.4230	1	1	873932	I	1		8	hypothetical protein conserved	Other	Mitochondrial	0	0	12369.9	12737.9	16055.4	15267	15446.2	16055.4	12369.9	14375.3	1.29794	ST-BF	1.63475	-0.216755	-0.174465	0.159473	0.0868249	0.10366	4.85014	-0.274323	70.4831	0.0683651	15.0151	0.250339	16.2611	0.133349
Tb927.1.4250	1	1	876435	I	1		8	hypothetical protein conserved	Unknown:conserved		0	0	7517.08	5243.86	6272.41	8635.78	9554.17	9554.17	5243.86	7444.66	1.82197	PF-stat	0.157892	0.013966	-0.505576	-0.247186	0.21412	0.359925	13.1273	-0.103108	9.87479	-0.462178	31.8992	0.19896	14.8394	0.248403
Tb927.1.4280	1	1	881086	I	1		8	hypothetical protein conserved	Unknown:conserved		0	0	4262.13	4688.35	2496.13	3968.81	5009.15	5009.15	2496.13	4084.92	2.00676	PF-stat	0.971147	0.0612677	0.198774	-0.710611	-0.0415988	0.29426	28.0646	0.0555565	69.4131	0.230446	3.4014	-0.7881	22.2641	0.173574
Tb927.1.4300	1	1	886299	I	1		8	chaperone protein DNAJ putative	Protein folding		0	0	5885.84	5798.88	5576.46	5941.65	10371.6	10371.6	5576.46	6714.88	1.85989	PF-stat	0.0919828	-0.190113	-0.211589	-0.268014	-0.176499	0.627203	20.6209	-0.0218351	70.4831	0.0304315	63.4833	0.024413	0.47306	0.718894
Tb927.1.4310	1	1	890927	I	1		8	hypothetical protein conserved	Other	Cytoskeleton	0	0	13574.4	16195.7	6725.09	16986.4	13671.8	16986.4	6725.09	13430.7	2.52582	PF-log	0.0919828	0.0153603	0.270076	-0.997907	0.338845	0.0256741	17.45	-0.113629	70.4831	0.13735	0.888308	-1.25955	11.032	-0.208324
Tb927.1.4340	1	1	899638	I	1		8	hypothetical protein conserved	Unknown:conserved		0	0	8476.85	6706.85	5848.35	8335.86	8302.74	8476.85	5848.35	7534.13	1.44944	cBF	0.971147	0.170087	-0.167806	-0.365411	0.14589	0.140147	17.45	-0.0668997	23.6571	-0.252616	38.3478	-0.202927	12.4711	-0.0677297
Tb927.1.4370	1	1	903224	I	1		8	hypothetical protein conserved	Unknown:conserved		1	1	13016.2	12846.3	12599.5	10441.9	11055.3	13016.2	10441.9	11991.8	1.24653	cBF	3.90402	0.118256	0.0992993	0.071313	-0.199667	-0.117317	1.71659	0.35511	52.0249	-0.126005	60.5402	0.043801	12.4711	0.236691
Tb927.1.4380	1	1	906010	I	1		8	hypothetical protein conserved	Unknown:conserved		1	1	10050.4	8541.92	9573.82	8672.43	6935.19	10050.4	6935.19	8754.76	1.44919	cBF	1.63475	0.199118	-0.035507	0.129027	-0.0136313	-0.336131	13.1273	0.190755	17.0763	-0.30612	25.3927	0.217096	2.28259	-0.317125
Tb927.1.4400	1	1	908100	I	1		8	hypothetical protein conserved	Unknown:conserved		0	0	2954.61	2603.2	2360.21	4073.66	3897.21	4073.66	2360.21	3177.78	1.72597	PF-log	7.79651	-0.105051	-0.287732	-0.4291	0.358307	0.294422	2.57473	-0.44704	69.9547	-0.0615296	51.1077	0.279269	22.9607	0.0181427
Tb927.1.4410	1	1	909535	I	1		8	hypothetical protein conserved	Unknown:conserved		0	0	8705.99	8084.62	8074.77	9256.7	6694.29	9256.7	6694.29	8163.28	1.38278	PF-log	3.90402	0.0928599	-0.0139678	-0.0157264	0.18135	-0.286217	6.42577	-0.115368	37.1828	-0.0896369	66.7351	-0.000290688	3.56768	-0.281784
Tb927.1.4420	1	1	912324	I	1		8	ABC transporter putative	Transporter		0	0	5402.58	4389.2	5819.83	10241.7	7654.82	10241.7	4389.2	6701.63	2.33339	PF-log	0.00845694	-0.310864	-0.610553	-0.203533	0.611873	0.191856	0.360854	-0.858803	27.4787	-0.23034	15.0151	0.384219	11.032	-0.179966
Tb927.1.4440	1	1	915863	I	1		8	hypothetical protein conserved	Unknown:conserved		1	4	1245.77	1043.71	712.949	2931.32	1205	2931.32	712.949	1427.75	4.11154	PF-log	2.544	-0.196708	-0.452015	-1.00187	1.03781	-0.244714	0.360854	-1.58019	70.4831	0.0732951	51.1077	0.571263	3.56768	-0.703451
Tb927.1.4450	1	1	916553	I	1		8	hypothetical protein conserved	Unknown:conserved		0	7	5571.19	4946.51	4285.07	4160.35	4091.13	5571.19	4091.13	4610.85	1.36177	cBF	14.7263	0.272952	0.101379	-0.105715	-0.148328	-0.172532	21.9063	0.301438	64.5281	-0.127539	56.1876	0.137398	12.4711	-0.0585245
Tb927.1.4470	1	1	921423	I	1		8	hypothetical protein conserved	Unknown:conserved		0	0	2981.97	2333.63	2737.79	3078.45	2630.3	3078.45	2333.63	2752.43	1.31917	PF-log	12.781	0.115561	-0.23813	-0.00769308	0.161501	-0.0654788	28.0646	0.0685409	52.0249	-0.289928	66.7351	-0.0922851	12.4711	-0.199921
Tb927.1.4480	1	1	923539	I	1		8	hypothetical protein conserved	Unknown:conserved		0	0	5411.56	5218.7	4768.76	7926.71	5366.3	7926.71	4768.76	5738.41	1.66222	PF-log	0.157892	-0.0846057	-0.13696	-0.267036	0.466072	-0.0967221	0.301169	-0.442887	59.754	-0.0591464	44.5075	-0.159194	0.811302	-0.488592
Tb927.1.4490	1	1	928858	I	1		8	acetyltransferase putative	Protein transport/modification		0	0	4473.17	2617.3	4320.58	1572.07	4386.02	4473.17	1572.07	3473.83	2.84541	cBF	2.544	0.364771	-0.408445	0.314701	-1.14386	0.336385	2.57473	1.41293	44.7737	-0.496891	25.3927	0.714144	0.599852	1.62104
Tb927.1.4500	1	1	932707	I	1		8	hypothetical protein conserved	Unknown:conserved		1	6	14628.8	12564.7	12511.8	8616.28	11874.4	14628.8	8616.28	12039.2	1.6978	cBF	0.531029	0.281068	0.0616339	0.0555538	-0.482602	-0.0198799	0.246898	0.74357	44.7737	-0.17839	66.7351	-0.081565	0.599852	0.413203
Tb927.1.4520	1	1	934943	I	1		8	hypothetical protein conserved	Unknown:conserved		0	0	9852.49	7806.64	8524.19	7102.15	6661.34	9852.49	6661.34	7989.36	1.47906	cBF	0.0919828	0.302409	-0.0333782	0.0934817	-0.169824	-0.262269	0.977209	0.563907	18.0884	-0.298305	25.3927	0.160565	22.9607	0.0196578
Tb927.1.4590	1	1	947842	I	2	Tb927.1.4550	5	hypothetical protein conserved	Unknown:conserved		1	3	38383.6	37222.8	23609.9	18383.3	26550.5	38383.6	18383.3	28830	2.08796	cBF	0.531029	0.412917	0.368617	-0.288182	-0.649176	-0.118834	0.0798544	1.10278	64.5281	-0.0721619	15.0151	-0.668149	12.813	0.50628
Tb927.1.4600	1	1	948712	I	5	Tb927.1.4630, Tb927.1.4560, Tb927.1.4580, Tb927.1.4540	14	hypothetical protein conserved	Unknown:conserved		0	0	47725.2	40845.9	23517.6	13333.5	14981.2	47725.2	13333.5	28080.7	3.57935	cBF	0	0.765174	0.540614	-0.255837	-1.07452	-0.906427	0	1.86717	12.9805	-0.21413	0.888308	-0.743798	17.395	0.171628
Tb927.1.4620	1	1	950969	I	1		3	hypothetical protein conserved	Unknown:conserved		1	3	64152.8	61771.1	52204.1	54170.2	52663.1	64152.8	52204.1	56992.3	1.22889	cBF	3.90402	0.170747	0.116166	-0.126603	-0.0732658	-0.113975	9.36829	0.146856	70.4831	0.00624288	15.0151	-0.153173	12.4711	-0.00104938
Tb927.1.4650	1	1	954904	I	1		8	hypothetical protein conserved	Unknown:conserved		0	0	23126.5	22167.1	19228.2	4685.59	11671.4	23126.5	4685.59	16175.8	4.93567	cBF	0	0.515717	0.454585	0.249392	-1.78753	-0.470861	0	2.39896	52.0249	-0.0607339	31.8992	-0.240158	0.151944	1.24705
Tb927.1.4680	1	1	962750	I	1		8	hypothetical protein conserved	Unknown:conserved		0	0	13539.7	12253	13529.3	15286.5	12445.9	15286.5	12253	13410.9	1.24757	PF-log	2.544	0.0137983	-0.130265	0.01268	0.188851	-0.107738	3.50098	-0.314106	69.9547	-0.021197	51.1077	0.0816511	0.0628251	-0.310192
Tb927.1.4690	1	1	964186	I	1		8	arginine N-methyltransferase putative	Other		0	0	10524.7	10427.5	13283.9	13820	10813.1	13820	10427.5	11773.8	1.32534	PF-log	0.296694	-0.161807	-0.175189	0.174091	0.231173	-0.122804	0.745192	-0.497611	70.4831	0.101607	15.0151	0.275474	0.0841648	-0.411212
Tb927.1.4700	1	1	966037	I	1		8	hypothetical protein conserved	Unknown:conserved		0	0	11042.8	8938.42	11562.5	10150.1	22429	22429	8938.42	12824.6	2.50928	PF-stat	0	-0.215804	-0.520817	-0.149458	-0.33742	0.806458	20.6209	0.134615	18.0884	-0.317978	15.0151	0.333781	0	1.08452
Tb927.1.4710	1	1	967788	I	1		8	hypothetical protein conserved	Unknown:conserved		0	0	9096.17	9415.6	8484.74	7167.55	11756.2	11756.2	7167.55	9184.04	1.64019	PF-stat	0.157892	-0.0138697	0.0359231	-0.114259	-0.357649	0.356215	2.57473	0.440855	64.5281	-0.0532714	44.5075	-0.15286	0.47306	0.767817
Tb927.1.4720	1	1	968784	I	1		8	hypothetical protein conserved	Unknown:conserved		0	0	7894.97	5598.73	7012.49	8903.62	5322.48	8903.62	5322.48	6946.46	1.67283	PF-log	0.0919828	0.184657	-0.311179	0.0136492	0.358114	-0.384178	6.42577	-0.166524	17.0763	-0.342018	15.0151	0.226643	0.208024	-0.521439
Tb927.1.4730	1	1	971016	I	1		8	hypothetical protein conserved	Unknown:conserved		0	0	2622.38	2447.66	2187.6	3295.18	3046.68	3295.18	2187.6	2719.9	1.5063	PF-log	1.63475	-0.0526747	-0.152152	-0.314203	0.276803	0.163683	3.50098	-0.390779	64.5281	-0.115441	66.7351	-0.143545	7.02738	-0.242162
Tb927.1.4740	1	1	971957	I	1		8	hypothetical protein conserved	Unknown:conserved		0	0	5510.35	4216.57	4844.71	4198.3	13002.3	13002.3	4198.3	6354.45	3.09705	PF-stat	0	-0.205622	-0.591698	-0.391358	-0.597963	1.03293	0.561329	0.465037	17.0763	-0.352904	44.5075	0.135292	0	1.55604
Tb927.1.4760	1	1	975844	I	1		8	hypothetical protein conserved	Unknown:conserved		0	0	11274.2	9464.91	9638.56	10153.6	9739.17	11274.2	9464.91	10054.1	1.19115	cBF	2.544	0.16524	-0.0871208	-0.0608909	0.0142091	-0.0459107	2.57473	0.209157	9.87479	-0.23863	60.5402	0.0243425	22.9607	0.00613089
Tb927.1.4780	1	1	979543	I	1		8	serine peptidase putativeserine peptidase Clan SC Family S9D	Protease-related		0	0	2731.75	1466.13	2486.24	3094.59	4485.24	4485.24	1466.13	2852.79	3.05923	PF-stat	0	-0.0625489	-0.960358	-0.198408	0.117375	0.652811	13.1273	-0.18299	14.7712	-0.89944	5.12281	0.916043	0.47306	0.551052
Tb927.1.4800	1	1	982545	I	1		8	hypothetical protein conserved	Unknown:conserved		0	0	4915.33	3223.74	3983.41	4464.85	3378.43	4915.33	3223.74	3993.15	1.52473	cBF	0.531029	0.299761	-0.308794	-0.00352428	0.161084	-0.241176	28.0646	0.00875764	18.0884	-0.429392	15.0151	0.335765	0.599852	-0.434723
Tb927.1.4830	1	1	986718	I	1		8	phospholipase A1	Metabolism		0	0	5211.92	6094.88	4759.42	4639.76	5273.05	6094.88	4639.76	5195.8	1.31362	SL-BF	5.54222	0.00446713	0.23025	-0.126562	-0.163298	0.0212903	17.45	0.168262	70.4831	0.145728	31.8992	-0.627092	22.9607	0.0921428
Tb927.1.4870	1	1	989771	I	1		8	expression site-associated gene 1 (ESAG1) protein putative	ESAG/GRESAG		1	0	4631.42	3533.2	5326.8	461.867	629.81	5326.8	461.867	2916.62	11.5332	ST-BF	0	0.667158	0.276677	0.868972	-2.65875	-2.21131	0.0504899	3.20877	37.1828	-0.303494	51.1077	0.195838	22.9607	0.165321
Tb927.1.4890	1	1	992004	I	1		8	expression site-associated gene 2 (ESAG2) protein putative	ESAG/GRESAG		1	0	4292.84	2418.46	3559.91	1440.64	704.933	4292.84	704.933	2483.36	6.08972	cBF	0.157892	0.789642	-0.0382052	0.519548	-0.785577	-1.81673	2.57473	1.40626	64.5281	-0.219253	51.1077	0.221573	2.28259	-0.866433
Tb927.1.4900	1	1	993544	I	1		8	expression site-associated gene 11 (ESAG11) protein putative	ESAG/GRESAG		1	0	11803.3	16134.7	15308.2	2976.68	1138.45	16134.7	1138.45	9472.26	14.1725	SL-BF	0	0.317411	0.768385	0.692522	-1.67	-3.05664	0.0504899	2.0675	69.4131	0.293777	56.1876	-0.238369	0.811302	-1.05419
Tb927.1.4910	1	1	994793	I	1		8	expression site-associated gene 1 (ESAG1) protein putative	ESAG/GRESAG		1	0	10092.2	7997.37	9092.5	2473.52	1652.19	10092.2	1652.19	6261.55	6.10838	cBF	0	0.688644	0.353006	0.538158	-1.33995	-1.92214	0	2.20005	59.754	-0.109752	60.5402	-0.191189	11.032	-0.388953
Tb927.1.4920	1	1	996672	I	1		8	hypothetical protein	Unknown:Tb-specific		0	0	1575.88	1850.79	1337.53	1583.08	1536.76	1850.79	1337.53	1576.81	1.38374	SL-BF	12.781	-0.00085123	0.231135	-0.237436	0.00572553	-0.0371129	20.6209	-0.03756	70.4831	0.231808	64.6953	-0.204807	12.4711	-0.0732928
Tb927.1.4970	1	1	1001582	I	1		8	hypothetical protein	Unknown:Tb-specific		0	0	2257.71	2716.68	2975.75	3362	2565.98	3362	2257.71	2775.62	1.48912	PF-log	3.90402	-0.29795	-0.0309672	0.10044	0.276507	-0.113303	1.71659	-0.557488	70.4831	0.245604	38.3478	0.335142	1.33879	-0.52489
Tb927.1.5000	1	1	1004308	I	1		8	hypothetical protein conserved	Unknown:conserved		0	0	9849.63	9598.5	10187.9	14096.8	12697.4	14096.8	9598.5	11286.1	1.46865	PF-log	0.296694	-0.196401	-0.233661	-0.147681	0.32083	0.169991	0.170404	-0.454046	64.5281	-0.0459344	56.1876	0.0520524	1.33879	-0.260378
Tb927.1.5030	1	1	1007804	I	1		8	leucine-rich repeat protein (LRRP) putative	Interacting		0	0	4941.54	5168.75	3725.84	6615.01	4253.27	6615.01	3725.84	4940.88	1.77544	PF-log	0.0562674	0.000191747	0.0650472	-0.407202	0.420974	-0.216197	0.301169	-0.487428	70.4831	0.0746746	25.3927	-0.45266	0	-0.743604
Tb927.1.5060	1	1	1013265	I	1		8	variant surface glycoprotein (VSG)-related putative	VSG/VR		1	0	5925.38	6625.28	8506.73	2380.03	2618.41	8506.73	2380.03	5211.17	3.57422	ST-BF	0.0562674	0.185302	0.346374	0.706999	-1.13063	-0.992914	0.561329	1.33925	70.4831	0.207765	56.1876	0.108453	20.4898	0.201878
Tb927.1.5080	1	1	1015395	I	1		8	expression site-associated gene 9 (ESAG9) protein putative	ESAG/GRESAG		1	0	3697.99	3295.59	2657.99	1325.46	612.642	3697.99	612.642	2317.93	6.03613	cBF	0	0.673901	0.507696	0.197496	-0.806342	-1.91972	0.0504899	1.65575	37.1828	-0.160424	60.5402	-0.159094	2.28259	-0.962344
Tb927.1.5100	1	1	1018092	I	1		8	expression site-associated gene 2 (ESAG2) protein putative	ESAG/GRESAG		0	0	12602.4	12730.3	11197.6	2565.3	680.338	12730.3	680.338	7955.19	18.7118	SL-BF	0	0.663732	0.6783	0.493219	-1.63277	-3.54757	0	2.37719	70.4831	0.0835285	11.4822	-0.481287	0.208024	-1.56437
Tb927.1.5110	1	1	1019645	I	1		8	expression site-associated gene 11 (ESAG11) protein putative	ESAG/GRESAG		1	0	11074.1	18607.3	13870.5	2946.56	1119.23	18607.3	1119.23	9523.54	16.6251	SL-BF	0	0.217617	0.966298	0.542454	-1.69246	-3.089	0.0504899	1.84955	44.7737	0.62122	44.5075	-0.365078	0.811302	-1.15049
Tb927.1.5120	1	1	1020872	I	1		8	expression site-associated gene 1 (ESAG1) protein putative	ESAG/GRESAG		1	0	4486.72	4625.72	5197.63	2094.54	375.694	5197.63	375.694	3356.06	13.8347	ST-BF	0	0.418894	0.462909	0.631085	-0.680137	-3.15914	0.164883	1.20627	70.4831	0.113187	51.1077	0.112037	0.599852	-1.60845
Tb927.1.5160	1	1	1026017	I	1		8	hypothetical protein	Unknown:Tb-specific		0	0	6821.68	7767.66	7665.09	823.686	435.195	7767.66	435.195	4702.66	17.8487	SL-BF	0	0.536649	0.724002	0.704825	-2.51331	-3.43374	0.0504899	2.92131	70.4831	0.0797044	60.5402	-0.229297	1.33879	-1.21286
Tb927.1.5170	1	1	1027246	I	1		8	variant surface glycoprotein (VSG)-related putative	VSG/VR		1	0	8241.3	9951.77	9754.13	1304.75	483.548	9951.77	483.548	5947.1	20.5807	SL-BF	0	0.470685	0.742767	0.713828	-2.18842	-3.62046	0	2.8147	69.472	0.243417	51.1077	-0.28507	0.47306	-1.30373
Tb927.1.5180	1	1	1028738	I	1		8	hypothetical protein	Unknown:Tb-specific		0	0	4026.94	5384.45	5449.6	603.693	332.352	5449.6	332.352	3159.41	16.3971	ST-BF	0	0.35003	0.769146	0.786496	-2.38777	-3.24887	0.0504899	2.54567	69.4131	0.300086	65.5038	-0.145686	11.032	-0.657308
Tb927.1.5200	1	1	1032145	I	1		8	expression site-associated gene 1 (ESAG1) protein putative	ESAG/GRESAG		1	0	4756.11	7313.58	8666.89	1640.68	435.468	8666.89	435.468	4562.54	19.9025	ST-BF	0.00845694	0.0599431	0.680738	0.925675	-1.47554	-3.3892	0.301169	1.50283	59.754	0.628263	60.5402	0.0550991	0.47306	-1.3921
Tb927.1.5220	1	1	1035260	I	1		8	expression site-associated gene 9 (ESAG9) protein putative	ESAG/GRESAG		1	0	754.14	1082.85	6147.97	190.966	79.5933	6147.97	79.5933	1651.1	77.2422	ST-BF	0.00845694	-1.13053	-0.608591	1.89668	-3.11204	-4.37464	6.42577	2.72701	69.9547	-0.212783	2.1471	2.22606	12.4711	-1.27669
Tb927.1.5240	1	1	1039808	I	1		8	expression site-associated gene 1 (ESAG1) protein putative	ESAG/GRESAG		1	0	2592.66	7228.01	5524.85	1777.62	636.795	7228.01	636.795	3551.99	11.3506	SL-BF	0.0351963	-0.454191	1.02497	0.637309	-0.998677	-2.47972	4.85014	0.851998	17.0763	1.1693	44.5075	-0.436757	0.208024	-1.31784
Tb927.1.5250	1	1	1041260	I	1		8	hypothetical protein	Unknown:Tb-specific		0	0	313.266	531.592	373.895	536.303	197.592	536.303	197.592	390.53	2.7142	PF-log	0.971147	-0.318041	0.444887	-0.0627989	0.457617	-0.98291	4.85014	-0.887051	70.4831	0.709818	65.5038	-0.457244	3.56768	-1.37494
Tb927.1.5260	1	1	1041565	I	1		11	hypothetical protein	Unknown:Tb-specific		1	2	390.654	111.081	289.522	65.9992	128.92	390.654	65.9992	197.235	5.91908	cBF	10.2717	0.985974	-0.828302	0.553753	-1.5794	-0.613438	17.45	2.49462	69.9547	-0.450178	63.4833	0.0290179	22.9607	0.91709
Tb927.1.5300	1	1	1050169	ST	1		8	variant surface glycoprotein (VSG) putative	VSG/VR		1	0	268.395	341.533	206.175	579.658	221.535	579.658	206.175	323.459	2.81149	PF-log	0.971147	-0.269224	0.0784399	-0.649715	0.841618	-0.546049	4.85014	-1.17601	70.4831	0.00187721	66.7351	-0.143831	2.28259	-1.87003
Tb927.1.5330	1	1	1056242	ST	1		8	variant surface glycoprotein (VSG atypical) putative	VSG/VR		1	0	200.817	89.3687	135.901	106.094	165.121	200.817	89.3687	139.46	2.24706	cBF	14.7263	0.526026	-0.642012	-0.0373019	-0.39451	0.24367	24.3767	0.528535	69.9547	-0.120001	66.7351	-0.292393	22.9607	0.715009
Tb927.2.100	2	1	1683	ST	3	Tb927.4.110, Tb927.4.100	7	retrotransposon hot spot (RHS) protein putativeretrotransposon hot spot protein 1 (RHS1) putative	Other		0	0	18376.8	20512.6	21503.3	20719.6	17756.3	21503.3	17756.3	19773.7	1.21102	ST-BF	5.54222	-0.105701	0.0529275	0.120974	0.0674105	-0.155251	9.36829	-0.197213	69.4131	0.188984	66.7351	-0.0133626	2.28259	-0.263752
Tb927.2.150	2	1	9285	ST	1		5	hypothetical protein	Unknown:Tb-specific		0	0	13315.6	14625	9721.05	12751.6	9675.98	14625	9675.98	12017.8	1.51147	SL-BF	12.781	0.147935	0.283258	-0.305994	0.0855034	-0.312698	23.0189	0.168747	70.4831	0.121556	65.5038	-0.150226	12.4711	-0.159832
Tb927.2.160	2	1	11173	ST	1		10	hypothetical protein conserved	Unknown:conserved		0	0	5697.34	7636.22	6205.79	5015.01	6898.41	7636.22	5015.01	6290.55	1.52267	SL-BF	0.971147	-0.142898	0.279672	-0.0195719	-0.326935	0.133077	9.36829	0.360902	69.472	0.211437	38.3478	-0.254746	0.0841648	0.429578
Tb927.2.170	2	1	11937	ST	3	Tb927.6.130, Tb927.4.160	10	leucine-rich repeat protein (LRRP) putativeleucine-rich repeat protein 1 (LRRP1) putative	Interacting		0	0	2597.29	3062.99	1896.36	2256.94	3119.15	3119.15	1896.36	2586.55	1.64481	PF-stat	16.6186	0.00598117	0.243914	-0.447795	-0.196661	0.270128	20.6209	-0.0347053	70.4831	0.151881	66.7351	-0.0739309	18.3574	0.295917
Tb927.2.280	2	1	35798	ST	8	Tb927.1.190, Tb927.1.240, Tb927.4.210, N19B2.055, Tb927.2.1150, Tb10.100.0020, Tb927.2.480	2	retrotransposon hot spot (RHS) protein putativeretrotransposon hot spot protein 2 (RHS2) putative	Other		0	0	12223.4	12848.4	14078.8	13118.4	14228.9	14228.9	12223.4	13299.6	1.16407	PF-stat	3.90402	-0.121735	-0.0497962	0.0821464	-0.0197913	0.0974466	9.36829	-0.129785	70.4831	0.077901	8.64849	0.131717	22.2641	0.0733096
Tb927.2.340	2	1	46167	ST	4	Tb09.v4.0067, Tb927.2.1120, Tb11.0820	8	retrotransposon hot spot (RHS) protein putativeretrotransposon hot spot protein 4 (RHS4) putative	Other		0	0	18576.8	15536.5	19016.8	16844.3	10826	19016.8	10826	16160.1	1.75658	ST-BF	0.0351963	0.201066	-0.0567706	0.234842	0.0598227	-0.577931	28.0646	0.0255811	70.4831	0.0279802	38.3478	0.13246	0	-0.747132
Tb927.2.370	2	1	55836	ST	2	Tb11.1810	2	retrotransposon hot spot (RHS) protein putativeretrotransposon hot spot protein 1 (RHS1) putative	Other		0	0	22223.8	24374.9	20826.8	19922.8	19806.4	24374.9	19806.4	21430.9	1.23066	SL-BF	14.7263	0.0524091	0.185703	-0.0412545	-0.105275	-0.113729	20.6209	0.112245	69.9547	-0.0486734	63.4833	0.00711192	12.4711	-0.0869646
Tb927.2.380	2	1	61399	ST	8	Tb927.1.190, Tb927.1.240, Tb927.4.210, N19B2.055, Tb927.2.1150, Tb10.100.0020, Tb927.2.480	3	retrotransposon hot spot (RHS) protein putativeretrotransposon hot spot protein 2 (RHS2) putative	Other		0	0	8421.29	6773.18	10302.3	8203.88	7995.46	10302.3	6773.18	8339.22	1.52104	ST-BF	3.90402	0.0141289	-0.300079	0.30498	-0.023606	-0.0607309	25.6391	0.0283776	64.5281	-0.0765392	15.0151	0.380096	12.4711	-0.0750768
Tb927.2.450	2	1	77151	ST	4	Tb09.v4.0067, Tb927.2.1120, Tb11.0820	8	retrotransposon hot spot (RHS) protein putativeretrotransposon hot spot protein 4 (RHS4) putative	Other		0	0	26939.2	26250.2	25518.8	22861.3	14220.5	26939.2	14220.5	23158	1.89439	cBF	0	0.218195	0.180818	0.140053	-0.0186053	-0.703539	6.42577	0.20369	59.754	-0.0486525	66.5897	-0.0252803	0	-0.70001
Tb927.2.470	2	1	86881	ST	4	Tb09.v4.0067, Tb927.2.1120, Tb11.0820	4	retrotransposon hot spot (RHS) protein putativeretrotransposon hot spot protein 4 (RHS4) putative	Other		0	0	7846.42	8205.76	8474.53	7353.06	3967.11	8474.53	3967.11	7169.37	2.1362	ST-BF	0.0919828	0.130188	0.194789	0.241286	0.0364974	-0.85376	9.36829	0.196056	70.4831	0.0590455	60.5402	0.0397542	0.0628251	-0.810413
Tb927.2.510	2	1	98073	ST	1		8	retrotransposon hot spot (RHS) protein putativeretrotransposon hot spot protein 4 (RHS4) putative	Other		0	0	5606.74	4595.73	4266.86	6768.28	2038.89	6768.28	2038.89	4655.3	3.31958	PF-log	0.531029	0.268287	-0.0185801	-0.1257	0.539915	-1.19109	2.57473	-0.236949	44.7737	-0.31859	56.1876	0.134693	0.0355044	-1.36036
Tb927.2.560	2	1	108732	ST	2	Tb927.6.5180	4	retrotransposon hot spot (RHS) protein putativeretrotransposon hot spot protein 4 (RHS4) putative	Other		0	0	8151.06	7671.62	9014.32	7208.4	3825.13	9014.32	3825.13	7174.1	2.3566	ST-BF	0.157892	0.184188	0.0967324	0.32942	0.00688041	-0.90729	28.0646	0.00927041	70.4831	0.253604	66.7351	-0.0679696	0.0517275	-1.04675
Tb927.2.650	2	1	118830	ST	1		2	hypothetical protein	Unknown:Tb-specific		0	0	9008.68	9598.81	9046.01	6675.61	9566.73	9598.81	6675.61	8779.17	1.43789	SL-BF	7.79651	0.0372311	0.128772	0.0431976	-0.395185	0.123942	17.45	0.248578	70.4831	0.25741	63.4833	-0.205927	1.33879	0.35475
Tb927.2.680	2	1	124625	ST	1		2	hypothetical protein	Unknown:Tb-specific		1	1	3072.35	3833.17	3524.85	3194.7	3363.16	3833.17	3072.35	3397.64	1.24763	SL-BF	16.6186	-0.145194	0.174002	0.0530284	-0.0888549	-0.0147188	20.6209	-0.0999956	70.4831	0.201418	66.1444	-0.154645	12.4711	-0.130373
Tb927.2.690	2	1	125379	ST	2	Tb927.6.130	5	leucine-rich repeat protein (LRRP) putativeleucine-rich repeat protein 1 (LRRP1) putative	Interacting		0	0	8200.83	7138.91	6434.84	6397.95	8527.93	8527.93	6397.95	7340.09	1.33292	PF-stat	16.8044	0.159972	-0.0400944	-0.189894	-0.198188	0.216398	28.0646	0.0782452	70.4831	0.0980208	66.7351	-0.0500225	22.9607	0.0384554
Tb927.2.940	2	1	158161	ST	1		2	hypothetical protein	Unknown:Tb-specific		0	0	6565.17	6877.54	4691.57	6474.47	4603.78	6877.54	4603.78	5842.51	1.49389	SL-BF	10.2717	0.168245	0.235304	-0.316515	0.148176	-0.34377	20.6209	-0.0300194	70.4831	0.048149	66.7351	-0.0168802	1.33879	-0.620696
Tb927.2.950	2	1	158854	ST	1		7	leucine-rich repeat protein (LRRP) putativeleucine-rich repeat protein 1 (LRRP1) putative	Interacting		0	0	3932.66	4444.09	2807.72	3971.84	3585.65	4444.09	2807.72	3748.39	1.58281	SL-BF	14.7263	0.0692333	0.245616	-0.416873	0.0835351	-0.0640363	17.45	-0.243543	70.4831	0.130581	64.6953	-0.198681	7.02738	-0.291058
Tb927.2.1080	2	1	179639	ST	3	Tb927.2.1330, Tb927.2.240	9	retrotransposon hot spot (RHS) protein putative	Other		0	0	18915.7	20786.5	17200.8	20253.2	15416.3	20786.5	15416.3	18514.5	1.34835	SL-BF	0.157892	0.030932	0.166994	-0.106182	0.129493	-0.264203	28.0646	0.0319786	70.4831	0.0617024	8.64849	-0.178148	0.289612	-0.372806
Tb927.2.1170	2	1	205540	ST	2	N19B2.050	2	retrotransposon hot spot (RHS) protein putativeretrotransposon hot spot protein 5 (RHS5) putative	Other		0	0	8189.62	9444.57	8326.11	10919.3	4995.67	10919.3	4995.67	8375.04	2.18574	PF-log	0.531029	-0.0323011	0.173388	-0.00845501	0.382706	-0.745418	20.6209	-0.107273	69.9547	-0.0571767	66.7351	-0.0574505	0	-1.03756
Tb927.2.1180	2	1	210947	ST	3	N19B2.060, Tb927.6.150	5	retrotransposon hot spot (RHS) protein putativeretrotransposon hot spot protein 3 (RHS3) putative	Other		0	0	6134.75	6974.44	6261.95	4757.53	5485.83	6974.44	4757.53	5922.9	1.46598	SL-BF	10.2717	0.0507013	0.235774	0.0803088	-0.316092	-0.110595	20.6209	0.438891	69.9547	-0.0334434	64.6953	-0.201516	22.9607	0.0840598
Tb927.2.1210	2	1	219959	ST	2	Tb927.6.5180	7	retrotransposon hot spot (RHS) protein putativeretrotransposon hot spot protein 4 (RHS4) putative	Other		0	0	3829.8	1955.67	3189.6	2963.49	1971.12	3829.8	1955.67	2781.94	1.95831	cBF	5.54222	0.461179	-0.508428	0.197287	0.0912089	-0.497073	0.977209	0.407085	59.754	-0.255722	66.7351	-0.0696057	1.33879	-0.563486
Tb927.2.1250	2	1	230037	ST	1		5	hypothetical protein	Unknown:Tb-specific		0	0	4256.61	4786.05	3279.27	3512.83	4570.95	4786.05	3279.27	4081.14	1.45949	SL-BF	12.781	0.0607319	0.229863	-0.315599	-0.216338	0.163521	21.9063	0.271159	70.4831	0.230082	51.1077	-0.46985	13.1239	0.357112
Tb927.2.1380	2	1	254762	ST	1		8	leucine-rich repeat protein (LRRP) putative	Interacting		0	0	555.607	764.435	315.754	867.515	252.434	867.515	252.434	551.149	3.43661	PF-log	10.2717	0.0116219	0.471951	-0.803641	0.654447	-1.12654	20.6209	-0.129829	69.9547	-0.262261	66.7351	-0.0430234	1.33879	-1.47393
Tb927.2.1600	2	1	306671	I	1		8	hypothetical protein	Unknown:Tb-specific		0	1	7390.95	5915.93	5376.14	4970.98	5394.83	7390.95	4970.98	5809.77	1.48682	cBF	0.0919828	0.34728	0.0261252	-0.111908	-0.224951	-0.106903	0.561329	0.511077	31.7188	-0.194195	31.8992	-0.258153	22.9607	0.0270017
Tb927.2.1680	2	1	315689	I	2	Tb927.2.1560	15	cyclophilin-type peptidyl-prolyl cis-trans isomerase putativecyclophilin putative	Protein folding		1	0	18892.6	19295.9	20202.9	23697.2	9550.72	23697.2	9550.72	18327.9	2.48119	PF-log	0	0.0437851	0.0742576	0.140521	0.370676	-0.940357	0.170404	-0.328378	69.472	0.0540201	66.7351	-0.025815	0	-1.2248
Tb927.2.1700	2	1	317225	I	1		8	hypothetical protein conserved	Unknown:conserved		1	2	10499.2	10119.2	7700.25	3435.65	2599.67	10499.2	2599.67	6870.79	4.03867	cBF	0.00845694	0.611736	0.55854	0.164429	-0.999893	-1.40215	0.0504899	1.70584	55.5687	-0.0869526	31.8992	-0.488936	12.4711	-0.180722
Tb927.2.1720	2	1	321287	I	1		8	hypothetical protein conserved	Unknown:conserved		0	0	7664.97	8017.89	7830.33	7461.07	8879.44	8879.44	7461.07	7970.74	1.1901	PF-stat	10.2717	-0.0564332	0.00850861	-0.0256401	-0.0953319	0.155755	24.3767	0.0908622	64.5281	-0.0696996	66.7351	-0.0314939	13.1239	0.228203
Tb927.2.1730	2	1	321827	I	1		8	hypothetical protein conserved	Unknown:conserved		0	0	3437.74	2891.82	2899.07	3423.36	4125.8	4125.8	2891.82	3355.56	1.42672	PF-stat	0.531029	0.0349086	-0.214576	-0.210963	0.028859	0.298122	17.45	-0.0635593	44.7737	-0.201576	64.6953	-0.162328	14.8394	0.226315
Tb927.2.1740	2	1	322763	I	1		8	hypothetical protein conserved	Unknown:conserved		0	0	606.916	422.44	689.844	862.141	1244.92	1244.92	422.44	765.252	2.94698	PF-stat	5.54222	-0.334439	-0.85719	-0.149665	0.171989	0.702046	17.45	-0.236856	64.5281	-0.317244	60.5402	0.168021	19.4395	0.393853
Tb927.2.1760	2	1	325391	I	1		8	hypothetical protein conserved	Unknown:conserved		1	1	9327.93	7451.72	7487.15	13711	13905.9	13905.9	7451.72	10376.7	1.86613	PF-stat	0	-0.153724	-0.477707	-0.470865	0.401983	0.422341	0.246898	-0.586217	37.1828	-0.220618	65.5038	-0.0812787	14.8394	0.104239
Tb927.2.1780	2	1	328979	I	1		8	N-acetylglucosaminyl-phosphatidylinositol biosynthetic protein putative	Other		0	1	7324.07	4406.46	6393.48	6309.02	8094.92	8094.92	4406.46	6505.59	1.83706	PF-stat	1.63475	0.170966	-0.562059	-0.0250789	-0.0442642	0.315337	23.0189	0.125581	14.7712	-0.560822	25.3927	0.328722	13.5913	0.279036
Tb927.2.1790	2	1	330815	I	1		8	hypothetical protein conserved	Unknown:conserved		0	0	4747.02	4252.75	5550.27	6552.41	12231.7	12231.7	4252.75	6666.83	2.87618	PF-stat	0	-0.48998	-0.648604	-0.264442	-0.0249755	0.875552	0.360854	-0.467908	55.5687	-0.175672	15.0151	0.405105	0.0557128	0.875928
Tb927.2.1800	2	1	331701	I	1		8	DNA polymerase delta catalytic subunit putative	DNA-associated		0	0	12334.9	11830.3	7554.32	10085.7	5730.94	12334.9	5730.94	9507.22	2.15233	cBF	0.00845694	0.37565	0.315387	-0.331721	0.0852136	-0.730253	6.42577	0.382369	31.7188	-0.239284	1.30763	-0.667474	0.0517275	-0.719544
Tb927.2.1810	2	1	335476	I	1		8	transcription silencer	Transcription		0	0	8813.08	9553.97	11086.4	11775.2	4353.34	11775.2	4353.34	9116.41	2.70487	PF-log	0.0351963	-0.0488187	0.0676353	0.282254	0.369219	-1.06634	0.170404	-0.438438	69.472	0.119667	38.3478	0.176175	0	-1.19849
Tb927.2.1820	2	1	339808	I	1		8	protein kinase putative	Phosphorylation		0	0	5130.93	5018.69	3166.68	5567.74	7389.02	7389.02	3166.68	5254.61	2.33336	PF-stat	0.0562674	-0.0343643	-0.0662734	-0.730611	0.0835067	0.491799	20.6209	-0.00629213	69.9547	-0.00924709	5.12281	-0.691725	7.02738	0.507672
Tb927.2.1850	2	1	345063	I	1		8	hypothetical protein conserved	Unknown:conserved		0	0	7234.65	6795.3	4979.18	6296.99	11002.3	11002.3	4979.18	7261.69	2.20967	PF-stat	0.0919828	-0.00538197	-0.0957691	-0.544397	-0.205644	0.599433	20.6209	0.166942	55.5687	-0.0878396	8.64849	-0.371635	1.33879	0.743383
Tb927.2.1860	2	1	347030	I	1		8	hypothetical protein conserved	Other	Mitochondrial	0	0	1266.38	791.59	1131.05	1499.62	1466.62	1499.62	791.59	1231.05	1.89444	PF-log	0.971147	0.0408155	-0.637064	-0.122231	0.28471	0.252602	13.1273	-0.386042	52.0249	-0.649418	31.8992	0.645125	12.4711	-0.0184095
Tb927.2.1890	2	1	350887	I	1		8	E2-like ubiquitin-conjugation enzyme	Protease-related		0	0	7385.42	5624.39	6233.71	5786.16	11862.4	11862.4	5624.39	7378.42	2.10911	PF-stat	0.00845694	0.00136781	-0.391616	-0.243221	-0.350706	0.685015	0.360854	0.350079	59.754	-0.134904	64.6953	-0.187222	0	1.0931
Tb927.2.1920	2	1	354730	I	1		8	expression site-associated gene 5 (ESAG5) protein putative	ESAG/GRESAG		1	0	18314.2	18244.1	17251.9	6828.19	5989.4	18314.2	5989.4	13325.6	3.05776	cBF	0.00845694	0.458764	0.453236	0.37256	-0.964621	-1.15371	0.12393	1.37386	70.4831	0.029922	60.5402	-0.170598	12.4711	-0.0715681
Tb927.2.2020	2	1	387550	I	1		8	expression site-associated gene 3 (ESAG3) protein putative	ESAG/GRESAG		1	2	17780.8	18591	14615.1	4315.04	4726.37	18591	4315.04	12005.7	4.30842	SL-BF	0	0.566606	0.630889	0.283746	-1.47627	-1.34491	0.0504899	1.97808	59.754	-0.0478106	5.12281	-0.248091	12.4711	-0.0145772
Tb927.2.2060	2	1	393056	I	1		8	variant surface glycoprotein (VSG)-related putative	VSG/VR		1	0	8574.88	10572.4	8269.9	2658.35	2325.54	10572.4	2325.54	6480.22	4.54624	SL-BF	0	0.404073	0.706193	0.351827	-1.28551	-1.47848	0.301169	1.61881	69.4131	0.226339	6.64098	-0.284406	12.4711	-0.2749
Tb927.2.2070	2	1	397335	I	1		7	hypothetical protein	Unknown:Tb-specific		0	0	756.924	448.911	1601.85	259.236	754.808	1601.85	259.236	764.345	6.17911	ST-BF	0.157892	-0.0140764	-0.767794	1.06744	-1.55996	-0.0181155	1.29827	1.69392	59.754	-0.423274	15.0151	1.2448	11.032	1.47381
Tb927.2.2090	2	1	398870	I	1		8	hypothetical protein	Unknown:Tb-specific		0	0	15727.5	12429.5	12700.6	12583.7	25203.1	25203.1	12429.5	15728.9	2.02769	PF-stat	0	-0.000126149	-0.339648	-0.308521	-0.321863	0.680188	0.0798544	0.311034	23.6571	-0.210994	44.5075	-0.155223	0	0.992057
Tb927.2.2120	2	1	403883	I	1		8	protein kinase putativeNIMA/Nek Serine/threonine-protein kinase family putative	Phosphorylation		0	0	11100.6	9736.37	7618.87	5367.52	7163.64	11100.6	5367.52	8197.4	2.06811	cBF	0.0351963	0.437401	0.248217	-0.10559	-0.610912	-0.194474	0.0798544	1.14753	37.1828	-0.206046	25.3927	-0.365759	13.5913	0.308669
Tb927.2.2130	2	1	407314	I	1		8	small GTP-binding protein RAB6 putative	Protein transport/modification		0	0	4136.17	3660.1	4539.59	5286.93	8232.06	8232.06	3660.1	5170.97	2.24914	PF-stat	0	-0.322139	-0.498552	-0.187873	0.0319945	0.670819	0.977209	-0.459164	64.5281	-0.0701972	44.5075	0.197776	0.47306	0.523079
Tb927.2.2140	2	1	409057	I	1		8	hypothetical protein conserved	Unknown:conserved		1	1	1223.72	902.543	3031.84	4018.23	4042.43	4042.43	902.543	2643.75	4.47894	PF-stat	0.00845694	-1.11132	-1.55052	0.197607	0.603972	0.612637	0.170404	-1.58284	55.5687	-0.446098	3.4014	1.66105	22.9607	0.0109685
Tb927.2.2160	2	1	411632	I	1		8	hypothetical protein conserved	Interacting		0	0	16457.8	18782.2	13241.5	16698.7	19025.3	19025.3	13241.5	16841.1	1.43679	PF-stat	0.531029	-0.033216	0.157382	-0.346921	-0.0122474	0.175929	28.0646	0.000838946	70.4831	0.075423	8.64849	-0.549687	12.813	0.114386
Tb927.2.2180	2	1	413666	I	1		8	ribosomal RNA processing protein 41BRNase PH-like protein putativeexosome complex exonuclease 1 putative	RNA-associated		0	0	6413.45	5690.01	8076.34	9746.4	5073.88	9746.4	5073.88	7000.02	1.9209	PF-log	0.0562674	-0.126257	-0.298929	0.206343	0.477512	-0.464268	1.29827	-0.524077	37.1828	-0.18897	8.64849	0.458792	0.0628251	-0.826145
Tb927.2.2190	2	1	416563	I	1		8	histone deacetylase putative	DNA-associated		0	0	13495.9	12784.5	14468.6	15012.9	11540.4	15012.9	11540.4	13460.5	1.3009	PF-log	7.79651	0.00379676	-0.0743353	0.104199	0.157473	-0.222035	20.6209	-0.0699458	59.754	-0.0636343	19.8894	0.158101	7.02738	-0.178974
Tb927.2.2200	2	1	419666	I	1		8	hypothetical protein conserved	Unknown:conserved		0	0	14286.8	13543.2	13182	14333.3	14311.7	14333.3	13182	13931.4	1.08734	PF-log	1.63475	0.036343	-0.0407761	-0.0797731	0.0410324	0.0388587	28.0646	0.000495921	44.7737	-0.0943049	51.1077	-0.103353	22.9607	0.0110973
Tb927.2.2210	2	1	420517	I	1		8	hypothetical protein conserved	Unknown:conserved		1	1	4626.51	3892.95	5088.38	5826.44	3848.27	5826.44	3848.27	4656.51	1.51404	PF-log	0.0919828	-0.00932627	-0.258385	0.127959	0.323366	-0.27504	0.301169	-0.384128	55.5687	-0.124324	25.3927	0.254137	0.0628251	-0.576117
Tb927.2.2220	2	1	424198	I	1		8	hypothetical protein conserved	Unknown:conserved		0	0	1829.07	1165.06	1691.86	2379.34	1613.56	2379.34	1165.06	1735.77	2.04225	PF-log	0	0.0755288	-0.57518	-0.036972	0.454979	-0.105336	0.977209	-0.379275	27.4787	-0.596057	25.3927	0.436968	0.599852	-0.468654
Tb927.2.2230	2	1	425903	I	1		8	hypothetical protein conserved	Unknown:conserved		0	0	9433.44	10209.3	11370.3	13251.8	6471.64	13251.8	6471.64	10147.3	2.04767	PF-log	0.0562674	-0.105238	0.00878433	0.164178	0.385092	-0.648891	0.360854	-0.410326	70.4831	0.0905023	66.7351	-0.0579543	0	-1.0079
Tb927.2.2240	2	1	427699	I	1		8	tRNA exportin putativeexportin-t putative	Translation		0	0	5821.91	4815.53	6628.7	8078.56	9417.24	9417.24	4815.53	6952.39	1.9556	PF-stat	0	-0.256016	-0.529814	-0.0687821	0.216589	0.437796	0.170404	-0.441039	44.7737	-0.165427	5.12281	0.411409	2.28259	0.253584
Tb927.2.2260	2	1	433365	I	1		8	phosphatidylinositol kinase domain protein putative	Phosphorylation		0	0	4811.34	4770.94	3345.45	5701.18	6073.08	6073.08	3345.45	4940.4	1.81533	PF-stat	2.544	-0.0381874	-0.0503527	-0.562429	0.206633	0.297801	20.6209	-0.0607445	44.7737	-0.230462	60.5402	-0.205019	22.9607	0.0852354
Tb927.2.2270	2	1	447296	I	1		8	hypothetical protein conserved	Unknown:conserved		0	0	5677.23	4794.66	5340.45	6071.21	6102.67	6102.67	4794.66	5597.24	1.27281	PF-stat	5.54222	0.0204699	-0.223289	-0.0677543	0.117267	0.124725	3.50098	-0.164759	37.1828	-0.198647	51.1077	0.134116	12.4711	-0.0264181
Tb927.2.2320	2	1	451021	I	1		8	hypothetical protein	Unknown:Tb-specific		0	2	5172.53	5275.21	4757.49	5373.87	8670.13	8670.13	4757.49	5849.85	1.82242	PF-stat	0.971147	-0.177529	-0.14917	-0.298198	-0.122437	0.567655	24.3767	0.0796085	64.5281	-0.156507	66.7351	-0.00320947	1.33879	0.782643
Tb927.2.2340	2	1	452560	I	1		8	hypothetical protein conserved	Unknown:conserved		0	0	11271.1	11173.6	9198.18	11043.2	14209.9	14209.9	9198.18	11379.2	1.54486	PF-stat	1.63475	-0.0137698	-0.0262985	-0.306978	-0.0432421	0.320494	20.6209	0.132705	64.5281	-0.0295189	4.27994	-0.283266	12.813	0.292737
Tb927.2.2360	2	1	457924	I	1		8	hypothetical protein conserved	Unknown:conserved		0	0	4434.66	3729.18	4230.72	4532.19	8182.49	8182.49	3729.18	5021.85	2.19418	PF-stat	0.0218804	-0.179394	-0.429361	-0.247316	-0.14801	0.704322	27.5753	0.0360074	37.1828	-0.175307	31.8992	0.175922	0.599852	0.77112
Tb927.2.2370	2	1	460801	I	1		8	hypothetical protein conserved	Unknown:conserved		0	0	7984.4	7767.92	6521.31	7958.62	5444.53	7984.4	5444.53	7135.35	1.4665	cBF	1.63475	0.162199	0.122543	-0.129823	0.157532	-0.390178	28.0646	0.00942965	69.9547	-0.0175453	31.8992	-0.252566	0.599852	-0.481557
Tb927.2.2380	2	1	465830	I	1		8	hypothetical protein conserved	Unknown:conserved		1	1	5920.79	6300.51	4482.84	6142.43	3447.66	6300.51	3447.66	5258.85	1.82747	SL-BF	0.00845694	0.171044	0.260722	-0.230334	0.224062	-0.609127	28.0646	0.0482649	59.754	-0.0884578	5.12281	-0.456752	0.0355044	-0.803227
Tb927.2.2390	2	1	469406	I	1		8	hypothetical protein conserved	Unknown:conserved		0	0	4977.63	4652.81	4198.05	4708.52	4561.34	4977.63	4198.05	4619.67	1.1857	cBF	12.781	0.107669	0.0103128	-0.13807	0.027483	-0.0183321	24.3767	0.155416	44.7737	-0.281606	66.7351	-0.0274805	12.4711	-0.116609
Tb927.2.2400	2	1	471226	I	1		8	hypothetical protein conserved	Unknown:conserved		0	1	7544.65	7500.1	9640.88	5582.76	4724.36	9640.88	4724.36	6998.55	2.04067	ST-BF	0	0.108398	0.099854	0.462109	-0.326078	-0.566937	0.12393	0.438971	52.0249	-0.072476	5.12281	0.336653	0.289612	-0.284545
Tb927.2.2410	2	1	473951	I	1		8	hypothetical protein conserved	Unknown:conserved		0	0	4856.55	3724.2	5122.17	4790.26	2781.4	5122.17	2781.4	4254.92	1.84158	ST-BF	0.157892	0.190802	-0.192198	0.267624	0.170973	-0.613322	9.36829	-0.241064	44.7737	-0.222757	19.8894	0.30375	0.151944	-0.920457
Tb927.2.2430	2	1	478293	I	1		8	casein kinase II alpha chain	Phosphorylation		0	0	15463.9	17515.1	17908	19144.6	20218.7	20218.7	15463.9	18050	1.30748	PF-stat	0.296694	-0.223102	-0.0434045	-0.0113987	0.0849368	0.163685	0.170404	-0.340307	44.7737	0.158711	25.3927	0.122227	22.2641	0.0658127
Tb927.2.2440	2	1	480609	I	1		8	proteasome regulatory non-ATPase subunit 6	Protease-related		0	0	5234.16	5908.83	4037.54	5973.4	3644.16	5973.4	3644.16	4959.62	1.63917	PF-log	0.971147	0.0777296	0.252643	-0.296754	0.268324	-0.444642	9.36829	-0.115545	70.4831	0.105385	38.3478	-0.299999	0.47306	-0.576399
Tb927.2.2450	2	1	482753	I	1		8	ribosomal RNA methyltransferase putative	Translation		0	0	10580.7	9012.33	11722.7	11263	11565	11722.7	9012.33	10828.7	1.30074	ST-BF	0.296694	-0.0334306	-0.264894	0.114433	0.0567307	0.0948981	6.42577	-0.107079	37.1828	-0.139317	2.1471	0.323335	22.9607	0.0327303
Tb927.2.2460	2	1	486394	I	1		8	ubiquitin-conjugating enzyme E2 putative	Protease-related		0	0	10484.9	11427.1	10580.8	13974.2	11947.3	13974.2	10484.9	11682.9	1.33279	PF-log	0.971147	-0.156077	-0.0319343	-0.14294	0.258373	0.0322839	2.57473	-0.285115	70.4831	0.0809103	25.3927	-0.222278	2.28259	-0.155816
Tb927.2.2470	2	1	487442	I	1		8	RNA-editing complex proteinKREPA1	RNA-associated	Mitochondrial	0	0	3972.24	3201.48	3941.81	6587.24	4736.73	6587.24	3201.48	4487.9	2.05756	PF-log	0.0351963	-0.176088	-0.487302	-0.187183	0.553634	0.0778521	0.170404	-0.66487	52.0249	-0.17573	25.3927	0.291324	0.47306	-0.440407
Tb927.2.2490	2	1	491051	I	1		8	hypothetical protein	Unknown:Tb-specific		1	1	4830.47	5307.58	7156.82	1886.46	2890.14	7156.82	1886.46	4414.29	3.79378	ST-BF	0.00845694	0.12998	0.265872	0.697136	-1.2265	-0.611041	0.0504899	1.3545	70.4831	0.112307	31.8992	0.258078	0.811302	0.747204
Tb927.2.2500	2	1	492455	I	1		8	hypothetical protein conserved	Unknown:conserved		1	2	6240.79	6680.76	10906.4	10221.9	10462.2	10906.4	6240.79	8902.41	1.7476	ST-BF	0.0351963	-0.512468	-0.414183	0.292908	0.1994	0.232913	0.745192	-0.543695	70.4831	0.138532	2.1471	0.545584	12.4711	-0.000993703
Tb927.2.2510	2	1	494285	I	2	Tb927.2.2520	8	hypothetical protein conserved	Unknown:conserved		0	0	18087.5	18913.9	23530.3	36969.3	23054.9	36969.3	18087.5	24111.2	2.04391	PF-log	0	-0.414707	-0.350253	-0.035185	0.616627	-0.0646318	0	-1.09464	69.4131	0.135609	5.12281	0.28633	0	-0.593786
Tb927.2.2530	2	1	497929	I	1		8	hypothetical protein conserved	Unknown:conserved		1	0	4703.45	5602.61	4698.78	5345.52	4725.5	5602.61	4698.78	5015.17	1.19235	SL-BF	12.781	-0.0925809	0.159799	-0.0940129	0.0920313	-0.0858305	6.42577	-0.181932	70.4831	0.0537615	66.7351	-0.0420401	4.89376	-0.209187
Tb927.2.2540	2	1	500796	I	1		8	hypothetical protein conserved	Unknown:conserved		0	0	4035.45	4022.79	5527.83	7063.57	3003.12	7063.57	3003.12	4730.55	2.35208	PF-log	0.00845694	-0.229279	-0.233811	0.224705	0.578389	-0.655548	0.745192	-0.723008	70.4831	0.0431358	11.4822	0.406356	0	-1.25737
Tb927.2.2550	2	1	501836	I	1		8	hypothetical protein conserved	Unknown:conserved		0	0	1638.12	1122.84	775.878	1851.9	1092.92	1851.9	775.878	1296.33	2.38685	PF-log	0.531029	0.337603	-0.207279	-0.740533	0.514572	-0.246248	13.1273	-0.225604	44.7737	-0.517671	64.6953	-0.295962	1.33879	-0.705855
Tb927.2.2570	2	1	504177	I	1		8	hypothetical protein conserved	Unknown:conserved		0	0	10041	10032.5	10059	11060.4	9062.34	11060.4	9062.34	10051	1.22048	PF-log	15.8042	-0.00144361	-0.00266803	0.00114178	0.138059	-0.149388	13.1273	-0.140958	69.9547	-0.0499533	51.1077	0.103276	11.032	-0.165789
Tb927.2.2580	2	1	507090	I	1		8	hypothetical protein conserved	Unknown:conserved		0	0	6770.52	7364.46	6728.33	6689.22	5520.51	7364.46	5520.51	6614.61	1.33402	SL-BF	1.63475	0.0336103	0.154925	0.024593	0.0161823	-0.260854	17.45	0.15541	70.4831	0.120958	31.8992	-0.220913	12.4711	-0.135758
Tb927.2.2590	2	1	511041	I	1		8	hypothetical protein conserved	Unknown:conserved		0	0	3789.31	5037.21	4784.85	6791.42	5149.46	6791.42	3789.31	5110.45	1.79226	PF-log	3.90402	-0.431514	-0.0208263	-0.0949757	0.410264	0.0109693	0.977209	-0.616505	70.4831	0.215427	56.1876	0.105081	2.28259	-0.326835
Tb927.2.2650	2	1	519905	I	1		8	hypothetical protein conserved	Unknown:conserved		0	0	1860.24	3371.44	1852.59	4061.95	3825.15	4061.95	1852.59	2994.27	2.19258	PF-log	3.90402	-0.68672	0.17116	-0.692662	0.439967	0.35331	6.42577	-0.605397	70.4831	0.21938	51.1077	-0.395409	12.4711	-0.100065
Tb927.2.2670	2	1	531130	I	1		8	histone H4 putative	DNA-associated		0	0	11536.3	12908.7	8050.42	12126.9	7054.92	12908.7	7054.92	10335.4	1.82974	SL-BF	0.0562674	0.158581	0.320741	-0.360462	0.230607	-0.550898	20.6209	-0.0180255	70.4831	0.115385	3.4014	-0.563594	0.0628251	-0.673033
Tb927.2.2720	2	1	533630	I	1		8	protein kinase putative	Phosphorylation		0	2	2947.87	3611.32	2590.21	3162.79	5285.06	5285.06	2590.21	3519.45	2.0404	PF-stat	5.54222	-0.255679	0.0371775	-0.44228	-0.154154	0.586571	17.45	-0.208256	69.4131	0.396473	66.7351	-0.0397922	12.565	0.739046
Tb927.2.2770	2	1	541346	I	1		8	hypothetical protein conserved	Unknown:conserved		0	0	23121	27470.7	17666	15148.3	24804.1	27470.7	15148.3	21642	1.81345	SL-BF	0	0.0953698	0.344059	-0.292863	-0.514678	0.196743	0.360854	0.60135	27.4787	0.334748	0.888308	-0.798582	0	0.774674
Tb927.2.2830	2	1	546712	I	1		8	hypothetical protein conserved	Unknown:conserved		1	7	7991.81	6887.52	6841.85	6990.34	12727.9	12727.9	6841.85	8287.88	1.8603	PF-stat	0.0919828	-0.0524804	-0.267019	-0.276617	-0.24564	0.618917	20.6209	0.159696	70.4831	0.0167899	51.1077	-0.281473	0.0557128	0.749902
Tb927.2.2860	2	1	548825	I	1		8	hypothetical protein conserved	Unknown:conserved		0	0	9312.09	8320.94	7613.52	6963.81	3818.53	9312.09	3818.53	7205.77	2.43866	cBF	0	0.369951	0.207593	0.0794094	-0.0492775	-0.916138	2.57473	0.467132	37.1828	-0.207764	63.4833	-0.0709388	0.0628251	-0.810194
Tb927.2.2880	2	1	551554	I	1		8	hypothetical protein conserved	Unknown:conserved		0	0	9031.71	6911.76	5945.51	9047.31	13395.6	13395.6	5945.51	8866.37	2.25305	PF-stat	0	0.0266557	-0.35929	-0.576543	0.0291451	0.595339	20.6209	-0.00587018	9.87479	-0.494236	64.6953	-0.118142	0.599852	0.452433
Tb927.2.2900	2	1	554106	I	1		8	ARP2/3 complex subunit putative	Other	Cytoskeleton	0	0	3224.91	2745.79	3298.24	2959.4	6482.28	6482.28	2745.79	3742.12	2.3608	PF-stat	0.0351963	-0.2146	-0.446633	-0.182162	-0.338551	0.792643	25.6391	0.0512236	52.0249	-0.226142	44.5075	0.23657	0.599852	0.897425
Tb927.2.2910	2	1	555027	I	1		8	hypothetical protein conserved	Unknown:conserved		0	0	5553.05	6010.94	5703.92	4996.51	6165.9	6165.9	4996.51	5686.06	1.23404	PF-stat	10.2717	-0.0341502	0.0801595	0.00452259	-0.186508	0.116882	25.6391	0.0733411	70.4831	0.102621	64.6953	-0.10006	12.813	0.185399
Tb927.2.2920	2	1	556982	I	1		8	hypothetical protein conserved	Unknown:conserved		1	6	6222.23	6969.56	8048.27	8722.2	14910.5	14910.5	6222.23	8974.55	2.39633	PF-stat	0.00845694	-0.528408	-0.364772	-0.157161	-0.0411477	0.732416	2.57473	-0.366252	59.754	-0.1009	8.64849	0.510219	0.208024	0.663924
Tb927.2.2940	2	1	559608	I	1		8	hypothetical protein conserved	Other	Mitochondrial	0	0	13410.4	11545.5	17235.4	13880.2	21790	21790	11545.5	15572.3	1.88732	PF-stat	0	-0.215627	-0.431652	0.146388	-0.165956	0.484687	28.0646	0.0339633	13.5804	-0.272915	3.4014	0.565305	0	0.6664
Tb927.2.2950	2	1	560834	I	1		8	hypothetical protein conserved	Unknown:conserved		1	0	6597.41	6652.22	8313.59	9534.52	4541.88	9534.52	4541.88	7127.93	2.09925	PF-log	0	-0.111582	-0.0996459	0.22199	0.419678	-0.650193	0.170404	-0.634802	70.4831	0.0875606	6.64098	0.414085	0	-1.10256
Tb927.2.2970	2	1	564310	I	1		8	mitochondrial carrier protein putative	Transporter	Mitochondrial	0	0	5876.07	4415.83	5583.34	10247.7	4152.41	10247.7	4152.41	6055.07	2.46789	PF-log	0	-0.0432923	-0.455458	-0.117015	0.759084	-0.544194	0.170404	-0.847893	64.5281	-0.104528	56.1876	0.0848868	0	-1.27748
Tb927.2.2990	2	1	567526	I	1		8	hypothetical protein conserved	Unknown:conserved		0	0	3819.41	1973.39	2565.98	3368.23	2339.02	3819.41	1973.39	2813.2	1.93545	cBF	3.90402	0.441134	-0.511536	-0.132707	0.259776	-0.266312	20.6209	-0.0632995	31.7188	-0.517196	44.5075	0.365487	0.599852	-0.6981
Tb927.2.3000	2	1	569459	I	1		8	hypothetical protein conserved	Unknown:conserved		0	0	8978.09	7433.33	6909.22	6636.26	7480.72	8978.09	6636.26	7487.53	1.35288	cBF	0.971147	0.26192	-0.0104812	-0.115965	-0.174119	-0.001311	2.57473	0.421441	27.4787	-0.306721	66.7351	-0.000191483	3.56768	0.278149
Tb927.2.3020	2	1	571241	I	1		8	hypothetical protein conserved	Other	Cytoskeleton	0	0	5171.36	4398.35	3697.41	5265.03	3883.52	5265.03	3697.41	4483.13	1.42398	PF-log	2.544	0.206037	-0.0275465	-0.277991	0.231935	-0.207144	20.6209	-0.0140257	44.7737	-0.231597	60.5402	-0.233493	1.33879	-0.439065
Tb927.2.3030	2	1	575019	I	1		8	ATP-dependent Clp protease subunit heat shock protein 78 (HSP78) putativeserine peptidase putative	Protease-related		0	0	4250.31	4632.43	4761.56	7395.06	3545.97	7395.06	3545.97	4917.06	2.08548	PF-log	0.0351963	-0.210231	-0.0860296	-0.0463624	0.588764	-0.471616	1.71659	-0.651261	70.4831	0.00494919	66.7351	-0.0168288	0.0628251	-1.00427
Tb927.2.3080	2	1	579287	I	1		8	fatty acid desaturase putativeoleate desaturase putative	Metabolism		0	6	13801.6	11764.6	15281.4	15315.9	20270.7	20270.7	11764.6	15286.8	1.72303	PF-stat	0.971147	-0.147458	-0.377838	-0.000510502	0.0027384	0.407107	3.50098	-0.183162	70.4831	0.029429	15.0151	0.320584	3.56768	0.336052
Tb927.2.3090	2	1	581270	I	1		8	hypothetical protein conserved	Unknown:conserved		0	6	25611.8	27105.9	27979.3	28385.8	34299	34299	25611.8	28676.4	1.33919	PF-stat	0.531029	-0.163055	-0.0812557	-0.0355005	-0.0146934	0.258306	20.6209	-0.05803	70.4831	0.0884215	44.5075	0.0866976	0.47306	0.340348
Tb927.2.3160	2	1	585576	I	1		8	hypothetical protein conserved	Unknown:conserved		0	0	7774.34	5975.33	9129.74	6727.15	11462.5	11462.5	5975.33	8213.8	1.9183	PF-stat	0.0218804	-0.0793302	-0.459033	0.152524	-0.288056	0.480795	17.45	0.203913	37.1828	-0.249276	6.64098	0.504449	0.0290437	0.789159
Tb927.2.3180	2	1	587698	I	1		8	hypothetical protein conserved	Unknown:conserved		1	0	6684.12	5150	5252.45	7898.14	5241.61	7898.14	5150	6045.26	1.53362	PF-log	0.0562674	0.144932	-0.231233	-0.202814	0.385707	-0.205796	0.301169	-0.286289	17.0763	-0.338457	51.1077	0.0866741	0.208024	-0.466459
Tb927.2.3190	2	1	591980	I	1		8	hypothetical protein conserved	Unknown:conserved		1	3	6780.36	6955.69	6634.24	7060.72	5812.21	7060.72	5812.21	6648.64	1.21481	PF-log	10.2717	0.0283021	0.0651329	-0.00312875	0.0867554	-0.193973	20.6209	-0.0063849	52.0249	-0.172779	56.1876	0.0623019	4.89376	-0.290933
Tb927.2.3270	2	1	598050	I	1		7	65 kDa invariant surface glycoprotein	Other	Surface/secreted	1	1	18102.7	13820.3	8324.64	2936.65	903.549	18102.7	903.549	8817.57	20.0352	cBF	0	1.03776	0.648331	-0.0829926	-1.58621	-3.28671	0	2.77798	9.22913	-0.326561	1.09937	-0.632086	4.89376	-0.756472
Tb927.2.3300	2	1	608681	I	4	Tb927.2.3290, Tb927.2.3310, Tb927.2.3280	6	65 kDa invariant surface glycoprotein	Other	Surface/secreted	1	1	13406.7	12978.7	6698.21	2361.74	779.112	13406.7	779.112	7244.91	17.2077	cBF	0	0.887919	0.84111	-0.113191	-1.61711	-3.21706	0	2.48135	69.9547	-0.02118	4.27994	-0.980771	12.4711	-0.485144
Tb927.2.3320	2	1	615766	I	1		8	65 kDa invariant surface glycoprotein	Other	Surface/secreted	1	1	14544.2	13355.5	8428.66	1883.55	761.625	14544.2	761.625	7794.69	19.0962	cBF	0	0.899878	0.776865	0.11281	-2.04904	-3.35534	0	3.01266	20.5922	-0.183229	1.09937	-0.803433	7.02738	-0.606417
Tb927.2.3330	2	1	617621	I	1		8	hypothetical protein	Unknown:Tb-specific		1	0	2204.12	1903.56	3323.1	840.47	719.328	3323.1	719.328	1798.12	4.61973	ST-BF	0.00845694	0.293716	0.0822151	0.886044	-1.09722	-1.32176	6.42577	0.857417	70.4831	0.120438	8.64849	0.698298	11.032	-0.59566
Tb927.2.3340	2	1	619489	I	1		8	hypothetical protein	Unknown:Tb-specific		0	0	11497.4	13871.8	15535.6	2328.35	1576.15	15535.6	1576.15	8961.87	9.85672	ST-BF	0	0.359439	0.630284	0.793709	-1.9445	-2.5074	0.104672	2.30386	69.4131	0.311681	64.6953	-0.153578	3.56768	-0.539864
Tb927.2.3370	2	1	623669	I	1		8	UDP-Gal or UDP-GlcNAc-dependent glycosyltransferase putative	Protein transport/modification		1	1	4960.93	3056.15	5675.04	6863.88	10149.8	10149.8	3056.15	6141.15	3.3211	PF-stat	0.00845694	-0.307901	-1.0068	-0.11388	0.160514	0.724867	3.50098	-0.53605	44.7737	-0.453121	5.12281	0.721445	0.599852	0.536758
Tb927.2.3390	2	1	626205	I	1		8	hypothetical protein conserved	Unknown:conserved		0	10	7128.31	4633.16	4591.15	6605.01	5653.87	7128.31	4591.15	5722.3	1.55262	cBF	0.296694	0.316964	-0.304597	-0.31774	0.206965	-0.0173553	4.85014	0.224585	12.9805	-0.515805	66.7351	-0.0647623	12.4711	-0.0380726
Tb927.2.3400	2	1	628937	I	1		8	hypothetical protein conserved	Unknown:conserved		1	1	3131.71	2293.92	2755.94	3112.39	4220.5	4220.5	2293.92	3102.89	1.83986	PF-stat	0.157892	0.0133393	-0.435799	-0.171067	0.00440774	0.443799	28.0646	0.0452824	23.6571	-0.452227	38.3478	0.312751	1.33879	0.555943
Tb927.2.3420	2	1	630426	I	1		8	hypothetical protein conserved	Unknown:conserved		0	0	8176.56	8039.01	6702.17	8512.68	10733.8	10733.8	6702.17	8432.84	1.60153	PF-stat	0.157892	-0.0445237	-0.069001	-0.331389	0.0135948	0.348066	28.0646	0.00455969	44.7737	-0.145904	25.3927	-0.251784	12.813	0.211863
Tb927.2.3440	2	1	631650	I	1		8	D-alanyl-glycyl endopeptidase-like proteincysteine peptidase Clan CA family C51 putative	Protease-related		1	1	8059.92	6325.93	6561.11	7983.94	7796.78	8059.92	6325.93	7345.54	1.27411	cBF	0.0562674	0.133897	-0.215589	-0.162929	0.120233	0.0860114	21.0703	0.0543242	12.8057	-0.338588	60.5402	-0.123581	4.89376	-0.100672
Tb927.2.3460	2	1	633649	I	1		8	D-alanyl-glycyl endopeptidase-like proteincysteine peptidase Clan CA family C51 putative	Protease-related		0	1	2486.86	1304.69	2050	2679.12	2111.27	2679.12	1304.69	2126.39	2.05345	PF-log	10.2717	0.22592	-0.704694	-0.0527806	0.333356	-0.0102975	20.6209	-0.0138293	44.7737	-0.53191	56.1876	0.205966	12.4711	-0.232057
Tb927.2.3480	2	1	635582	I	1		8	hypothetical protein conservedtranscription elongation factor S-II putative	Unknown:conserved		0	0	4810.19	3194.52	3778.91	4363.81	3286.36	4810.19	3194.52	3886.76	1.50576	cBF	7.79651	0.307526	-0.282967	-0.0405957	0.167021	-0.242078	25.6391	0.0994216	52.0249	-0.230907	66.7351	-0.105828	1.33879	-0.388874
Tb927.2.3580	2	1	641498	I	1		8	transcription elongation factor S-II putative	Transcription		0	0	9271.35	7131.4	4366.72	7354.98	6737.03	9271.35	4366.72	6972.3	2.12318	cBF	0.0562674	0.411146	0.0325514	-0.675084	0.0770879	-0.0495212	2.57473	0.539056	7.93904	-0.375642	1.30763	-0.722096	22.9607	0.0742353
Tb927.2.3610	2	1	645155	I	1		8	hypothetical protein conserved	Other	Mitochondrial	0	1	5032.18	4521.25	5856.33	12950.1	7927.58	12950.1	4521.25	7257.49	2.86427	PF-log	0	-0.528288	-0.682749	-0.309474	0.835421	0.127411	0.170404	-1.42749	64.5281	-0.0889102	8.64849	0.423225	0.0517275	-0.711115
Tb927.2.3620	2	1	646502	I	1		8	GTP-binding elongation factor Tu family putative	Other		0	0	7916.38	6252.53	8368.6	5479.12	5785.83	8368.6	5479.12	6760.49	1.52736	ST-BF	1.63475	0.227712	-0.112688	0.307858	-0.303183	-0.224605	3.50098	0.454035	18.0884	-0.378142	19.8894	0.283021	12.4711	-0.0340247
Tb927.2.3660	2	1	650279	I	1		8	hypothetical protein conserved	Unknown:conserved		0	0	4463.43	4939.44	4642.14	3927.72	4454.16	4939.44	3927.72	4485.38	1.25758	SL-BF	10.2717	-0.00707781	0.139117	0.0495611	-0.191537	-0.0100752	1.71659	0.305846	70.4831	0.091409	66.7351	-0.0676662	20.4898	0.253035
Tb927.2.3720	2	1	664928	I	1		8	ubiquitin-conjugating enzyme putative	Protease-related		0	0	6705.02	6380.42	4578.47	5910.17	10857.3	10857.3	4578.47	6886.28	2.37138	PF-stat	0.0218804	-0.0384823	-0.110074	-0.588857	-0.220525	0.65687	9.36829	0.214988	69.9547	-0.0270196	4.27994	-0.635988	0.47306	0.763622
Tb927.2.3730	2	1	666967	I	1		8	hypothetical protein conserved	Unknown:conserved		0	0	4265.7	3677.89	3013.31	4688.34	7302.95	7302.95	3013.31	4589.64	2.42356	PF-stat	0.531029	-0.105598	-0.319503	-0.60703	0.0306968	0.670099	20.6209	-0.0617347	69.9547	-0.0778943	44.5075	-0.340135	11.032	0.540269
Tb927.2.3750	2	1	669478	I	1		8	hypothetical protein conserved	Unknown:conserved		0	0	4371.98	2738.48	4123.01	3994.33	2086.98	4371.98	2086.98	3462.96	2.09488	cBF	0.296694	0.336284	-0.338627	0.251693	0.205947	-0.730585	21.9063	0.159042	17.0763	-0.578174	19.8894	0.368411	0.599852	-0.621973
Tb927.2.3780	2	1	672844	I	1		8	translation initiation factor IF-2 putative	Translation		0	0	9815.01	9544.34	10558.3	15180	3652.11	15180	3652.11	9749.96	4.15652	PF-log	0	0.00959405	-0.0307505	0.114908	0.638708	-1.41667	0.170404	-0.593812	69.9547	-0.0353836	60.5402	0.038382	0	-1.81589
Tb927.2.3800	2	1	677639	I	1		8	hypothetical protein conserved	Other	Mitochondrial	1	0	12902.5	11215.3	9629.25	17069.4	14672.7	17069.4	9629.25	13097.8	1.77266	PF-log	0.157892	-0.0216765	-0.223856	-0.443832	0.382085	0.163803	0.745192	-0.494824	52.0249	-0.111697	44.5075	-0.156805	7.02738	-0.213054
Tb927.2.3880	2	1	686755	I	1		8	heterogeneous nuclear ribonucleoprotein H/F putative	RNA-associated		0	0	19993.2	15355.7	14301.6	7428.53	19049.1	19993.2	7428.53	15225.6	2.6914	cBF	0.0218804	0.393005	0.0122727	-0.0903231	-1.03535	0.323223	0.0504899	1.30885	44.7737	-0.161504	31.8992	-0.255948	0.0841648	1.13833
Tb927.2.3910	2	1	691133	I	1		8	beta-ketoacyl synthase family protein putative	Metabolism		1	0	9770.47	9016.56	8657.14	9565.2	9051.04	9770.47	8657.14	9212.08	1.1286	cBF	10.2717	0.0849003	-0.0309498	-0.0896373	0.054268	-0.0254432	27.9476	0.0281069	31.7188	-0.158577	65.5038	-0.0482334	12.4711	-0.068929
Tb927.2.3920	2	1	693070	I	1		8	hypothetical protein conserved	Unknown:conserved		0	0	2430.66	2321.53	1983.84	2872.28	2132.32	2872.28	1983.84	2348.13	1.44784	PF-log	0.531029	0.0498381	-0.016434	-0.243215	0.290687	-0.139085	4.85014	-0.262916	52.0249	-0.266555	64.6953	-0.22898	1.33879	-0.461989
Tb927.2.3930	2	1	694402	I	1		8	minichromosome maintenance (MCM) complex subunit putative	DNA-associated		0	0	6111.01	5663.66	4838.01	7070.68	3895.65	7070.68	3895.65	5515.8	1.81502	PF-log	0.0218804	0.147839	0.0381639	-0.189156	0.358279	-0.501707	1.29827	-0.267769	44.7737	-0.108103	44.5075	-0.234104	0.0355044	-0.938012
Tb927.2.3960	2	1	697557	I	1		8	chaperone protein DNAJ putative	Protein folding		0	0	4430.28	3608.45	5267.23	4363.23	4570.9	5267.23	3608.45	4448.02	1.45969	ST-BF	0.971147	-0.0057651	-0.301783	0.243882	-0.0277673	0.0393163	28.0646	0.0215572	23.6571	-0.292779	8.64849	0.429553	13.5913	0.175089
Tb927.2.3970	2	1	698588	I	1		8	hypothetical protein conserved	Unknown:conserved		0	0	14564.2	13265.7	13941.4	12476.1	10737.8	14564.2	10737.8	12997	1.35635	cBF	0.157892	0.164244	0.0295166	0.101193	-0.0590169	-0.275484	1.71659	0.174876	31.7188	-0.101834	56.1876	0.0257103	2.28259	-0.21797
Tb927.2.3990	2	1	700707	I	1		8	hypothetical protein conserved	Unknown:conserved		0	0	6799.57	6041.96	6846.47	6409.43	6350.5	6846.47	6041.96	6489.59	1.13315	ST-BF	5.54222	0.0673166	-0.10311	0.0772332	-0.0179291	-0.0312557	24.3767	0.108394	31.7188	-0.378969	15.0151	0.406454	22.9607	0.0464899
Tb927.2.4000	2	1	704440	I	1		8	hypothetical protein conserved	Unknown:conserved		0	0	3819.42	3111.2	5014.44	5295.29	3828.26	5295.29	3111.2	4213.72	1.70201	PF-log	0.0919828	-0.141741	-0.437626	0.250993	0.329615	-0.138405	0.561329	-0.475222	52.0249	-0.236246	4.27994	0.709312	1.33879	-0.327072
Tb927.2.4020	2	1	707607	I	1		8	ubiquitin activating enzyme putative	Protease-related		0	0	1725.3	2302.06	2281.96	2861.09	2628.4	2861.09	1725.3	2359.76	1.65831	PF-log	7.79651	-0.451793	-0.0357137	-0.04837	0.277924	0.155542	1.29827	-0.685633	70.4831	0.441155	66.7351	-0.0514578	12.4711	-0.0848621
Tb927.2.4050	2	1	710848	I	1		8	hypothetical protein conserved	Interacting		0	0	14479.5	15490.8	10929.6	15840.5	14901.3	15840.5	10929.6	14328.3	1.44932	PF-log	0.971147	0.0151358	0.112542	-0.390626	0.144749	0.056563	3.50098	-0.117393	70.4831	0.0423098	8.64849	-0.319447	12.4711	-0.0786733
Tb927.2.4060	2	1	715419	I	1		8	dynein intermediate chain IC 138 putative	Other	Cytoskeleton	0	0	9750.16	8221.75	8335.48	10040.1	8612.5	10040.1	8221.75	8992	1.22116	PF-log	7.79651	0.116785	-0.129196	-0.109375	0.159059	-0.06221	20.6209	-0.0416112	23.6571	-0.267517	38.3478	0.145957	12.4711	-0.038685
Tb927.2.4090	2	1	718655	I	1		8	hypothetical protein conserved	Unknown:conserved		1	2	4099.72	3619.27	4005.98	4766.98	3173.96	4766.98	3173.96	3933.18	1.5019	PF-log	0.157892	0.0598278	-0.119997	0.026458	0.277379	-0.309414	9.36829	-0.148554	27.4787	-0.372534	38.3478	0.20405	0.289612	-0.49211
Tb927.2.4110	2	1	720227	I	1		8	mitochondrial processing peptidase alpha subunit putativemetallo-peptidase Clan ME Family M16	Protease-related	Mitochondrial	0	0	13594	11877	13870	16842.6	11975.7	16842.6	11877	13631.9	1.41809	PF-log	0.00845694	-0.00400973	-0.198814	0.0249833	0.305132	-0.186871	0.246898	-0.417794	52.0249	-0.0987887	6.64098	0.260031	0	-0.523723
Tb927.2.4130	2	1	722501	I	1		8	enoyl-CoA hydratase/Enoyl-CoA isomerase/3-hydroxyacyl-CoA dehydrogenase putative	Metabolism		0	0	7704.11	7154.38	7297.29	9661.21	10618.9	10618.9	7154.38	8487.18	1.48425	PF-stat	0.00845694	-0.139657	-0.246458	-0.217924	0.186918	0.323278	4.85014	-0.188733	20.5922	-0.207881	51.1077	0.06454	12.565	0.164036
Tb927.2.4140	2	1	726265	I	1		8	hypothetical protein conserved	Unknown:conserved		0	0	7419.24	6688.74	7861.89	8524.62	6977.53	8524.62	6688.74	7494.4	1.27447	PF-log	1.63475	-0.014542	-0.16408	0.069063	0.185821	-0.103097	3.50098	-0.18409	44.7737	-0.155231	19.8894	0.207488	0.599852	-0.309126
Tb927.2.4150	2	1	729162	I	1		8	hypothetical protein conserved	Unknown:conserved		0	1	2662.75	2036.42	2692.72	2297.22	2534.19	2692.72	2036.42	2444.66	1.32228	ST-BF	0.971147	0.123282	-0.2636	0.139433	-0.0897456	0.0518915	9.36829	0.442705	31.7188	-0.398024	11.4822	0.544723	13.5913	0.366154
Tb927.2.4160	2	1	730705	I	1		8	hypothetical protein conserved	Unknown:conserved		0	0	8604.29	6903.42	7194.97	6951.24	5038.03	8604.29	5038.03	6938.39	1.70787	cBF	0.157892	0.310455	-0.00729046	0.052388	0.00266892	-0.46174	3.50098	0.288242	23.6571	-0.249869	51.1077	0.05639	2.28259	-0.286173
Tb927.2.4200	2	1	736855	I	1		8	protein kinase putative	Phosphorylation		0	0	3189.14	3001.82	4748.68	7598.35	15983.5	15983.5	3001.82	6904.3	5.3246	PF-stat	0	-1.11433	-1.20166	-0.539967	0.138191	1.21102	0.170404	-1.31909	70.4831	0.0684855	15.0151	0.781522	0.0557128	0.991211
Tb927.2.4210	2	1	741129	I	1		8	glycosomal phosphoenolpyruvate carboxykinaseglycosomal protein P60	Metabolism		0	0	10792.7	9634.03	5158.94	29624.2	17289.7	29624.2	5158.94	14499.9	5.7423	PF-log	0	-0.425994	-0.589831	-1.4909	1.03073	0.253868	0	-1.50073	52.0249	-0.10519	5.12281	-0.698623	0	-0.784638
Tb927.2.4230	2	1	743768	I	1		8	NUP-1 protein putative	Protein transport/modification		0	0	8467.98	9163.59	6699.74	11108.4	9080.99	11108.4	6699.74	8904.13	1.65803	PF-log	0.971147	-0.0724571	0.0414374	-0.410371	0.319099	0.0283752	0.745192	-0.329283	70.4831	0.0623739	31.8992	-0.441952	0.0841648	-0.232897
Tb927.2.4240	2	1	755907	I	1		8	GTP binding protein putative	Translation		0	0	4112.86	2614.6	4344.83	5885.34	3866.9	5885.34	2614.6	4164.91	2.25095	PF-log	0.00845694	-0.0181413	-0.671695	0.0610163	0.498842	-0.107107	0.977209	-0.688652	44.7737	-0.335176	4.27994	0.57103	0.0355044	-0.572381
Tb927.2.4280	2	1	759933	I	1		8	kinetoplastid-specific dual specificity phosphatase putative	Phosphorylation		0	0	12967	13028.6	10328.1	10789.6	13558.5	13558.5	10328.1	12134.4	1.31278	PF-stat	0.971147	0.0957427	0.102583	-0.232517	-0.169462	0.160104	2.57473	0.309362	70.4831	0.126122	6.64098	-0.425877	4.89376	0.41164
Tb927.2.4330	2	1	765111	I	1		8	paraflagellar rod protein putative	Other	Cytoskeleton	0	0	9111.59	8364.19	6885.05	9632.93	10314.2	10314.2	6885.05	8861.59	1.49805	PF-stat	0.0562674	0.0401365	-0.0833398	-0.364098	0.12041	0.218992	13.1273	-0.0725107	52.0249	-0.0632918	5.12281	-0.319861	22.9607	0.0591207
Tb927.2.4340	2	1	767903	I	1		8	hypothetical protein conserved	Unknown:conserved		0	0	4387.79	3716.77	4598.71	2794.56	3244.84	4598.71	2794.56	3748.54	1.64559	ST-BF	2.544	0.227167	-0.0122769	0.294903	-0.423706	-0.208178	1.71659	0.706671	44.7737	-0.282939	56.1876	0.106996	14.8394	0.241174
Tb927.2.4370	2	1	771007	I	1		8	trypanothione synthetase	Oxidative stress		0	0	6299.78	5914.29	6630.07	7814.62	6348.43	7814.62	5914.29	6601.44	1.32131	PF-log	3.90402	-0.0674798	-0.158575	0.00624337	0.243396	-0.0563795	6.42577	-0.325496	64.5281	-0.0883102	63.4833	0.0334301	0.599852	-0.263517
Tb927.2.4380	2	1	773373	I	1		8	hypothetical protein conserved	Other	Mitochondrial	0	0	5928.09	4535.58	7100.91	5826.51	4124.6	7100.91	4124.6	5503.14	1.7216	ST-BF	0.296694	0.107313	-0.278966	0.367749	0.0823772	-0.416	21.0703	0.145864	12.9805	-0.573384	2.1471	0.742156	3.56768	-0.371469
Tb927.2.4390	2	1	775166	I	1		8	endo/exonuclease Mre11	DNA-associated		1	0	8160.04	7037.47	6913.53	8859.48	5027.58	8859.48	5027.58	7199.62	1.76218	PF-log	0	0.180655	-0.0328647	-0.0584976	0.299302	-0.518056	1.29827	-0.129948	12.8057	-0.221607	65.5038	-0.0450432	0	-0.804193
Tb927.2.4400	2	1	777988	I	1		8	hypothetical protein conserved	Translation	Mitochondrial	0	0	6211.07	4909.18	6054.38	10250	4232.33	10250	4232.33	6331.39	2.42184	PF-log	0	-0.0276808	-0.367042	-0.064544	0.69503	-0.581071	0.170404	-0.697276	14.7712	-0.339996	5.12281	0.310096	0	-1.11337
Tb927.2.4410	2	1	783514	I	1		8	hypothetical protein conserved	Unknown:conserved		0	3	12729.7	13001.3	10794.4	11494.1	11705.2	13001.3	10794.4	11944.9	1.20445	SL-BF	0.971147	0.0917995	0.12226	-0.146118	-0.0555082	-0.0292515	9.36829	0.165745	70.4831	0.0121591	11.4822	-0.269752	22.9607	0.024073
Tb927.2.4420	2	1	784976	I	1		8	hypothetical protein conserved	Unknown:conserved		0	0	5251.28	4366.84	5864.61	6538.18	4459.64	6538.18	4366.84	5296.11	1.49723	PF-log	0.0562674	-0.0122653	-0.278342	0.147101	0.303956	-0.248005	0.977209	-0.269782	17.0763	-0.2892	3.4014	0.550738	0.599852	-0.380494
Tb927.2.4440	2	1	786876	I	1		8	hypothetical protein	Unknown:Tb-specific		0	6	12012.5	10965.4	11555.9	14568.6	15437.2	15437.2	10965.4	12907.9	1.40781	PF-stat	2.544	-0.103721	-0.235298	-0.159628	0.174607	0.258155	3.50098	-0.284427	70.4831	0.0389267	63.4833	0.0247635	12.4711	0.0912769
Tb927.2.4445	2	1	787612	I	1		8	hypothetical protein conserved	Unknown:conserved		0	0	10465.7	10590.9	11573.9	14475.1	15150	15150	10465.7	12451.1	1.44759	PF-stat	0.296694	-0.250609	-0.233445	-0.105404	0.217298	0.283043	0.977209	-0.455457	70.4831	0.061001	44.5075	0.113926	17.395	0.0974606
Tb927.2.4460	2	1	788939	I	1		8	hypothetical protein conserved	Unknown:conserved		1	0	5113.3	4873.95	8681.11	6430.11	7006.16	8681.11	4873.95	6420.92	1.78113	ST-BF	0.296694	-0.328526	-0.397691	0.435098	0.00206239	0.125843	2.57473	-0.501616	70.4831	0.0559168	3.4014	0.734839	18.3574	0.17505
Tb927.2.4470	2	1	791428	I	1		8	hypothetical protein conserved	Unknown:conserved		0	8	6775.86	5437.13	6236.02	3763.91	5514.22	6775.86	3763.91	5545.43	1.80022	cBF	0	0.289105	-0.0284528	0.169328	-0.559068	-0.00814288	0.104672	0.757368	18.0884	-0.280339	8.64849	0.320298	0.0466535	0.53483
Tb927.2.4480	2	1	794858	I	1		8	hypothetical protein conserved	Unknown:conserved		0	0	8045.58	8232.93	6273.25	7344.3	12037.3	12037.3	6273.25	8386.66	1.91882	PF-stat	0	-0.0598996	-0.0266912	-0.418885	-0.191472	0.521338	20.6209	0.133405	70.4831	0.0376202	5.12281	-0.413655	0.0466535	0.710053
Tb927.2.4510	2	1	798058	I	1		8	cdc2-related kinase putativeprotein kinase putative	Phosphorylation		0	0	6408.16	5512.06	5453.91	7012.68	8652.16	8652.16	5453.91	6607.79	1.58642	PF-stat	0.00845694	-0.044259	-0.261578	-0.276878	0.0857972	0.388892	17.45	-0.0791422	23.6571	-0.214856	60.5402	0.0343493	0.599852	0.38203
Tb927.2.4520	2	1	801493	I	1		8	hypothetical protein conserved	Other	Cytoskeleton	0	0	14645.1	14995.5	11103.9	15777.1	13190.6	15777.1	11103.9	13942.4	1.42087	PF-log	1.63475	0.0709318	0.105049	-0.328422	0.178353	-0.0799718	13.1273	-0.0541856	70.4831	0.0436505	4.27994	-0.37732	11.032	-0.159817
Tb927.2.4530	2	1	806089	I	1		8	hypothetical protein conserved	Unknown:conserved		0	0	13218.7	10756.8	9991.45	12361.7	11095.9	13218.7	9991.45	11484.9	1.323	cBF	0.531029	0.202842	-0.0944894	-0.200974	0.106135	-0.0497121	6.42577	0.176039	10.835	-0.291104	56.1876	-0.0998937	4.89376	-0.198583
Tb927.2.4540	2	1	807578	I	1		8	small nuclear ribonucleoprotein SmD1 putative	RNA-associated		0	0	7984.91	6502.07	7706.48	10663	6818.61	10663	6502.07	7935.01	1.63993	PF-log	0.531029	0.00904416	-0.287332	-0.0421601	0.426306	-0.218754	0.246898	-0.471597	64.5281	-0.0764476	38.3478	0.153878	0.289612	-0.438049
Tb927.2.4550	2	1	808636	I	1		8	FtsJ cell division protein putative	Other	Cytoskeleton	0	0	6736.35	6641.19	8608.41	12015.8	2593.93	12015.8	2593.93	7319.13	4.63227	PF-log	0	-0.119705	-0.14023	0.234075	0.715185	-1.49654	0.170404	-0.841815	70.4831	0.0489043	15.0151	0.281193	0	-2.201
Tb927.2.4560	2	1	812051	I	1		8	hypothetical protein conserved	Unknown:conserved		0	0	9738.96	7179.26	7600.62	6535.59	4061.75	9738.96	4061.75	7023.24	2.39772	cBF	0.0919828	0.471632	0.0316997	0.11398	-0.103819	-0.790033	1.71659	0.441323	12.8057	-0.47612	19.8894	0.330463	0.289612	-0.631152
Tb927.2.4580	2	1	815788	I	1		8	hypothetical protein conserved	Unknown:conserved		0	0	16589.9	16168	12435.6	16561	14859.5	16589.9	12435.6	15322.8	1.33406	cBF	0.0562674	0.114622	0.0774632	-0.301202	0.112109	-0.0442933	20.6209	-0.0410637	70.4831	0.0352383	2.1471	-0.497285	0.599852	-0.174647
Tb927.2.4610	2	1	820160	I	2	Tb927.2.4590	16	branched-chain amino acid aminotransferase putative	Metabolism		0	0	16690.9	18691.4	9720.63	9365.38	7330.02	18691.4	7330.02	12359.7	2.54998	SL-BF	0.0218804	0.43342	0.596737	-0.346519	-0.40023	-0.753751	0.977209	0.706442	70.4831	0.19759	2.1471	-0.935572	0.599852	-0.456895
Tb927.2.4620	2	1	822036	I	1		8	hypothetical protein conserved	Unknown:conserved		1	4	4047.81	3771.06	3190.81	5414.76	5734.08	5734.08	3190.81	4431.7	1.79706	PF-stat	0	-0.130719	-0.232891	-0.473939	0.289036	0.371699	0.170404	-0.477737	70.4831	0.00748239	19.8894	-0.309003	21.483	0.0837217
Tb927.2.4650	2	1	823490	I	1		8	hypothetical protein conserved	Unknown:conserved		0	0	7545.49	5778.19	7555.36	8810.53	12073.7	12073.7	5778.19	8352.66	2.08953	PF-stat	0	-0.146621	-0.531617	-0.144735	0.0769934	0.531563	2.57473	-0.159146	17.0763	-0.347626	6.64098	0.358338	0	0.440804
Tb927.2.4670	2	1	825688	I	1		8	hypothetical protein conserved	Unknown:conserved		0	4	15221.9	10789	12495.1	5563.5	8977.4	15221.9	5563.5	10609.4	2.73602	cBF	0	0.520804	0.0242253	0.236024	-0.931276	-0.240972	0.0504899	1.43394	9.22913	-0.487874	15.0151	0.219758	0.0557128	0.707509
Tb927.2.4680	2	1	827922	I	1		8	hypothetical protein conserved	Unknown:conserved		0	0	2808.51	2841.08	2663.93	2850.19	2902.33	2902.33	2663.93	2813.21	1.08949	PF-stat	15.8042	-0.002411	0.0142215	-0.0786595	0.0188433	0.0449949	26.7962	0.118548	70.4831	7.74115e-05	66.7351	-0.0702386	22.2641	0.133239
Tb927.2.4700	2	1	831155	I	1		8	hypothetical protein conserved	Unknown:conserved		0	2	20351.3	18040.7	23642.7	27596.1	32840.4	32840.4	18040.7	24494.2	1.82035	PF-stat	0	-0.267321	-0.441187	-0.051046	0.17202	0.423029	0.170404	-0.534431	20.5922	-0.164179	5.12281	0.46847	0.0466535	0.21161
Tb927.2.4710	2	1	834116	I	1		8	RNA-binding protein putative	RNA-associated		0	0	16057.6	18782.4	15641.2	23145.7	17269.6	23145.7	15641.2	18179.3	1.47979	PF-log	0.157892	-0.179042	0.0470874	-0.216947	0.348447	-0.0740612	0.745192	-0.383895	70.4831	0.0945642	8.64849	-0.234565	0.289612	-0.34392
Tb927.2.4720	2	1	838137	I	1		8	dolichyl-P-ManMan7GlcNAc2-PP-dolichylalpha6-ma nn osyltransferaseputative	Metabolism		1	7	7143.37	6836.98	6610.61	5122.24	8182.59	8182.59	5122.24	6779.16	1.59746	PF-stat	0.0218804	0.0754988	0.0122535	-0.0363222	-0.404331	0.271451	0.164883	0.471985	64.5281	-0.0534779	65.5038	-0.0658616	0.0466535	0.665852
Tb927.2.4760	2	1	844902	I	1		8	hypothetical protein conserved	Unknown:conserved		1	2	1594.14	1456.23	2142.94	1240.75	3171.91	3171.91	1240.75	1921.19	2.55644	PF-stat	0.0218804	-0.269222	-0.399766	0.157589	-0.63079	0.723347	4.85014	0.394163	70.4831	0.0775483	44.5075	0.227789	0.151944	1.36734
Tb927.2.4780	2	1	847104	I	1		8	hypothetical protein conserved	Unknown:conserved		0	0	6898.78	7394.03	6112.49	6981.69	5609.82	7394.03	5609.82	6599.36	1.31805	SL-BF	5.54222	0.0640155	0.164035	-0.110567	0.081249	-0.234371	21.9063	0.125916	64.5281	-0.0616772	19.8894	-0.243737	11.032	-0.225902
Tb927.2.4800	2	1	851134	I	1		8	hypothetical protein conserved	Unknown:conserved		0	0	6107.86	5286.32	5148.98	6242.18	5722.18	6242.18	5148.98	5701.5	1.21231	PF-log	7.79651	0.099325	-0.109078	-0.147057	0.130707	0.00522173	20.6209	-0.0336868	52.0249	-0.136925	66.7351	-0.0297722	7.02738	-0.141952
Tb927.2.4810	2	1	853040	I	1		8	hypothetical protein conserved	Unknown:conserved		0	0	8657.37	8636.19	6502.09	8575.46	7565.73	8657.37	6502.09	7987.37	1.33147	cBF	2.544	0.116208	0.112675	-0.296816	0.102494	-0.0782413	28.0646	0.00519	70.4831	0.0423948	3.4014	-0.438046	12.4711	-0.100033
Tb927.2.4830	2	1	858279	I	1		8	TFIIF-stimulated CTD phosphatase putative	Phosphorylation		0	1	11773.2	12184.5	12596.7	16159.6	8292.9	16159.6	8292.9	12201.4	1.94861	PF-log	0	-0.0515429	-0.0019986	0.0460065	0.405347	-0.557094	0	-0.468009	70.4831	0.0425572	44.5075	0.0744157	0	-0.933812
Tb927.2.4840	2	1	859870	I	1		8	hypothetical protein conserved	Unknown:conserved		1	3	18534.8	19090.5	23342.8	21842	19320.7	23342.8	18534.8	20426.2	1.25941	ST-BF	3.90402	-0.140185	-0.0975624	0.19256	0.0966899	-0.0802717	0.561329	-0.254786	70.4831	0.0502089	19.8894	0.230398	3.56768	-0.117885
Tb927.2.4850	2	1	861375	I	1		8	hypothetical protein conserved	Unknown:conserved		0	0	23266.8	23474.3	24561.8	22384.8	23731.8	24561.8	22384.8	23483.9	1.09725	ST-BF	7.79651	-0.0133986	-0.000591046	0.0647449	-0.0691521	0.015149	13.1273	0.120875	37.1828	-0.113084	44.5075	0.0624204	12.4711	0.159622
Tb927.2.4870	2	1	862654	I	1		8	kinetoplastid-specific dual specificity phosphatase putative	Phosphorylation		0	0	4883.82	5317.06	6655.55	5589.12	7789.74	7789.74	4883.82	6047.06	1.59501	PF-stat	0.0218804	-0.308223	-0.185604	0.138324	-0.113613	0.365342	3.50098	-0.13213	70.4831	0.0405314	8.64849	0.330117	0.599852	0.484419
Tb927.2.4890	2	1	863965	I	2	Tb927.2.4740	8	ribosomal protein L11 putative	Translation		0	0	11281.5	12928.1	12166.8	15777.4	9471.09	15777.4	9471.09	12325	1.66584	PF-log	0.0919828	-0.127629	0.0689282	-0.0186357	0.356273	-0.379981	0.246898	-0.465182	70.4831	0.0247991	51.1077	0.0906258	0	-0.732969
Tb927.2.4900	2	1	865536	I	2	Tb927.2.4750	16	hypothetical protein conserved	Unknown:conserved		0	1	4500.67	6123.59	7044.29	5678.85	7747.69	7747.69	4500.67	6219.02	1.72146	PF-stat	0.296694	-0.466548	-0.0223094	0.179768	-0.131088	0.31708	4.85014	-0.360379	70.4831	0.214834	8.64849	0.455748	13.1239	0.229124
Tb927.2.4920	2	1	868049	I	1		8	hypothetical protein conserved	Unknown:conserved		1	2	1708.46	1555.97	2226.17	1602.01	2785.87	2785.87	1555.97	1975.69	1.79044	PF-stat	0.0919828	-0.209667	-0.344548	0.172207	-0.302481	0.495768	28.0646	0.0645802	69.9547	-0.0707837	19.8894	0.478623	0.599852	0.77054
Tb927.2.4930	2	1	871088	I	1		8	esterase putative	Other		0	0	11295.5	11532.8	10384.6	12913.3	10885	12913.3	10384.6	11402.2	1.24351	PF-log	7.79651	-0.0135728	0.0164255	-0.134874	0.179544	-0.0669744	6.42577	-0.188558	70.4831	0.0224669	56.1876	-0.156363	2.28259	-0.24652
Tb927.2.4950	2	1	872188	I	1		8	hypothetical protein conserved	Unknown:conserved		0	0	4955.4	6591.9	6186.63	6710.73	7206.85	7206.85	4955.4	6330.3	1.45434	PF-stat	3.90402	-0.353273	0.0584205	-0.0331198	0.0841942	0.187095	3.50098	-0.309415	69.4131	0.260797	63.4833	0.00807243	19.4395	0.114996
Tb927.2.4970	2	1	877244	I	1		8	hypothetical protein conserved	Unknown:conserved		0	0	10253.1	12235.7	11107.3	8232.61	8405.81	12235.7	8232.61	10046.9	1.48625	SL-BF	0.157892	0.0293022	0.28435	0.144759	-0.28733	-0.257292	0.977209	0.391401	70.4831	0.146532	56.1876	-0.124853	22.9607	0.00149471
Tb927.2.4980	2	1	879548	I	1		8	hypothetical protein conserved	Unknown:conserved		0	0	5007.29	5602.46	7715.5	6549.78	7011.12	7715.5	5007.29	6377.23	1.54085	ST-BF	0.531029	-0.348901	-0.18687	0.27483	0.038517	0.136715	2.57473	-0.261681	70.4831	0.0302527	8.64849	0.516849	16.2611	0.122624
Tb927.2.4990	2	1	880788	I	1		8	hypothetical protein conserved	Unknown:conserved		0	0	6665.03	6642.92	4484.6	5252.69	2806.05	6665.03	2806.05	5170.26	2.37523	cBF	0.0919828	0.366374	0.361582	-0.205257	0.0228206	-0.881696	9.36829	0.328766	70.4831	0.0663754	19.8894	-0.415736	0.208024	-0.682063
Tb927.2.5000	2	1	884008	I	1		8	hypothetical protein conserved	Unknown:conserved		0	0	2760.05	2345.54	2008.39	5181.26	1848.18	5181.26	1848.18	2828.68	2.80344	PF-log	0	-0.0354372	-0.270213	-0.494089	0.873172	-0.614026	0.170404	-0.854694	31.7188	-0.270076	60.5402	-0.233419	0	-1.46095
Tb927.2.5010	2	1	886019	I	1		8	hypothetical protein conserved	Unknown:conserved		0	0	10225	10860.6	9042.81	9174.19	6797.28	10860.6	6797.28	9219.97	1.59778	SL-BF	1.63475	0.149264	0.236268	-0.027991	-0.00718119	-0.439804	13.1273	0.181538	70.4831	0.0721424	44.5075	-0.151517	7.02738	-0.220594
Tb927.2.5020	2	1	887785	I	1		8	hypothetical protein conserved	Metabolism		0	0	21101.4	20159.6	19671	18289.3	12459.1	21101.4	12459.1	18336.1	1.69365	cBF	0.0218804	0.202653	0.136783	0.101384	-0.00368713	-0.557481	20.6209	0.102591	70.4831	0.00750181	66.7351	-0.020287	0.0517275	-0.561899
Tb927.2.5030	2	1	890406	I	1		8	transcription initiation protein putative	Transcription		0	0	5372.64	5157.99	5137.6	6208.05	3791.13	6208.05	3791.13	5133.48	1.63752	PF-log	0.971147	0.0656928	0.00687221	0.00115583	0.274203	-0.437309	2.57473	-0.268261	69.9547	-0.0118631	66.7351	-0.0245683	0.47306	-0.713942
Tb927.2.5040	2	1	892875	I	1		8	hypothetical protein conserved	Unknown:conserved		0	0	9175.19	11064.6	8557.03	9738.83	10487	11064.6	8557.03	9804.52	1.29304	SL-BF	1.63475	-0.0957088	0.174431	-0.196337	-0.0096984	0.0970772	13.1273	-0.100008	69.4131	0.23373	11.4822	-0.348445	16.2611	0.0595228
Tb927.2.5050	2	1	894053	I	1		8	protein phosphatase 2C putative	Phosphorylation		0	0	14536.1	14294.3	15710.6	11608.7	12835.3	15710.6	11608.7	13797	1.35335	ST-BF	0.157892	0.0752827	0.0510821	0.187385	-0.249146	-0.104234	2.57473	0.344146	69.9547	-0.00976636	31.8992	0.0917811	3.56768	0.17479
Tb927.2.5060	2	1	895261	I	1		8	GTP binding protein putative	Translation		0	0	10770	12429.4	11890.8	15478.9	4968.2	15478.9	4968.2	11107.5	3.11559	PF-log	0	-0.0445085	0.162227	0.0983163	0.478773	-1.16073	0.170404	-0.543286	69.4131	0.256631	51.1077	-0.202309	0	-1.62083
Tb927.2.5070	2	1	896659	I	1		8	hypothetical protein conserved	Unknown:conserved		0	0	2025.13	2954.39	2744.83	2977.26	1560.77	2977.26	1560.77	2452.47	1.90756	PF-log	14.7263	-0.276225	0.268621	0.162478	0.279748	-0.651983	1.29827	-0.430661	70.4831	0.336442	66.7351	-0.0500969	12.4711	-0.338416
Tb927.2.5080	2	1	897388	I	1		8	hypothetical protein conserved	Unknown:conserved		0	0	9064.76	10705.7	10606.1	9163.36	12299.3	12299.3	9064.76	10367.8	1.35683	PF-stat	0.157892	-0.193775	0.0462644	0.0327741	-0.178168	0.246463	28.0646	0.0016306	70.4831	0.119804	56.1876	0.0577071	0.0290437	0.489993
Tb927.2.5120	2	1	905713	I	1		8	vesicle-associated membrane protein putativesynaptobrevin putative	Protein transport/modification		0	1	4318.32	4528.5	4885.98	5944.05	13422.7	13422.7	4318.32	6619.91	3.10832	PF-stat	0.0562674	-0.616341	-0.54778	-0.438165	-0.155366	1.01979	6.42577	-0.302247	70.4831	0.0337927	25.3927	0.369866	0.811302	1.08237
Tb927.2.5130	2	1	906606	I	1		8	hypothetical protein conserved	Unknown:conserved		0	0	6171.68	6289	6766.32	7471.51	6244.1	7471.51	6171.68	6588.52	1.21061	PF-log	0.531029	-0.094292	-0.0671247	0.0384175	0.181446	-0.0774623	0.561329	-0.292065	70.4831	0.0482918	25.3927	0.152549	3.56768	-0.183623
Tb927.2.5140	2	1	907943	I	1		8	hypothetical protein conserved	Unknown:conserved		0	1	1508.24	1682.41	1702.59	1663.83	1643.27	1702.59	1508.24	1640.07	1.12886	ST-BF	2.544	-0.120892	0.0367719	0.0539791	0.020752	0.00281443	3.50098	-0.290561	70.4831	0.285394	66.7351	-0.0557932	12.4711	-0.0383795
Tb927.2.5150	2	1	909185	I	1		8	TPR-repeat protein putative	Protein folding		0	0	11712.3	11011.8	10551.3	11055.7	8543.83	11712.3	8543.83	10575	1.37084	cBF	0.296694	0.147362	0.0583989	-0.00323554	0.0641383	-0.307702	20.6209	0.0852684	70.4831	0.0350694	31.8992	-0.195985	0.47306	-0.295822
Tb927.2.5160	2	1	910842	I	1		8	chaperone protein DnaJ putative	Protein folding		0	0	20103.1	24333.3	21558.3	26323.5	11077	26323.5	11077	20679	2.37641	PF-log	0	-0.0407495	0.234761	0.0600716	0.348183	-0.900599	0.170404	-0.3967	10.835	0.326713	15.0151	-0.322034	0	-1.23992
Tb927.2.5180	2	1	912630	I	1		8	aldo-keto reductase putative	Other		0	0	7121.29	8028.15	7526.74	8975.65	5122.75	8975.65	5122.75	7354.92	1.75211	PF-log	0	-0.0465703	0.126359	0.0333166	0.287307	-0.521789	1.71659	-0.329387	70.4831	0.106776	51.1077	-0.0855917	0	-0.955408
Tb927.2.5190	2	1	913855	I	1		8	hypothetical protein conserved	Unknown:conserved		0	0	4497	5149.97	5462.17	6062.89	6405.84	6405.84	4497	5515.57	1.42447	PF-stat	2.544	-0.294547	-0.0989457	-0.0140371	0.136494	0.215876	0.360854	-0.42816	70.4831	0.129779	38.3478	0.19636	12.4711	-0.0237198
Tb927.2.5200	2	1	915171	I	1		8	hypothetical protein conserved	Unknown:conserved		0	0	10127	10704.6	8965.72	9753.29	8358.51	10704.6	8358.51	9581.82	1.28068	SL-BF	2.544	0.079837	0.159854	-0.0958799	0.0255892	-0.197053	21.0703	0.101187	70.4831	0.117182	11.4822	-0.256222	12.4711	-0.101577
Tb927.2.5210	2	1	917459	I	1		8	3-oxoacyl-(acyl-carrier protein) reductase putative	Metabolism		1	0	5774.12	5670.34	4898.18	5406.18	4794.24	5774.12	4794.24	5308.61	1.20439	cBF	1.63475	0.121265	0.0951013	-0.116088	0.0262749	-0.147033	20.6209	0.194018	55.5687	-0.109315	31.8992	-0.21595	2.28259	-0.167726
Tb927.2.5220	2	1	918333	I	1		8	hypothetical protein conserved	Unknown:conserved		1	1	4952.77	4502.53	4326.94	4546.6	5751.94	5751.94	4326.94	4816.16	1.32933	PF-stat	0.0919828	0.0403524	-0.097146	-0.154534	-0.0830943	0.256167	21.9063	0.113949	37.1828	-0.17394	66.7351	-0.0345744	3.56768	0.432893
Tb927.2.5230	2	1	919979	I	1		8	protein kinase putative	Phosphorylation		0	0	10472.7	9530.72	8565.3	11443.4	9543.76	11443.4	8565.3	9911.17	1.33601	PF-log	0.0919828	0.0795108	-0.0564704	-0.210552	0.207382	-0.0544985	4.85014	-0.150619	52.0249	-0.119527	25.3927	-0.209326	0.0628251	-0.261699
Tb927.2.5240	2	1	921221	I	1		8	hypothetical protein conservedWD-repeat protein	Interacting		0	0	10660.1	10842.8	11337.7	12969	5579.38	12969	5579.38	10277.8	2.32446	PF-log	0	0.0526886	0.0772034	0.1416	0.335539	-0.881358	0.561329	-0.273518	70.4831	0.0203641	25.3927	0.140194	0	-1.00192
Tb927.2.5250	2	1	923104	I	1		8	tubulin-tyrosine ligase putative	Other	Cytoskeleton	0	0	8597.8	8056.54	10354.1	8485.87	7071.68	10354.1	7071.68	8513.21	1.46417	ST-BF	0.157892	0.0142648	-0.079543	0.282434	-0.00463948	-0.26765	13.1273	-0.0494511	59.754	-0.0499558	8.64849	0.380412	0.0355044	-0.300932
Tb927.2.5260	2	1	924577	I	1		8	hypothetical protein conserved	Unknown:conserved		0	0	2191.98	3698.85	2955.33	3413.14	2245.49	3698.85	2191.98	2900.96	1.68744	SL-BF	0.971147	-0.404292	0.350546	0.0267907	0.234568	-0.369498	2.57473	-0.44873	69.4131	0.610263	66.1444	-0.136048	0.47306	-0.539853
Tb927.2.5270	2	1	925431	I	1		8	dynein heavy chain putative	Other	Cytoskeleton	0	0	10814.6	11311	8129.36	12824.9	10005.4	12824.9	8129.36	10617.1	1.57761	PF-log	1.63475	0.0266013	0.0913427	-0.385171	0.272566	-0.085609	6.42577	-0.183902	70.4831	0.0766278	3.4014	-0.459868	4.89376	-0.250809
Tb927.2.5280	2	1	939191	I	1		8	trans-sialidase putative	Other	Surface/secreted	1	0	10229.7	10175.8	11561.2	15456.4	8452.25	15456.4	8452.25	11175.1	1.82867	PF-log	0.0562674	-0.127525	-0.135141	0.0490134	0.467918	-0.402876	0.561329	-0.498542	59.754	-0.0674282	38.3478	0.18704	0	-0.834345
Tb927.2.5290	2	1	942660	I	1		8	hypothetical protein conserved	Unknown:conserved		1	2	2388.29	2547.07	3178.42	1715.87	2776.23	3178.42	1715.87	2521.18	1.85236	ST-BF	0.531029	-0.0781198	0.0147411	0.334212	-0.555153	0.13903	1.71659	0.412078	70.4831	0.139799	19.8894	0.698966	3.56768	0.647195
Tb927.2.5300	2	1	944594	I	1		8	hypothetical protein conserved	Unknown:conserved		1	2	7311.1	9227.74	10395.4	6931.84	10824.6	10824.6	6931.84	8938.14	1.56157	PF-stat	0	-0.289887	0.0460025	0.217904	-0.366736	0.276265	20.6209	0.151827	69.4131	0.237425	15.0151	0.183101	0	0.64819
Tb927.2.5310	2	1	946522	I	1		8	hypothetical protein conserved	Unknown:conserved		1	2	3765.78	4718.22	3309.08	2672.47	4991.42	4991.42	2672.47	3891.39	1.86772	PF-stat	3.90402	-0.0473387	0.277956	-0.233858	-0.542114	0.359164	1.71659	0.537862	69.472	0.410174	66.7351	-0.0931194	0.47306	0.972972
Tb927.2.5320	2	1	948441	I	1		8	hypothetical protein conserved	Unknown:conserved		1	2	3116.66	3229.38	3100.2	2458.3	3605.27	3605.27	2458.3	3101.96	1.46657	PF-stat	7.79651	0.00681943	0.0580755	-0.000820741	-0.335519	0.216927	17.45	0.351399	64.5281	-0.114818	51.1077	0.149034	3.56768	0.486246
Tb927.2.5330	2	1	950366	I	1		2	hypothetical protein conserved	Unknown:conserved		1	2	18982.5	17928.9	18166.4	14227.4	18312.1	18982.5	14227.4	17523.4	1.33422	cBF	2.544	0.115381	0.0329994	0.0519839	-0.300619	0.063514	0.360854	0.365068	64.5281	-0.0387126	66.7351	-0.00403931	0.208024	0.350125
Tb927.2.5340	2	1	952306	I	1		1	hypothetical protein conserved	Unknown:conserved		1	2	10472.4	13214.1	12797.5	8391.48	9185.29	13214.1	8391.48	10812.1	1.5747	SL-BF	2.544	-0.0460631	0.289424	0.243206	-0.365655	-0.235254	20.6209	0.17988	69.4131	0.431879	63.4833	0.0227982	12.813	0.178274
Tb927.2.5350	2	1	954246	I	1		8	hypothetical protein conserved	Unknown:conserved		1	2	4480.17	5042.4	3551.66	3050.66	2987.37	5042.4	2987.37	3822.45	1.68791	SL-BF	5.54222	0.229055	0.399612	-0.106004	-0.325376	-0.355622	1.29827	0.464578	70.4831	0.0619436	66.7351	-0.0219632	22.9607	0.128409
Tb927.2.5410	2	1	962670	I	1		8	ABC transporter putativemultidrug resistance protein	Transporter		1	1	4078.54	4162.6	5021.09	5519.76	3376.14	5519.76	3376.14	4431.63	1.63493	PF-log	2.544	-0.119784	-0.0903501	0.180165	0.316769	-0.392463	6.42577	-0.448869	69.9547	-0.0142252	25.3927	0.309527	0.208024	-0.697112
Tb927.2.5440	2	1	968688	I	1		8	hypothetical protein conserved	Unknown:conserved		0	1	3286.02	2352.76	3527.76	2395.14	3294.77	3527.76	2352.76	2971.29	1.49941	ST-BF	12.781	0.145253	-0.336733	0.247663	-0.31098	0.149087	3.50098	0.437248	55.5687	-0.189852	38.3478	0.411927	19.4395	0.502739
Tb927.2.5480	2	1	974913	I	2	Tb927.2.5650	8	hypothetical protein conserved	Unknown:conserved		0	0	9394.01	12910.1	9139.92	10224.4	8216.9	12910.1	8216.9	9977.07	1.57117	SL-BF	7.79651	-0.0868757	0.371813	-0.126434	0.0353306	-0.280023	20.6209	-0.00921265	70.4831	0.220143	63.4833	0.0376386	0.599852	-0.314114
Tb927.2.5500	2	1	978941	I	2	Tb927.2.5630	8	hypothetical protein conserved	Unknown:conserved		0	0	14316.6	14033.2	13835.8	9802.51	18362	18362	9802.51	14070	1.8732	PF-stat	0.296694	0.0250608	-0.00377804	-0.02422	-0.521401	0.3841	0.0798544	0.541721	70.4831	0.00667509	66.7351	-0.0532681	0.47306	0.97696
Tb927.2.5600	2	1	1000506	I	2	Tb927.2.5540	16	hypothetical protein conserved	Unknown:conserved		0	0	11334.9	13063.8	11879.9	12461.6	17186.9	17186.9	11334.9	13185.4	1.51628	PF-stat	1.63475	-0.218171	-0.0133675	-0.15042	-0.0814555	0.382365	20.6209	-0.0202726	70.4831	0.0858138	66.7351	-0.0462295	2.28259	0.464484
Tb927.2.5610	2	1	1008515	I	2	Tb927.2.5530	8	hypothetical protein conserved	Unknown:conserved		0	0	11767.5	12504.1	12406.1	14593.4	10111.8	14593.4	10111.8	12276.6	1.4432	PF-log	3.90402	-0.0610964	0.0264895	0.0151392	0.249404	-0.279864	0.360854	-0.330393	70.4831	0.0878389	63.4833	0.0109113	0.289612	-0.458811
Tb927.2.5660	2	1	1021719	I	1		8	adenylate kinase putative	Metabolism	Cytoskeleton	0	0	8605.79	12440.2	5615.33	12196.6	7104.46	12440.2	5615.33	9192.47	2.2154	SL-BF	0.0351963	-0.0951461	0.436486	-0.711082	0.407951	-0.371727	0.745192	-0.448221	18.0884	0.593781	2.1471	-1.06408	0	-0.810666
Tb02_snRNA_1	2	1	1024578	I	2	Tb927.2.5680	3	small nuclear RNA	snRNA				331.833	455.855	385.583	375.143	457.313	457.313	331.833	401.145	1.37814	PF-stat	12.781	-0.273669	0.184451	-0.0570831	-0.0966847	0.189056	20.6209	-0.317638	70.4831	0.522851	63.4833	0.141667	22.9607	0.218732
Tb927.2.5700	2	1	1025545	I	1		8	hypothetical protein	Unknown:Tb-specific		0	0	993.461	2995.39	1641.75	3967.06	1337.86	3967.06	993.461	2187.11	3.99317	PF-log	7.79651	-1.13849	0.453724	-0.413787	0.859048	-0.709098	2.57473	-1.41693	70.4831	1.03807	63.4833	0.0442134	0.289612	-1.48133
Tb927.2.5710	2	1	1026758	I	1		8	hypothetical protein	Unknown:Tb-specific		0	0	246.177	294.894	419.544	271.724	360.057	419.544	246.177	318.479	1.70424	ST-BF	7.79651	-0.371503	-0.111	0.397622	-0.229058	0.177026	20.6209	-0.280237	70.4831	0.294741	56.1876	0.466874	22.9607	0.28276
Tb927.2.5720	2	1	1028398	I	1		8	hypothetical protein	Unknown:Tb-specific		1	0	485.068	361.482	470.102	265.41	300.193	485.068	265.41	376.451	1.82762	cBF	5.54222	0.365725	-0.0585391	0.320511	-0.504238	-0.32657	26.7962	0.372916	70.4831	0.0529371	51.1077	0.49431	22.9607	0.270817
Tb927.2.5750	2	1	1031968	I	1		8	tyrosyl-DNA Phosphodiesterase (Tdp1) putative	DNA-associated		0	0	6381.97	5209.36	5806.88	6873.61	4514.09	6873.61	4514.09	5757.18	1.5227	PF-log	0.531029	0.148639	-0.144256	0.0124016	0.255705	-0.350929	20.6209	-0.0622833	27.4787	-0.269424	66.7351	-0.00770563	0.208024	-0.540805
Tb927.2.5760	2	1	1034074	I	1		8	hypothetical protein conserved	Unknown:conserved		0	0	6520.71	7954.55	4647.5	9032.92	7383.92	9032.92	4647.5	7107.92	1.94361	PF-log	5.54222	-0.124398	0.162353	-0.612972	0.345765	0.0549591	0.977209	-0.427224	69.472	0.248887	31.8992	-0.437733	7.02738	-0.28042
Tb927.2.5800	2	1	1046357	I	1		8	sedoheptulose-17-bisphosphatase	Metabolism		0	0	12975.9	11576	12128.3	10022.1	12039	12975.9	10022.1	11748.3	1.29473	cBF	7.79651	0.14339	-0.021316	0.0459327	-0.229265	0.0352716	0.360854	0.354948	69.9547	-0.0398604	60.5402	-0.206264	0.47306	0.227293
Tb927.2.5810	2	1	1048219	I	1		8	hypothetical protein conserved	Unknown:conserved		0	0	7419.46	6243.73	6702.96	7836.49	9759.78	9759.78	6243.73	7592.49	1.56313	PF-stat	0.0218804	-0.0332586	-0.282163	-0.179773	0.0456349	0.362277	9.36829	-0.116664	31.7188	-0.209096	38.3478	0.140435	0.599852	0.463498
Tb927.2.5820	2	1	1053845	I	1		8	hypothetical protein conserved	Unknown:conserved		1	0	5446.03	5195.88	5580.97	7739.84	6149.72	7739.84	5195.88	6022.49	1.48961	PF-log	2.544	-0.145154	-0.212992	-0.109845	0.361944	0.0301617	2.57473	-0.357161	59.754	-0.112883	31.8992	0.212799	2.28259	-0.276212
Tb927.2.5830	2	1	1057534	I	1		8	hypothetical protein conserved	Unknown:conserved		0	0	5206.26	4595.71	5197.35	5265.36	7442.82	7442.82	4595.71	5541.5	1.61951	PF-stat	0.531029	-0.0900293	-0.269989	-0.0925013	-0.0737438	0.425573	20.6209	-0.0308945	55.5687	-0.103859	19.8894	0.247292	4.89376	0.430484
Tb927.2.5850	2	1	1058748	I	1		8	small nuclear ribonucleoprotein SmD2	RNA-associated		0	0	5559.99	5746.79	5522.39	6944.53	7148.05	7148.05	5522.39	6184.35	1.29438	PF-stat	0.157892	-0.153539	-0.105866	-0.163329	0.167254	0.208928	0.170404	-0.304534	69.9547	-0.0373761	66.7351	-0.0204078	22.9607	0.0364773
Tb927.2.5860	2	1	1059596	I	1		8	hypothetical protein conserved	Unknown:conserved		0	0	2759.59	3366.99	2804.26	4398.34	8981.83	8981.83	2759.59	4462.2	3.25478	PF-stat	0	-0.693304	-0.406294	-0.670136	-0.0207979	1.00925	1.71659	-0.587454	70.4831	0.302333	63.4833	-0.299778	0.0557128	1.10081
Tb927.2.5870	2	1	1063364	I	1		8	hypothetical protein conserved	Unknown:conserved		0	0	15432.9	14979.6	15156	14757.1	19833.5	19833.5	14757.1	16031.8	1.344	PF-stat	0.00845694	-0.0549323	-0.0979367	-0.0810508	-0.11953	0.307004	21.0703	0.0740484	37.1828	-0.0651249	44.5075	0.0392898	0.208024	0.436096
Tb927.2.5890	2	1	1071806	I	1		8	hypothetical protein conserved	Unknown:conserved		0	0	7310.08	6278.24	7288.58	7686.06	7305.41	7686.06	6278.24	7173.67	1.22424	PF-log	3.90402	0.0271754	-0.192353	0.0229262	0.0995325	0.0262526	28.0646	0.0272209	18.0884	-0.344438	31.8992	0.210701	7.02738	-0.117047
Tb927.2.5900	2	1	1073497	I	1		8	hypothetical protein conserved	Unknown:conserved		0	0	6242.18	6741.04	4879.22	7000.7	4229.09	7000.7	4229.09	5818.45	1.65537	PF-log	0.0351963	0.101416	0.212337	-0.253983	0.266866	-0.460288	2.57473	-0.325016	70.4831	0.167126	19.8894	-0.307454	0.0355044	-0.794755
Tb927.2.5910	2	1	1077046	I	1		7	40S ribosomal protein S13 putative	Translation		0	0	17817.5	17323.6	21618	22858.9	24981.2	24981.2	17323.6	20919.8	1.44203	PF-stat	0	-0.231577	-0.27213	0.0473625	0.127881	0.25597	0.246898	-0.381311	44.7737	-0.136174	1.30763	0.44762	3.56768	0.13177
Tb927.2.5930	2	1	1078178	I	1		8	hypothetical protein conserved	Other	Mitochondrial	0	0	10768	7881.05	13623.5	13728.3	10707	13728.3	7881.05	11341.6	1.74193	PF-log	0.0919828	-0.0748661	-0.525158	0.264477	0.275531	-0.0830697	3.50098	-0.277026	31.7188	-0.278943	1.30763	0.621842	0.47306	-0.263445
Tb927.2.5950	2	1	1080291	I	1		8	hypothetical protein conserved	Unknown:conserved		0	0	7781.2	6565.17	6054.57	7647.53	8962.08	8962.08	6054.57	7402.11	1.48022	PF-stat	2.544	0.0720565	-0.173105	-0.289913	0.0470579	0.275897	26.7962	0.0495908	59.754	-0.0881764	44.5075	-0.246664	14.8394	0.176722
Tb927.2.5970	2	1	1082354	I	1		8	hypothetical protein conserved	Unknown:conserved		1	1	9947.94	7973.26	9059.97	10632	11185.7	11185.7	7973.26	9759.77	1.4029	PF-stat	3.90402	0.0275498	-0.291678	-0.107342	0.123491	0.196738	9.36829	-0.276524	64.5281	-0.0907788	38.3478	0.1111	12.4711	-0.0179527
Tb927.2.5980	2	1	1084458	I	1		8	ATP-dependent Clp protease subunit heat shock protein 100 (HSP100) putativeSerine peptidase putative	Protease-related		0	0	6030.13	5904.14	7204.68	5084.58	10689.2	10689.2	5084.58	6982.54	2.10228	PF-stat	0.157892	-0.211564	-0.242025	0.0451827	-0.457625	0.614327	3.50098	0.346647	69.9547	-0.0138089	63.4833	0.0459469	0.151944	1.03994
Tb927.2.6000	2	1	1088353	I	1		8	glycosylphosphatidylinositol-specific phospholipase CVSG lipase	Other	Surface/secreted	0	0	17678.8	14923.7	13226.6	4928.51	7704.31	17678.8	4928.51	11692.4	3.58705	cBF	0	0.596453	0.352036	0.17787	-1.24635	-0.60183	0.0504899	1.75806	44.7737	-0.164374	31.8992	-0.309616	0.151944	0.683428
Tb927.2.6050	2	1	1092946	I	1		8	beta prime COP protein	Protein transport/modification		0	0	13218.3	11366.9	10809.5	11118.8	11186.1	13218.3	10809.5	11539.9	1.22284	cBF	3.90402	0.195902	-0.0217904	-0.094334	-0.0536348	-0.044925	13.1273	0.214825	52.0249	-0.136177	44.5075	-0.156798	12.4711	-0.0292729
Tb927.2.6070	2	1	1096063	I	1		8	hypothetical protein conserved	Other	Mitochondrial	1	3	11543.2	10162	11914.9	12106.7	18248.3	18248.3	10162	12795	1.79573	PF-stat	0.00845694	-0.148541	-0.332396	-0.102812	-0.0797763	0.512177	28.0646	0.0484824	20.5922	-0.33631	15.0151	0.33944	0	0.72282
Tb927.2.6080	2	1	1097579	I	1		8	hypothetical protein conserved	Unknown:conserved		0	0	4626.08	3498.32	4216.68	3466.59	5274.49	5274.49	3466.59	4216.43	1.52152	PF-stat	3.90402	0.133769	-0.269359	8.53759e-05	-0.282507	0.323008	13.1273	0.336263	64.5281	-0.117763	63.4833	0.0162583	7.02738	0.652735
Tb927.2.6090	2	1	1099561	I	1		8	60S ribosomal protein L44ribosomal protein L36a.e	Translation		0	0	5012.94	4014.46	4207.63	7816.72	9378.23	9378.23	4014.46	6086	2.33611	PF-stat	0	-0.279837	-0.600288	-0.532484	0.36107	0.623822	0.246898	-0.835765	37.1828	-0.404632	63.4833	0.0104968	18.3574	0.118587
Tb927.2.6100	2	1	1100463	I	1		8	hypothetical protein conserved	Unknown:conserved		0	0	11225	10278.6	8117.16	11455.3	6754.57	11455.3	6754.57	9566.13	1.69593	PF-log	0.0919828	0.230709	0.103642	-0.236961	0.260004	-0.50207	20.6209	-0.0216877	44.7737	-0.202899	19.8894	-0.324471	0	-0.791235
Tb927.2.6130	2	1	1102733	I	1		8	ABC transporter putative	Transporter		1	1	4900.22	5711.11	5772.48	4625.7	11892.4	11892.4	4625.7	6580.38	2.57094	PF-stat	0	-0.425325	-0.204399	-0.188979	-0.508499	0.853795	17.45	0.186503	69.4131	0.168445	66.7351	-0.0162747	0	1.29371
Tb927.2.6150	2	1	1107481	I	1		8	adenosine transporter 2	Transporter		0	11	5978.52	4055.73	4790.37	3428.2	7891.15	7891.15	3428.2	5228.8	2.30183	PF-stat	0.531029	0.193309	-0.366517	-0.126341	-0.609027	0.593757	0.104672	0.792593	59.754	-0.161583	63.4833	0.0625277	0.0466535	1.2084
Tb927.2.6180	2	1	1114587	I	1		4	iron/ascorbate oxidoreductase family protein putative	Metabolism		0	0	6051.7	6007.79	7437.77	447.627	567.336	7437.77	447.627	4102.44	16.616	ST-BF	0	0.560857	0.55035	0.858386	-3.19611	-2.85421	0	3.72245	70.4831	0.193745	66.7351	-0.114573	22.9607	0.107626
Tb927.2.6200	2	1	1117941	I	1		8	adenosine transporter 2 putative	Transporter		0	11	2939.65	1822.79	4178.59	153.105	391.878	4178.59	153.105	1897.2	27.2924	ST-BF	0.296694	0.631771	-0.0577254	1.13914	-3.63128	-2.2754	0.246898	4.28718	52.0249	-0.498673	44.5075	0.543715	19.4395	1.07388
Tb927.2.6220	2	1	1128353	I	1		8	adenosine transporter 2 putative	Transporter		0	10	3409.18	2736.96	2750.46	151.958	243.822	3409.18	151.958	1858.48	22.4351	cBF	0	0.875306	0.558452	0.565554	-3.61238	-2.93022	0	4.36895	37.1828	-0.213699	44.5075	-0.515761	22.9607	0.297877
Tb927.2.6230	2	1	1135099	I	2		1	iron/ascorbate oxidoreductase family protein putative	Metabolism		0	0	13270.6	15801.1	14257.1	1625.59	993.921	15801.1	993.921	9189.67	15.8978	SL-BF	0	0.530147	0.781943	0.633597	-2.49905	-3.20881	0.0504899	2.79472	70.4831	0.073836	56.1876	-0.273639	1.33879	-0.912637
Tb927.2.6240	2	1	1138452	I	1		8	adenosine transporter 2	Transporter		0	11	7103.54	4839.95	5048.74	293.904	321.863	7103.54	293.904	3521.6	24.1696	cBF	0	1.01231	0.458761	0.519693	-3.58281	-3.45171	0.0504899	4.37028	20.5922	-0.537172	66.7351	-0.15721	22.9607	0.0209408
Tb927.2.6280	2	1	1148974	I	1		8	adenosine transporter 2 putative	Transporter		0	11	7136.52	5046.41	5621.14	415.871	326.252	7136.52	326.252	3709.24	21.8743	cBF	0	0.944098	0.444133	0.599741	-3.15692	-3.50706	0	4.32871	13.5804	-0.531498	64.6953	-0.222372	12.4711	-0.219818
Tb927.2.6310	2	1	1156168	I	2		3	iron/ascorbate oxidoreductase family protein putative	Metabolism		0	0	8181.1	10028.5	10656	2466.5	737.865	10656	737.865	6413.99	14.4417	ST-BF	0.00845694	0.351072	0.644808	0.732375	-1.37876	-3.11979	1.71659	1.74036	69.9547	-0.0513636	51.1077	0.0879933	0.47306	-1.6708
Tb927.2.6320	2	1	1159520	I	1		8	adenosine transporter 2 putative	Transporter		0	11	10290.6	9898.12	6169.7	1135.76	561.865	10290.6	561.865	5611.2	18.315	cBF	0	0.87494	0.818845	0.136891	-2.30465	-3.32001	0	3.07611	55.5687	-0.0889261	1.30763	-0.751978	0.47306	-1.15959
Tb927.2.6410	2	1	1186058	ST	1		8	variant surface glycoprotein (VSG atypical) putative	VSG/VR		1	0	685.905	1464.77	538.049	2037.53	412.699	2037.53	412.699	1027.79	4.93709	PF-log	10.2717	-0.583465	0.511124	-0.933735	0.987277	-1.31638	20.6209	-0.00223412	55.5687	-0.939944	63.4833	0.0303405	0.208024	-1.73947
Tb927.3.120	3	1	2731	ST	1		8	variant surface glycoprotein (VSG) putative	VSG/VR		1	0	202.253	93.4716	96.259	138.329	125.113	202.253	93.4716	131.085	2.16379	cBF	7.79651	0.625656	-0.487904	-0.44551	0.0775985	-0.0672696	21.0703	0.542151	69.9547	-0.6833	66.7351	-0.101562	12.4711	-0.265831
Tb927.3.150	3	1	10161	ST	1		8	variant surface glycoprotein (VSG) putative	VSG/VR		1	0	287.925	124.548	154.402	158.274	177.063	287.925	124.548	180.442	2.31176	cBF	12.781	0.674154	-0.534839	-0.224846	-0.189114	-0.0272727	23.0189	0.494309	69.9547	-0.486518	66.7351	-0.15911	22.9607	0.161431
Tb927.3.180	3	1	17916	ST	1		8	variant surface glycoprotein (VSG atypical) putative	VSG/VR		1	1	266.331	273.28	195.064	490.18	220.531	490.18	195.064	289.077	2.51292	PF-log	3.90402	-0.118234	-0.0810728	-0.567508	0.761857	-0.390476	17.45	-0.5555	59.754	-0.727648	63.4833	0.204348	3.56768	-1.57764
Tb927.3.190	3	1	21584	ST	1		8	variant surface glycoprotein (VSG) putative	VSG/VR		1	0	704.438	387.721	282.596	920.043	306.34	920.043	282.596	520.227	3.25569	PF-log	0.296694	0.43733	-0.424125	-0.880403	0.822559	-0.764009	4.85014	-0.592846	44.7737	-0.851733	60.5402	0.262982	0.811302	-1.58149
Tb927.3.210	3	1	31010	ST	1		8	variant surface glycoprotein (VSG atypical) putative	VSG/VR		1	0	573.246	298.122	278.871	433.302	221.19	573.246	221.19	360.946	2.59165	cBF	3.90402	0.667372	-0.275883	-0.372184	0.263589	-0.7065	26.7962	0.373079	52.0249	-1.28922	63.4833	0.17355	7.02738	-1.14499
Tb927.3.340	3	1	65865	ST	1		8	variant surface glycoprotein (VSG) putative	VSG/VR		1	0	243.468	387.118	249.218	820.319	235.035	820.319	235.035	387.032	3.49019	PF-log	3.90402	-0.668718	0.000321913	-0.635041	1.08373	-0.719574	13.1273	-0.662678	64.5281	-0.461289	63.4833	0.0616964	1.33879	-1.84472
Tb927.3.370	3	1	76331	ST	1		8	variant surface glycoprotein (VSG atypical) putative	VSG/VR		1	1	379.85	287.851	248.799	440.589	284.608	440.589	248.799	328.34	1.77087	PF-log	7.79651	0.210243	-0.189865	-0.400209	0.424246	-0.206212	28.0646	0.00774372	55.5687	-1.11554	60.5402	0.392025	7.02738	-1.16032
Tb927.3.440	3	1	95058	ST	1		8	variant surface glycoprotein (VSG) putative	VSG/VR		1	0	1458.78	173.159	231.272	200.504	245.749	1458.78	173.159	461.893	8.42452	cBF	0	1.65913	-1.41546	-0.997966	-1.20393	-0.910372	0.0504899	2.94726	7.93904	-2.75669	66.7351	-0.00971516	22.9607	0.35591
Tb927.3.490	3	1	105461	ST	1		8	variant surface glycoprotein (VSG) putative	VSG/VR		1	0	259.393	254.809	201.3	202.909	216.886	259.393	201.3	227.059	1.28859	cBF	15.8042	0.19207	0.166347	-0.173724	-0.162233	-0.0661351	20.6209	-0.098075	69.9547	-0.0563906	66.7351	-0.0832652	12.4711	-0.386593
Tb927.3.510	3	1	113685	ST	2	Tb09.142.0300	2	hypothetical protein conserved	Unknown:conserved		0	0	10636.9	11244.1	12483.4	7862.91	6167.7	12483.4	6167.7	9679.01	2.024	ST-BF	0.531029	0.136145	0.216238	0.367085	-0.299797	-0.650128	27.5753	0.114512	69.472	0.141944	31.8992	0.199393	2.28259	-0.552946
Tb927.3.520	3	1	116511	ST	1		8	expression site-associated gene 1 (ESAG1) protein putative	ESAG/GRESAG		1	0	10359.3	12210.6	11168.8	1274.68	374.44	12210.6	374.44	7077.57	32.6103	SL-BF	0	0.549605	0.786809	0.658147	-2.47312	-4.24045	0.0504899	2.91231	44.7737	0.47597	15.0151	-0.570544	3.56768	-1.05026
Tb927.3.560	3	1	120686	ST	1		8	expression site-associated gene 11 (ESAG11) protein putative	ESAG/GRESAG		1	0	5745.73	8890.22	8586.25	656.386	415.099	8890.22	415.099	4858.74	21.4171	SL-BF	0.0351963	0.241909	0.871638	0.821447	-2.88796	-3.54905	0.246898	3.22014	69.4131	0.656577	66.7351	-0.0908768	12.4711	-0.147243
Tb927.3.570	3	1	121971	ST	1		8	expression site-associated gene 2 (ESAG2) protein putative	ESAG/GRESAG		1	0	10006.3	17832.4	13735.7	2025.92	607.697	17832.4	607.697	8841.61	29.3442	SL-BF	0.00845694	0.178526	1.01212	0.635553	-2.12573	-3.86288	0.745192	2.31525	44.7737	0.839288	25.3927	-0.522669	0.47306	-1.27565
Tb927.3.580	3	1	126588	ST	1		8	leucine-rich repeat protein (LRRP) putative	Interacting		0	0	7044.47	7687.69	7653.3	2149.85	1751.61	7687.69	1751.61	5257.39	4.38892	SL-BF	0	0.422146	0.548205	0.541737	-1.29011	-1.58566	0.0504899	1.69895	70.4831	0.136894	60.5402	-0.111605	12.4711	-0.149194
Tb927.3.590	3	1	147115	I	1		8	adenosine transporter putative	Transporter		1	11	1400.19	2679.6	1017.48	5329.42	1339.44	5329.42	1017.48	2353.22	5.23787	PF-log	0.0351963	-0.749015	0.187376	-1.20964	1.17934	-0.813007	0.170404	-1.68195	69.472	0.711865	56.1876	-0.666915	0	-1.99393
Tb927.3.600	3	1	152524	I	1		8	hypothetical protein	Unknown:Tb-specific		1	1	13864.3	14724.9	14113.3	3601.66	2380.75	14724.9	2380.75	9736.98	6.18499	SL-BF	0	0.509832	0.596711	0.535505	-1.43481	-2.03206	0	2.13187	70.4831	0.0327813	44.5075	-0.154864	7.02738	-0.328773
Tb927.3.610	3	1	156134	I	1		8	N-acetyltransferase complex ARD1 subunit putative	Protein transport/modification		0	0	6100.57	5540.92	4834.34	3662.19	7753.61	7753.61	3662.19	5578.33	2.1172	PF-stat	0.971147	0.129111	-0.00970571	-0.206514	-0.607124	0.475036	0.0798544	0.69119	64.5281	-0.105544	65.5038	-0.139357	0.47306	0.904239
Tb927.3.620	3	1	157055	I	1		8	ATP-dependent DEAD/H RNA helicase putative	RNA-associated		0	0	6547.14	6478.72	8913.83	8588.17	3754	8913.83	3754	6856.37	2.37449	ST-BF	0	-0.066581	-0.081736	0.3786	0.324904	-0.869016	0.301169	-0.398597	70.4831	0.0665917	6.64098	0.336664	0	-1.19174
Tb927.3.630	3	1	159923	I	1		8	hypothetical protein conserved	Unknown:conserved		1	1	1485.06	905.12	1402.29	2180.17	2139.06	2180.17	905.12	1622.34	2.40871	PF-log	0.0919828	-0.127556	-0.841896	-0.210292	0.426365	0.398902	3.50098	-0.412683	37.1828	-0.546351	31.8992	0.40934	22.9607	0.0130517
Tb927.3.640	3	1	160524	I	1		8	hypothetical protein conserved	Unknown:conserved		1	1	13997.5	13980.3	13707.8	13454.6	10613.1	13997.5	10613.1	13150.7	1.31889	cBF	1.63475	0.0900329	0.0882623	0.0598568	0.032966	-0.309286	17.45	0.0468073	69.9547	-0.00265289	63.4833	0.00145496	0.47306	-0.344621
Tb927.3.650	3	1	161754	I	1		8	hypothetical protein conserved	Unknown:conserved		0	1	3584.78	3461.55	4106.32	3859.34	7508.18	7508.18	3461.55	4504.03	2.16903	PF-stat	1.63475	-0.329333	-0.379801	-0.13337	-0.222864	0.737245	17.45	-0.138844	70.4831	0.0683261	31.8992	0.212538	12.4711	0.682259
Tb927.3.660	3	1	162237	I	1		8	hypothetical protein conserved	Unknown:conserved		0	0	4097.04	3783.65	4293.24	4521.51	5859.94	5859.94	3783.65	4511.08	1.54875	PF-stat	0	-0.13889	-0.253693	-0.0714043	0.00333326	0.377414	0.977209	-0.17507	64.5281	-0.0501907	51.1077	0.0730448	0.289612	0.391051
Tb927.3.670	3	1	163700	I	1		8	hypothetical protein	Unknown:Tb-specific		0	0	1664.85	1103.16	1543.82	1527.26	2116.97	2116.97	1103.16	1591.21	1.919	PF-stat	0.531029	0.0652653	-0.528482	-0.0436197	-0.0591835	0.411876	23.0189	0.113298	31.7188	-0.459179	25.3927	0.509027	12.813	0.466225
Tb927.3.680	3	1	165709	I	1		8	cytochrome P450 putative	Metabolism		0	2	7018.01	5736.53	8365.99	9793.99	6419.43	9793.99	5736.53	7466.79	1.7073	PF-log	0	-0.089427	-0.38031	0.164048	0.391409	-0.218042	0.170404	-0.573098	44.7737	-0.169248	1.30763	0.494586	0	-0.545528
Tb927.3.690	3	1	168911	I	1		8	protein kinase putative	Phosphorylation		0	0	7566.95	7474.35	7627.92	7727.88	12237.7	12237.7	7474.35	8526.95	1.63729	PF-stat	0.0562674	-0.172318	-0.190082	-0.16074	-0.141957	0.521225	21.9063	0.0810008	64.5281	-0.0308632	56.1876	-0.157989	0.599852	0.667414
Tb927.3.700	3	1	171635	I	1		8	hypothetical protein conserved	Unknown:conserved		0	1	7232.61	6283.21	7388.55	24533.5	24927.5	24927.5	6283.21	14073.1	3.96732	PF-stat	0	-0.96035	-1.16337	-0.929574	0.801816	0.824801	0.170404	-1.93742	70.4831	0.0233914	15.0151	0.486788	22.9607	0.0769906
Tb927.3.710	3	1	172362	I	1		8	hypothetical protein conserved	Unknown:conserved		1	5	8201.48	6322.72	8961.9	6635.91	12994.8	12994.8	6322.72	8623.36	2.05526	PF-stat	0.0218804	-0.0723665	-0.447706	0.0555534	-0.377957	0.591614	13.1273	0.213441	31.7188	-0.210445	15.0151	0.312618	0.151944	0.936585
Tb927.3.720	3	1	176779	I	1		8	zinc finger protein 2 putativeZFP family member putative	RNA-associated		0	0	33443.3	34575	37084.3	30869.7	34924.9	37084.3	30869.7	34179.4	1.20132	ST-BF	0.531029	-0.0314113	0.0166024	0.117679	-0.146939	0.0311278	0.561329	0.0983171	69.472	0.0622421	25.3927	0.10426	0.0557128	0.221014
Tb927.3.730	3	1	178111	I	1		8	hypothetical protein conserved	Unknown:conserved		0	0	5738.91	6111.31	4089.52	5053.53	10099.7	10099.7	4089.52	6218.59	2.46965	PF-stat	0.00845694	-0.115812	-0.0251053	-0.604657	-0.299296	0.699651	6.42577	0.252918	70.4831	0.0434001	6.64098	-0.641908	0.151944	1.0138
Tb927.3.740	3	1	180970	I	1		8	hypothetical protein conservedZFP family member putative	Interacting		0	0	10061.1	10953.7	8675.81	9341.49	19276.5	19276.5	8675.81	11661.7	2.22187	PF-stat	0.00845694	-0.212993	-0.0903646	-0.42671	-0.320056	0.725064	23.0189	0.121782	70.4831	0.0127583	38.3478	-0.252035	0.0557128	1.05169
Tb927.3.750	3	1	182419	I	1		8	hypothetical protein conserved	Other	Mitochondrial	1	1	11258.7	10832.8	13433.5	14526.2	13914.4	14526.2	10832.8	12793.1	1.34095	PF-log	0.00845694	-0.184328	-0.239964	0.0704708	0.18329	0.121208	0.360854	-0.416343	44.7737	-0.145791	1.30763	0.402116	2.28259	-0.110961
Tb927.3.760	3	1	183811	I	1		8	hypothetical protein conserved	Unknown:conserved		0	0	6204.51	5569.14	4505.03	4904.25	2770.08	6204.51	2770.08	4790.6	2.23983	cBF	0.157892	0.373111	0.217248	-0.0886697	0.0338257	-0.790281	1.71659	0.318579	55.5687	-0.100225	56.1876	-0.161116	1.33879	-0.504756
Tb927.3.770	3	1	185886	I	1		8	hypothetical protein conserved	Other	Mitochondrial	0	0	8130.31	8048.39	8552.11	11440.5	9024.28	11440.5	8048.39	9039.11	1.42146	PF-log	0.157892	-0.152871	-0.16748	-0.0799	0.339893	-0.00236968	0.170404	-0.537235	69.9547	-0.0270257	31.8992	0.106925	0.811302	-0.397775
Tb927.3.780	3	1	187245	I	1		8	proteasome alpha 7 subunit	Protease-related		0	0	8544.45	9858.43	7306.6	10867.8	7670.5	10867.8	7306.6	8849.56	1.4874	PF-log	0.0919828	-0.0506182	0.155751	-0.276406	0.296386	-0.206285	4.85014	-0.231944	70.4831	0.016211	6.64098	-0.362606	0.0517275	-0.498667
Tb927.3.790	3	1	188229	I	1		8	hypothetical protein conservedZFP family member putative	Unknown:conserved		0	1	6935.45	6703.43	6555.31	7776.76	7676.36	7776.76	6555.31	7129.46	1.18633	PF-log	3.90402	-0.039803	-0.0888931	-0.12113	0.125375	0.10663	0.170404	-0.165532	69.9547	-0.00401924	66.7351	-0.015071	12.4711	-0.0152649
Tb927.3.800	3	1	190449	I	1		8	hypothetical protein conserved	Unknown:conserved		0	3	13066.2	12403.4	12872.9	13758.5	10830.1	13758.5	10830.1	12586.2	1.27039	PF-log	0.0919828	0.0539979	-0.0211133	0.032492	0.128477	-0.216797	1.29827	-0.0780606	52.0249	-0.0599439	44.5075	0.0623226	0.0628251	-0.360159
Tb927.3.810	3	1	191584	I	1		8	hypothetical protein conserved	Unknown:conserved		0	0	5139.37	5314.13	4635.79	4840.91	3690.38	5314.13	3690.38	4724.12	1.43999	SL-BF	10.2717	0.121548	0.169789	-0.0272298	0.0352337	-0.356275	9.36829	0.161106	64.5281	-0.0514678	66.5897	-0.0979896	12.4711	-0.127576
Tb927.3.820	3	1	192821	I	1		8	hypothetical protein conserved	Other	Mitochondrial	0	0	9139.13	9591.34	11365.8	10375.4	10968.6	11365.8	9139.13	10288	1.24364	ST-BF	1.63475	-0.17084	-0.101164	0.143726	0.0121928	0.0924138	2.57473	-0.255467	70.4831	0.0709444	15.0151	0.265918	22.9607	0.00536
Tb927.3.830	3	1	193729	I	1		8	flap endonuclease-1 (FEN-1) putative	Other		0	0	6277.99	4373.74	6553.29	9151.48	8593.01	9151.48	4373.74	6989.9	2.09237	PF-log	0	-0.154969	-0.676406	-0.0930525	0.388732	0.297892	0.170404	-0.592735	10.835	-0.474019	2.1471	0.524656	7.02738	-0.106078
Tb927.3.840	3	1	195485	I	1		8	hypothetical protein conserved	Unknown:conserved		0	1	7641.55	6951.19	7097.37	6616.14	6988.5	7641.55	6616.14	7058.95	1.15499	cBF	3.90402	0.114412	-0.0221938	0.00783085	-0.0934638	-0.0144709	2.57473	0.17494	44.7737	-0.110559	66.7351	-0.0502059	12.813	0.114764
Tb927.3.850	3	1	198108	I	1		8	hypothetical protein conserved	Unknown:conserved		0	0	9465.36	10599.5	11431.6	7467.79	8197.73	11431.6	7467.79	9432.39	1.53079	ST-BF	0.157892	0.00503468	0.168296	0.277332	-0.336942	-0.202398	0.0798544	0.387715	69.4131	0.161932	38.3478	0.126677	16.2611	0.221111
Tb927.3.860	3	1	201449	I	1		8	acyl carrier protein mitochondrial precursor putative	Metabolism		0	0	3737.12	4380.46	4838.59	10191.5	5729.67	10191.5	3737.12	5775.48	2.72711	PF-log	0	-0.628013	-0.398858	-0.255353	0.81936	-0.0114868	0.170404	-1.44252	70.4831	0.000690678	44.5075	0.192805	0.0628251	-0.878851
Tb927.3.870	3	1	206219	I	1		8	hypothetical protein conserved	Unknown:conserved		0	0	7232.26	6972.64	5943.84	9688.1	5299.11	9688.1	5299.11	7027.19	1.82825	PF-log	0	0.0414983	-0.0112418	-0.241553	0.463266	-0.407198	0.170404	-0.473611	70.4831	0.00688241	6.64098	-0.25466	0.0355044	-0.862566
Tb927.3.880	3	1	207829	I	1		8	hypothetical protein conserved	Unknown:conserved		0	0	11785.6	12330.1	12276.5	12118.9	14873.1	14873.1	11785.6	12676.8	1.26197	PF-stat	14.7263	-0.105171	-0.0400134	-0.0462961	-0.0649319	0.23051	20.6209	-0.046819	70.4831	0.0684857	66.7351	-0.00536645	21.483	0.126457
Tb927.3.890	3	1	208791	I	1		8	hypothetical protein conserved	Unknown:conserved		0	0	5670.31	5395.87	6755.07	5322.72	7225.47	7225.47	5322.72	6073.89	1.35748	PF-stat	0.531029	-0.0991922	-0.170764	0.15335	-0.190457	0.250471	23.0189	0.0487066	69.9547	-0.021687	11.4822	0.255348	4.89376	0.405293
Tb927.3.900	3	1	209898	I	1		8	hypothetical protein conserved	Unknown:conserved		1	0	8300.66	6767.13	7706.93	7469.96	8857.01	8857.01	6767.13	7820.34	1.30883	PF-stat	3.90402	0.0859946	-0.208686	-0.0210749	-0.0661307	0.179589	6.42577	0.156473	12.9805	-0.29663	8.64849	0.194177	22.9441	0.0985337
Tb927.3.910	3	1	211340	I	1		8	gamma-tubulintubulin gamma chain	Other		0	0	7836.33	6350.58	7167.24	9809.57	6675.39	9809.57	6350.58	7567.82	1.54467	PF-log	0.0562674	0.0502999	-0.252989	-0.07846	0.374312	-0.181027	4.85014	-0.262626	23.6571	-0.28853	19.8894	0.143881	0.0628251	-0.553925
Tb927.3.920	3	1	212945	I	1		8	hypothetical protein conserved	Unknown:conserved		0	0	2808.34	2601.36	2220.27	2293.05	1787.98	2808.34	1787.98	2342.2	1.57068	cBF	0.971147	0.261852	0.151404	-0.0771296	-0.0305983	-0.389533	1.29827	0.348963	52.0249	-0.160907	44.5075	-0.496139	7.02738	-0.283158
Tb927.3.930	3	1	217342	I	1		8	dynein heavy chain putative	Other	Cytoskeleton	0	0	9907.49	10380.6	4567.74	11598.5	3833.83	11598.5	3833.83	8057.64	3.02531	PF-log	0	0.298163	0.365462	-0.818876	0.525512	-1.07157	3.50098	-0.273994	70.4831	0.171673	1.09937	-1.08535	0	-1.31001
Tb927.3.940	3	1	232251	I	1		8	hypothetical protein conserved	Unknown:conserved		0	0	5197.35	5918.83	6892.26	10626.7	6763.49	10626.7	5197.35	7079.74	2.04465	PF-log	0	-0.44592	-0.258383	-0.0387179	0.585933	-0.0659274	0	-1.05354	70.4831	0.0199561	8.64849	0.551684	0	-0.68735
Tb927.3.950	3	1	235135	I	1		8	hypothetical protein conserved	Unknown:conserved		1	0	8979.75	10192.4	11149.1	12391.1	8468.3	12391.1	8468.3	10236.1	1.46323	PF-log	0.00845694	-0.188922	-0.00618217	0.123264	0.275631	-0.273525	0.170404	-0.463629	23.6571	0.217028	38.3478	0.109783	0	-0.540874
Tb927.3.960	3	1	237829	I	1		8	protein transport protein Sec61 gamma subunit putative	Protein transport/modification		1	1	12436.2	14072.3	10622.2	9590.85	6779.35	14072.3	6779.35	10700.2	2.07576	SL-BF	0.0351963	0.216913	0.395222	-0.0105539	-0.157904	-0.658417	0.977209	0.380103	55.5687	0.156772	4.27994	-0.616185	1.33879	-0.350092
Tb927.3.970	3	1	238985	I	1		8	hypothetical protein conserved	Other	Mitochondrial	0	0	9346.11	7246.47	9336.83	12136.1	9709.13	12136.1	7246.47	9554.92	1.67476	PF-log	0.00845694	-0.0318784	-0.398966	-0.0333117	0.344986	0.0230978	0.170404	-0.353195	12.8057	-0.38321	4.27994	0.396942	0.599852	-0.278114
Tb927.3.980	3	1	240544	I	1		8	hypothetical protein conserved	Unknown:conserved		0	0	9326.78	7930.78	8521.93	6784.06	6627.08	9326.78	6627.08	7838.13	1.40737	cBF	0.0562674	0.250871	0.0169545	0.120671	-0.20836	-0.242136	0.0504899	0.439585	27.4787	-0.202564	38.3478	0.120605	12.4711	-0.0138661
Tb927.3.990	3	1	243379	I	1		8	hypothetical protein conserved	Unknown:conserved		0	0	8097.07	7486.52	9048.1	10777.9	7413.82	10777.9	7413.82	8564.67	1.45375	PF-log	0.157892	-0.080998	-0.194103	0.0792158	0.331601	-0.208181	0.561329	-0.316127	37.1828	-0.170638	8.64849	0.297837	0.289612	-0.380759
Tb927.3.1000	3	1	245606	I	1		8	frataxin-like mitochondrial precursor putative	Protein folding	Mitochondrial	1	0	5143.36	4400.15	4925.49	6674.98	3953.68	6674.98	3953.68	5019.53	1.6883	PF-log	0	0.0351585	-0.190001	-0.027284	0.41121	-0.344357	0.977209	-0.422121	31.7188	-0.187073	19.8894	0.147129	0.0517275	-0.764447
Tb927.3.1010	3	1	246909	I	1		8	hypothetical protein conserved	Unknown:conserved		0	0	14633.4	14203.3	11073.3	15389.9	15365.2	15389.9	11073.3	14133	1.38982	PF-log	0.971147	0.050199	0.00716045	-0.351987	0.12291	0.120596	4.85014	-0.112121	69.9547	-0.0234438	15.0151	-0.40903	12.4711	-0.0271775
Tb927.3.1020	3	1	251011	I	1		8	hypothetical protein conserved	Unknown:conserved		0	0	5871.39	4952.31	4891.9	5739.19	6987	6987	4891.9	5688.36	1.42828	PF-stat	0.00845694	0.0456897	-0.199911	-0.217618	0.012836	0.296661	23.0189	0.0357306	12.8057	-0.317256	38.3478	0.135857	0.47306	0.302206
Tb927.3.1030	3	1	253218	I	1		8	hypothetical protein conserved	Unknown:conserved		0	0	7041.72	5597.47	7218.35	10230.4	7152.09	10230.4	5597.47	7448	1.82767	PF-log	0	-0.0809255	-0.412077	-0.0451829	0.457931	-0.058487	0.246898	-0.53781	18.0884	-0.343789	8.64849	0.381652	0.0628251	-0.468729
Tb927.3.1070	3	1	263779	I	1		8	peptide chain release factor 1 putative	Translation		1	0	11010.2	9429.7	9666.09	9599.9	8209.17	11010.2	8209.17	9583.02	1.34121	cBF	0	0.200293	-0.0232677	0.0124519	0.0025388	-0.223244	1.29827	0.212931	13.5804	-0.189473	44.5075	0.035987	0.599852	-0.242614
Tb927.3.1080	3	1	265433	I	1		8	hypothetical protein conserved	Unknown:conserved		0	4	13038.3	10704.1	13034.3	14661.2	14564.3	14661.2	10704.1	13200.4	1.36969	PF-log	0.971147	-0.0178272	-0.302426	-0.0182767	0.151421	0.14185	2.57473	-0.175398	52.0249	-0.133166	51.1077	0.0778231	22.9607	0.00228089
Tb927.3.1090	3	1	267367	I	1		8	hypothetical protein conserved	Unknown:conserved		0	0	9216.22	9990.05	8129.78	9241.81	6367.24	9990.05	6367.24	8589.02	1.56898	SL-BF	0.296694	0.101682	0.217998	-0.0792772	0.105682	-0.431826	20.6209	0.151392	69.9547	-0.0175283	38.3478	-0.214247	0.47306	-0.455438
Tb927.3.1100	3	1	268960	I	1		8	hypothetical protein conserved	Unknown:conserved		0	0	5521.23	4755.09	4297.21	5184.32	3794.53	5521.23	3794.53	4710.48	1.45505	cBF	0.296694	0.229117	0.0136	-0.132473	0.138282	-0.311953	21.0703	0.0933302	37.1828	-0.205445	63.4833	-0.104755	0.599852	-0.463586
Tb927.3.1110	3	1	270798	I	1		8	flagellar transport protein putative	Other	Cytoskeleton	0	0	15340.6	14882.2	11416.4	14713.8	14431.6	15340.6	11416.4	14156.9	1.34373	cBF	3.90402	0.115847	0.0720783	-0.310401	0.0556638	0.0277259	9.36829	0.144554	44.7737	-0.0557281	25.3927	-0.22662	16.2611	0.119068
Tb927.3.1120	3	1	273590	I	1		8	GTP-binding nuclear protein rtb2 putative	Protein transport/modification		0	0	30563.5	30894.2	25911.8	31975.3	19448.9	31975.3	19448.9	27758.8	1.64406	PF-log	0.00845694	0.138868	0.154395	-0.0993334	0.204013	-0.513251	9.36829	-0.0648523	70.4831	0.0523051	11.4822	-0.313221	0	-0.757422
Tb927.3.1130	3	1	275810	I	1		8	DNA polymerase delta subunit 2 putative	DNA-associated		0	0	10344.9	10381.6	14880.4	10974.9	7917.84	14880.4	7917.84	10899.9	1.87935	ST-BF	0	-0.075394	-0.070288	0.449092	0.00988695	-0.46114	6.42577	-0.081785	70.4831	0.0221373	1.30763	0.449053	0.0841648	-0.536148
Tb927.3.1140	3	1	278267	I	1		8	hypothetical protein conserved	Unknown:conserved		0	0	11876.9	9202.7	12178.4	12247.8	10148.7	12247.8	9202.7	11130.9	1.33089	PF-log	0.0919828	0.0935851	-0.27444	0.129753	0.137951	-0.13327	17.45	-0.0540609	12.8057	-0.294933	2.1471	0.320627	0.47306	-0.309342
Tb927.3.1150	3	1	279975	I	1		8	hypothetical protein conserved	Unknown:conserved		0	0	8645.21	9454.55	8143.18	9744.33	10540	10540	8143.18	9305.45	1.29433	PF-stat	14.7263	-0.106174	0.0229341	-0.192483	0.0664871	0.179722	9.36829	-0.186398	70.4831	0.0731557	60.5402	0.0720148	22.9607	0.0569139
Tb927.3.1160	3	1	281366	I	1		8	hypothetical protein conserved	Unknown:conserved		0	0	5174.72	4757.66	5686.73	6133.91	3743.18	6133.91	3743.18	5099.24	1.63869	PF-log	3.90402	0.021199	-0.10003	0.157317	0.266524	-0.446018	6.42577	-0.179035	59.754	-0.0879916	38.3478	0.145049	1.33879	-0.476784
Tb927.3.1170	3	1	282405	I	1		8	hypothetical protein conserved	Unknown:conserved		0	0	5908.92	6777.1	5863.99	6171.41	5513.44	6777.1	5513.44	6046.97	1.2292	SL-BF	10.2717	-0.0333177	0.164455	-0.0443291	0.0293862	-0.133261	20.6209	-0.0593921	70.4831	0.111114	44.5075	-0.177883	11.032	-0.137702
Tb927.3.1180	3	1	284603	I	1		8	hypothetical protein conserved	Unknown:conserved		0	0	3091.41	3244.65	3841.7	4321.86	2455.46	4321.86	2455.46	3391.02	1.7601	PF-log	0.971147	-0.133451	-0.0636558	0.180026	0.349935	-0.465722	1.29827	-0.430415	69.9547	-0.00276357	56.1876	0.0954213	0.208024	-0.634963
Tb927.3.1190	3	1	288020	I	1		8	hypothetical protein conserved	Unknown:conserved		0	0	6333.96	7174.53	5949.38	7258.03	4469.57	7258.03	4469.57	6237.09	1.62388	PF-log	0.157892	0.0222327	0.202011	-0.0681337	0.218703	-0.480738	6.42577	-0.125245	70.4831	0.098657	19.8894	-0.264045	0.208024	-0.590973
Tb927.3.1200	3	1	295770	I	1		8	hypothetical protein conserved	Unknown:conserved		0	0	6903.98	5334.52	5370.83	5423.4	7099.91	7099.91	5334.52	6026.53	1.33094	PF-stat	2.544	0.196101	-0.175968	-0.166183	-0.15213	0.236474	23.0189	0.132548	20.5922	-0.432734	25.3927	0.288434	13.5913	0.274309
Tb927.3.1210	3	1	299855	I	1		8	protein transport protein Sec24C putative	Protein transport/modification		0	0	11145	14825.7	13049.4	13950.5	12655.8	14825.7	11145	13125.3	1.33026	SL-BF	10.2717	-0.235955	0.175755	-0.00836708	0.0879717	-0.0525511	2.57473	-0.239083	69.4131	0.219504	60.5402	-0.102977	12.4711	-0.0830595
Tb927.3.1220	3	1	304350	I	1		8	hypothetical protein conserved	Unknown:conserved		0	0	7785.21	7212.74	8740.43	6690.51	6566.18	8740.43	6566.18	7399.01	1.33113	ST-BF	0.531029	0.0734024	-0.0367848	0.240371	-0.145217	-0.172278	2.57473	0.337968	23.6571	-0.369049	6.64098	0.430028	12.4711	-0.00747452
Tb927.3.1230	3	1	306319	I	1		8	hypothetical protein	Unknown:Tb-specific		0	0	5809.18	5315.68	6285.44	6302.19	3246.63	6302.19	3246.63	5391.82	1.94115	PF-log	0.0919828	0.107562	-0.020518	0.221239	0.22508	-0.731832	17.45	-0.103897	55.5687	-0.142833	51.1077	0.108419	0.0517275	-0.97107
Tb927.3.1240	3	1	309482	I	1		8	protein phosphatase 2A putative	Phosphorylation		0	0	6884.05	7960.04	7708.72	8711.63	9475.8	9475.8	6884.05	8148.05	1.37649	PF-stat	7.79651	-0.243196	-0.0336794	-0.0799624	0.0964876	0.217793	6.42577	-0.233966	52.0249	-0.262387	44.5075	0.214898	12.4711	-0.121828
Tb927.3.1250	3	1	311367	I	1		8	DNA-directed RNA polymerase subunit putativeRNA polymerase subunit putative	Transcription		0	0	5061.75	5601.94	7755.07	6035.77	5035.87	7755.07	5035.87	5898.08	1.53997	ST-BF	0.0218804	-0.220608	-0.074318	0.394894	0.0332928	-0.228006	1.29827	-0.297392	70.4831	0.140742	3.4014	0.470104	1.33879	-0.267503
Tb927.3.1260	3	1	312232	I	1		8	hypothetical protein conserved	Unknown:conserved		0	0	3809.99	3268.2	3358.67	3943.32	6286.21	6286.21	3268.2	4133.28	1.92344	PF-stat	0.00845694	-0.1175	-0.338788	-0.299398	-0.0678759	0.604904	20.6209	-0.0400351	44.7737	-0.236996	44.5075	0.161065	0.151944	0.680169
Tb927.3.1270	3	1	313332	I	1		8	hypothetical protein conserved	Unknown:conserved		0	0	6586.19	5233.67	6171.41	7135.42	4814.46	7135.42	4814.46	5988.23	1.48208	PF-log	0.0562674	0.137314	-0.194306	0.0434712	0.252868	-0.314755	13.1273	-0.109959	14.7712	-0.328685	11.4822	0.268598	0.208024	-0.584808
Tb927.3.1280	3	1	315020	I	1		8	hypothetical protein conserved	Unknown:conserved		0	0	8687.98	9938.9	9217.38	11408.3	9287.55	11408.3	8687.98	9708.01	1.31311	PF-log	0.531029	-0.160155	0.03391	-0.0748193	0.23283	-0.0638776	1.29827	-0.286408	70.4831	0.095097	44.5075	-0.126063	0.289612	-0.442757
Tb927.3.1290	3	1	317255	I	1		8	cullin 4B putative	Other		0	0	9311.48	7936.43	9602.07	10626	8169.48	10626	7936.43	9129.1	1.3389	PF-log	0.0919828	0.0285379	-0.201983	0.0728727	0.21906	-0.160228	2.57473	-0.193616	20.5922	-0.261441	5.12281	0.412584	0.0628251	-0.462537
Tb927.3.1300	3	1	320722	I	1		8	hypothetical protein conserved	Unknown:conserved		0	0	13197	12482.4	13512.2	14356.8	15465.2	15465.2	12482.4	13802.7	1.23897	PF-stat	2.544	-0.0647428	-0.145061	-0.0306939	0.0567868	0.164075	2.57473	-0.122415	70.4831	0.0260795	66.7351	-0.0064006	13.5913	0.124355
Tb927.3.1310	3	1	323362	I	1		8	hypothetical protein conserved	Unknown:conserved		0	0	4393.32	4613.73	4304.02	5130.67	6318	6318	4304.02	4951.95	1.46793	PF-stat	3.90402	-0.172683	-0.102063	-0.202312	0.0511509	0.351472	20.6209	-0.0277509	52.0249	-0.22412	63.4833	0.00907249	14.8394	0.205795
Tb927.3.1320	3	1	327436	I	1		8	hypothetical protein conserved	Unknown:conserved		0	0	10851	10743.8	9358.3	10375.7	10161.5	10851	9358.3	10298.1	1.15951	cBF	3.90402	0.0754579	0.0611328	-0.138056	0.0108295	-0.0192547	3.50098	0.125376	55.5687	-0.0517243	19.8894	-0.190241	22.8147	0.0718971
Tb927.3.1330	3	1	331285	I	1		8	hypothetical protein conserved	Unknown:conserved		0	0	4019.62	4180.18	4666.87	4325.53	4026.87	4666.87	4019.62	4243.82	1.16102	ST-BF	10.2717	-0.0783024	-0.0217958	0.137094	0.027515	-0.0757029	17.45	-0.108524	64.5281	-0.0573024	38.3478	0.185753	12.4711	-0.127034
Tb927.3.1340	3	1	336135	I	1		8	ZFP family member putative	Interacting		0	0	6994.54	6940.5	8511.91	8502.29	5933.43	8511.91	5933.43	7376.53	1.43457	ST-BF	0.00845694	-0.0767147	-0.0879032	0.20654	0.204909	-0.314076	1.29827	-0.213081	44.7737	-0.118294	4.27994	0.323149	0.0355044	-0.636408
Tb927.3.1350	3	1	338221	I	1		8	hypothetical protein conserved	Unknown:conserved		0	0	5530.41	5262.99	7403.17	10218.5	2913.39	10218.5	2913.39	6265.68	3.50741	PF-log	0	-0.180085	-0.251589	0.240672	0.705633	-1.10477	0.170404	-0.894269	70.4831	0.061576	5.12281	0.467889	0	-1.8115
Tb927.3.1360	3	1	341470	I	1		8	cytosine-specific DNA methylase putative	DNA-associated		0	0	10936.3	9731.11	10330	7743.07	6833.1	10936.3	6833.1	9114.7	1.60048	cBF	0.157892	0.262852	0.0944096	0.180568	-0.23529	-0.415655	0.301169	0.47385	27.4787	-0.109569	56.1876	0.0605895	12.4711	-0.0922827
Tb927.3.1370	3	1	343637	I	1		11	40S ribosomal protein S25 putative	Translation		0	0	23862.6	21519.2	27253.2	27025.6	28205	28205	21519.2	25573.1	1.31069	PF-stat	0.971147	-0.0998766	-0.249003	0.0917988	0.0796977	0.141321	4.85014	-0.170445	37.1828	-0.207077	6.64098	0.395143	22.8147	0.0526027
Tb927.3.1380	3	1	344483	I	1		8	ATP synthase beta chain mitochondrial precursorATP synthase F1 beta subunit	Metabolism	Mitochondrial	1	0	12945.8	12823.4	18181.5	33537.6	21226.6	33537.6	12823.4	19743	2.61535	PF-log	0	-0.608852	-0.622562	-0.118872	0.76444	0.104534	0	-1.37793	69.9547	-0.0131881	0.425311	0.51391	0	-0.570983
Tb927.3.1390	3	1	347492	I	1		8	hypothetical protein conserved	Unknown:conserved		1	9	17378.9	17016.3	17220.6	11124.7	13957.4	17378.9	11124.7	15339.6	1.56219	cBF	0.157892	0.180076	0.149661	0.166876	-0.463495	-0.136227	0.0504899	0.609534	70.4831	0.00261435	56.1876	-0.12362	0.47306	0.426957
Tb927.3.1400	3	1	350391	I	1		8	hypothetical protein conserved	Unknown:conserved		0	0	10962.4	10613.1	8610.94	9924.05	14355.3	14355.3	8610.94	10893.2	1.6671	PF-stat	0	0.00914025	-0.0375728	-0.339181	-0.134423	0.398162	13.1273	0.147132	59.754	-0.0640469	11.4822	-0.269986	0.0841648	0.517488
Tb927.3.1410	3	1	352870	I	1		8	cytochrome oxidase subunit VII	Metabolism	Mitochondrial	0	0	8602.19	8135.99	11652.4	27390.8	35183.6	35183.6	8135.99	18193	4.32444	PF-stat	0	-1.08061	-1.16099	-0.642755	0.59031	0.951519	0.170404	-1.68494	70.4831	0.0819715	1.09937	0.457602	0	0.416276
Tb927.3.1420	3	1	353870	I	1		8	hypothetical protein conserved	Unknown:conserved		0	0	7134.02	7167.67	6274.95	7832.41	7167.09	7832.41	6274.95	7115.23	1.2482	PF-log	12.781	0.00380576	0.0105943	-0.181305	0.138546	0.0104764	20.6209	-0.110171	64.5281	-0.0919319	60.5402	-0.167982	7.02738	-0.216178
Tb927.3.1430	3	1	365422	I	1		8	chaperone protein DnaJ putative	Protein folding		1	0	7633.02	6380.92	6116.72	5339.48	4475.26	7633.02	4475.26	5989.08	1.7056	cBF	0.0919828	0.349919	0.0914296	0.0304236	-0.165634	-0.420362	2.57473	0.587977	18.0884	-0.444866	51.1077	-0.195157	1.33879	-0.3353
Tb927.3.1440	3	1	367098	I	1		8	AAA ATPase putativespastin putative	Other		0	0	7088.52	6325.44	6099.35	8314.51	6456.4	8314.51	6099.35	6856.84	1.36318	PF-log	2.544	0.0479395	-0.116379	-0.168889	0.278087	-0.0868148	9.36829	-0.151246	37.1828	-0.196727	56.1876	0.0651477	0.811302	-0.33332
Tb927.3.1450	3	1	370151	I	1		8	hypothetical protein conserved	Unknown:conserved		0	2	4695.27	5137.73	6549.21	5290.4	5379.85	6549.21	4695.27	5410.49	1.39485	ST-BF	0.971147	-0.204553	-0.0746281	0.275561	-0.0323831	-0.00819359	17.45	-0.0845737	70.4831	0.0377372	8.64849	0.343744	22.9607	0.0104702
Tb927.3.1470	3	1	374532	I	2	Tb927.3.1520	8	variant surface glycoprotein (VSG)-related putative	VSG/VR		1	0	7116.28	10286.1	7152.83	1874.81	2130.67	10286.1	1874.81	5712.13	5.48646	SL-BF	0	0.317094	0.84859	0.324485	-1.60729	-1.42272	0.164883	2.1162	69.4131	0.372699	6.64098	-0.45357	20.4898	0.391048
Tb927.3.1480	3	1	379420	I	1		8	hypothetical protein conserved	Unknown:conserved		0	0	12120.9	13628.4	11342	4132.2	1752.22	13628.4	1752.22	8595.15	7.77781	SL-BF	0	0.495906	0.665023	0.400079	-1.05661	-2.29434	0.104672	1.56854	69.4131	0.207592	2.1471	-0.312188	1.33879	-1.03053
Tb927.3.1490	3	1	381470	I	1		8	leucine-rich repeat protein (LRRP) putative	Interacting		0	0	3199.17	2846.31	3584.14	542.141	525.84	3584.14	525.84	2139.52	6.81604	ST-BF	0	0.580411	0.411806	0.744339	-1.98055	-2.02459	0.745192	2.27042	70.4831	0.0105394	11.4822	0.39635	12.4711	-0.0508351
Tb927.3.1500	3	1	388094	I	1		8	variant surface glycoprotein (VSG)-related putative	VSG/VR		1	0	13722.2	8238.07	11073.1	360.305	577.094	13722.2	360.305	6794.15	38.085	cBF	0	1.01415	0.278013	0.704688	-4.237	-3.55741	0.0504899	5.05066	9.87479	-0.962575	19.8894	0.533655	20.4898	0.456016
Tb927.3.1510	3	1	394163	I	1		8	variant surface glycoprotein (VSG)-related putative	VSG/VR		1	0	21450.4	17212.7	23419.6	1483.91	1072.25	23419.6	1072.25	12927.8	21.8416	ST-BF	0.00845694	0.730529	0.412999	0.857245	-3.123	-3.59176	0.0504899	3.63959	18.0884	-0.620929	11.4822	0.758787	12.4711	-0.196236
Tb927.3.1530	3	1	399958	I	1		8	hypothetical protein conserved	Unknown:conserved		0	2	5761.52	5622.14	7239.72	5293.3	9782.48	9782.48	5293.3	6739.83	1.84808	PF-stat	0.00845694	-0.226263	-0.261592	0.103221	-0.348544	0.537487	20.6209	0.153592	70.4831	0.0658499	31.8992	0.227723	0	0.956589
Tb927.3.1540	3	1	401723	I	1		8	CAAX prenyl protease 2 putativepeptidase with unknown catalytic mechanism (family U48)	Protein transport/modification		0	5	1746.61	1973.52	1864.8	2155.2	3359.21	3359.21	1746.61	2219.87	1.92327	PF-stat	0.0218804	-0.345918	-0.169701	-0.251452	-0.042651	0.597647	9.36829	-0.277187	70.4831	0.0715647	66.1444	-0.136048	2.28259	0.612801
Tb927.3.1550	3	1	403846	I	1		8	hypothetical protein conserved	Unknown:conserved		0	0	8903.35	7662.55	7875.54	8132.27	10603	10603	7662.55	8635.35	1.38375	PF-stat	0.531029	0.0440937	-0.172431	-0.132876	-0.0865963	0.296151	17.45	0.24663	52.0249	-0.194957	63.4833	0.00882055	0.47306	0.577845
Tb927.3.1560	3	1	407831	I	1		8	hypothetical protein conserved	Unknown:conserved		0	0	5438.56	3626.79	4341.83	5340.01	6047.03	6047.03	3626.79	4958.84	1.66732	PF-stat	5.54222	0.133221	-0.451308	-0.191701	0.106838	0.286223	20.6209	-0.00196248	37.1828	-0.398731	44.5075	0.201091	19.4395	0.240749
Tb927.3.1570	3	1	410684	I	1		8	protein kinase putative	Phosphorylation		0	0	8820.54	7836.59	7977.33	7230.18	13560.9	13560.9	7230.18	9085.11	1.8756	PF-stat	0.0218804	-0.042638	-0.213278	-0.187599	-0.329474	0.57788	6.42577	0.190657	44.7737	-0.132166	66.7351	-0.0210653	0.208024	0.754947
Tb927.3.1580	3	1	412885	I	1		8	hypothetical protein conserved	Unknown:conserved		0	0	5757.9	3706.75	5589.98	5924.97	3765.27	5924.97	3706.75	4948.97	1.59843	PF-log	0.0919828	0.218413	-0.416973	0.175713	0.259679	-0.394376	28.0646	0.0334875	20.5922	-0.45496	11.4822	0.405725	0.0628251	-0.585549
Tb927.3.1590	3	1	415240	I	1		8	hypothetical protein conserved	RNA-associated	Mitochondrial	0	0	10296.1	10580.8	10905.8	15303	7411.51	15303	7411.51	10899.4	2.06476	PF-log	0	-0.0821579	-0.0428012	0.000839438	0.489559	-0.556413	0.170404	-0.556627	70.4831	0.0289515	64.6953	-0.0964863	0	-1.03315
Tb927.3.1600	3	1	417775	I	1		8	hypothetical protein conserved	Unknown:conserved		0	0	1229.24	557.187	1540.93	2780.21	2429.98	2780.21	557.187	1707.51	4.98972	PF-log	0.0919828	-0.474131	-1.61566	-0.148091	0.703299	0.509053	1.71659	-0.777908	52.0249	-0.690986	56.1876	0.346023	12.4711	-0.0262707
Tb927.3.1610	3	1	419800	I	1		8	protein kinase putative	Phosphorylation		0	0	13542.4	10264.6	10972.7	12115.8	16958.5	16958.5	10264.6	12770.8	1.65214	PF-stat	0	0.0846319	-0.315174	-0.218928	-0.0759548	0.409159	28.0646	0.0364212	20.5922	-0.293018	38.3478	0.092615	0	0.478502
Tb927.3.1620	3	1	423166	I	1		8	hypothetical protein conserved	Unknown:conserved		0	0	8471.89	8229.95	8433.76	7173.93	4488.41	8471.89	4488.41	7359.59	1.88751	cBF	0.157892	0.20306	0.161259	0.196551	-0.0368619	-0.713421	1.29827	0.345603	52.0249	-0.121684	60.5402	0.0391074	2.28259	-0.393065
Tb927.3.1630	3	1	431779	I	1		8	casein kinase 1 putative	Phosphorylation		0	0	23017	21162.5	23259.2	18347.1	27559.7	27559.7	18347.1	22669.1	1.50213	PF-stat	0.531029	0.0219725	-0.0992177	0.037073	-0.305174	0.281834	0.246898	0.383972	23.6571	-0.164772	44.5075	0.0859009	0.47306	0.541085
Tb927.3.1650	3	1	435507	I	1		8	hypothetical protein	Unknown:Tb-specific		1	2	5326.49	5261.25	3803.79	837.81	2898.43	5326.49	837.81	3625.55	6.35763	cBF	0.157892	0.554983	0.537205	0.0692374	-2.11351	-0.322932	0.0504899	2.25383	70.4831	0.147755	51.1077	-0.454718	1.33879	1.49016
Tb927.3.1660	3	1	436051	I	1		8	hypothetical protein conserved	Unknown:conserved		1	0	11870.8	9687.58	7010.09	3185.89	3690.72	11870.8	3185.89	7089.01	3.72604	cBF	0	0.743757	0.450552	-0.0161495	-1.15389	-0.941682	0.0504899	2.04166	55.5687	-0.128743	3.4014	-0.625946	13.5913	0.366194
Tb927.3.1670	3	1	439329	I	1		8	hypothetical protein conserved	Other	Cytoskeleton	0	0	8987.79	7330.15	6757.5	9703.85	9775.09	9775.09	6757.5	8510.88	1.44655	PF-stat	0.531029	0.0786588	-0.215465	-0.332819	0.18925	0.199803	4.85014	-0.173536	44.7737	-0.169586	65.5038	-0.114263	17.395	0.139284
Tb927.3.1680	3	1	443374	I	1		8	hypothetical protein conserved	Unknown:conserved		0	0	19354	17183.5	17480.7	23855.6	16995	23855.6	16995	18973.8	1.40368	PF-log	0.296694	0.0286266	-0.14298	-0.118241	0.330319	-0.158896	1.29827	-0.29866	55.5687	-0.0808718	66.5897	-0.0637351	0.0517275	-0.488804
Tb927.3.1690	3	1	445379	I	1		8	hypothetical protein conserved	Other	Mitochondrial	0	0	12875.4	10791.7	17077.8	24459.1	22764.9	24459.1	10791.7	17593.8	2.26648	PF-log	0	-0.450449	-0.705145	-0.0429433	0.475308	0.371745	0.170404	-0.914789	59.754	-0.0946892	6.64098	0.452409	12.4711	-0.0275083
Tb927.3.1700	3	1	446786	I	1		8	diacylglycerol acyltransferase putative	Metabolism		0	2	13625.1	9206.47	11391.4	12950.1	13965	13965	9206.47	12227.6	1.51687	PF-stat	0.00845694	0.156123	-0.409424	-0.102196	0.0828196	0.191673	13.1273	0.144147	7.93904	-0.607044	3.4014	0.363663	12.4711	0.155207
Tb927.3.1710	3	1	448615	I	1		8	hypothetical protein conserved	Other	Mitochondrial	1	0	6027.03	4779.07	7237.43	8767.17	9941.69	9941.69	4779.07	7350.48	2.08026	PF-stat	0	-0.28639	-0.621109	-0.0223606	0.254273	0.435653	0.561329	-0.734609	64.5281	-0.112964	4.27994	0.589984	3.56768	0.203603
Tb927.3.1720	3	1	451199	I	1		8	hypothetical protein conserved	Unknown:conserved		0	0	7945.79	4684.11	8031.91	7122.03	15122.8	15122.8	4684.11	8581.33	3.22854	PF-stat	0	-0.111012	-0.873426	-0.0954582	-0.268913	0.817454	28.0646	0.0495946	20.5922	-0.553949	8.64849	0.66392	0	1.05398
Tb927.3.1730	3	1	452166	I	1		8	hypothetical protein conserved	Unknown:conserved		0	0	9653.57	6754.29	9977.04	9540.3	7658.58	9977.04	6754.29	8716.76	1.47714	ST-BF	0.0562674	0.147272	-0.367986	0.19482	0.130243	-0.186714	17.45	-0.104214	17.0763	-0.401532	0.425311	0.526795	0.151944	-0.431663
Tb927.3.1740	3	1	453791	I	1		8	hypothetical protein conserved	Other	Cytoskeleton	0	0	7843.5	7050.94	5430.78	8055.42	6471.63	8055.42	5430.78	6970.45	1.48329	PF-log	0.157892	0.170245	0.0165629	-0.360093	0.208707	-0.107123	20.6209	-0.0222355	55.5687	-0.0929111	15.0151	-0.355831	0.47306	-0.321183
Tb927.3.1750	3	1	456317	I	1		8	rev7 putativemitotic spindle checkpoint component putative	Other		0	0	6232.8	3987.27	6842.07	5709	7609.86	7609.86	3987.27	6076.2	1.90854	PF-stat	0.0919828	0.0367107	-0.607769	0.171263	-0.0899297	0.3247	21.0703	0.0864444	17.0763	-0.455	1.30763	0.666892	11.032	0.283984
Tb927.3.1760	3	1	457502	I	1		8	chaperone protein DNAJ putative	Protein folding		1	0	3103.52	3274.91	4400.21	3821.96	3550.92	4400.21	3103.52	3630.3	1.41781	ST-BF	2.544	-0.226187	-0.148636	0.277482	0.0742236	-0.0318957	9.36829	-0.298205	64.5281	-0.160115	8.64849	0.640959	12.4711	-0.121948
Tb927.3.1770	3	1	458820	I	1		8	hypothetical protein conservedleucine-rich repeat protein (LRRP) putative	Interacting	Cytoskeleton	0	0	9078.49	7920.15	7981.88	8393.56	8742.18	9078.49	7920.15	8423.25	1.14625	cBF	3.90402	0.108075	-0.0888496	-0.0776493	-0.00509364	0.0536156	20.6209	0.137163	20.5922	-0.208748	56.1876	0.0284099	19.4395	0.0904359
Tb927.3.1780	3	1	462143	I	1		8	U6 snRNA-associated Sm-like protein LSm8p	RNA-associated		0	0	8654.39	7896.43	9292	9341.24	13827.4	13827.4	7896.43	9802.3	1.7511	PF-stat	0.0562674	-0.179688	-0.311919	-0.0771306	-0.0695056	0.496341	3.50098	-0.16355	31.7188	-0.133115	15.0151	0.248028	3.56768	0.406135
Tb927.3.1790	3	1	464118	I	1		8	pyruvate dehydrogenase E1 beta subunit putative	Metabolism	Mitochondrial	1	0	15095	13116.1	19888	25292.1	16424.1	25292.1	13116.1	17963.1	1.92832	PF-log	0	-0.250963	-0.453692	0.146862	0.493655	-0.12922	0.170404	-0.752733	44.7737	-0.199115	1.09937	0.604398	0	-0.612425
Tb927.3.1800	3	1	465708	I	1		8	hypothetical protein conserved	Unknown:conserved		0	0	7916.46	7911.2	7827.26	6525.35	6184.69	7916.46	6184.69	7272.99	1.28001	cBF	0.157892	0.122307	0.121347	0.105957	-0.156493	-0.233847	1.29827	0.367916	52.0249	-0.129673	63.4833	0.000553297	12.4711	-0.0760091
Tb927.3.1810	3	1	470816	I	1		8	hypothetical protein conserved	Unknown:conserved		0	0	7928.01	6927.85	9821.15	8693.68	7294.38	9821.15	6927.85	8133.02	1.41763	ST-BF	0.157892	-0.0368321	-0.231382	0.272101	0.0961771	-0.157004	13.1273	-0.156429	44.7737	-0.18294	0.629384	0.468094	0.599852	-0.314189
Tb927.3.1820	3	1	472807	I	1		8	hypothetical protein conserved	Unknown:conserved		0	0	5917.73	5481.31	6246.1	8153.37	3984.51	8153.37	3984.51	5956.6	2.04626	PF-log	0.531029	-0.0094461	-0.11997	0.0684652	0.452906	-0.580087	0.977209	-0.40975	44.7737	-0.152117	38.3478	0.137709	0.47306	-0.67526
Tb927.3.1830	3	1	474527	I	1		8	hypothetical protein conserved	Unknown:conserved		0	0	5317.92	4137.36	3901.23	2909.78	2081.52	5317.92	2081.52	3669.56	2.55483	cBF	0	0.535255	0.173101	0.0883216	-0.334696	-0.817973	0.0798544	0.945119	13.5804	-0.381748	66.7351	-0.075301	2.28259	-0.373462
Tb927.3.1840	3	1	478182	I	1		8	3-oxo-5-alpha-steroid 4-dehydrogenase putative	Metabolism		0	4	9651.57	8854.39	9225.03	14776.9	9906.89	14776.9	8854.39	10483	1.66888	PF-log	0.00845694	-0.119211	-0.243582	-0.184422	0.495301	-0.0815429	0.170404	-0.49502	55.5687	-0.0889488	60.5402	-0.101593	0.0355044	-0.548689
Tb927.3.1850	3	1	480261	I	1		8	hypothetical protein conserved	Phosphorylation		0	0	7923.03	6900.4	6194.78	5364.58	7348.53	7923.03	5364.58	6746.26	1.47691	cBF	5.54222	0.231963	0.0325904	-0.123035	-0.330623	0.123367	0.977209	0.468009	69.9547	-0.022727	31.8992	-0.257449	13.1239	0.413058
Tb927.3.1860	3	1	483930	I	1		8	hypothetical protein conserved	Unknown:conserved		0	0	7866.93	7266.92	8456.88	10018.4	6000	10018.4	6000	7921.83	1.66974	PF-log	0.531029	-0.0100333	-0.124491	0.0942911	0.338752	-0.400872	0.977209	-0.316018	52.0249	-0.108483	31.8992	0.216228	0.0628251	-0.641939
Tb927.3.1870	3	1	487184	I	1		8	hypothetical protein conserved	Unknown:conserved		1	1	8801.46	9095.78	9369.75	5802.35	5500.45	9369.75	5500.45	7713.96	1.70345	ST-BF	0.00845694	0.190272	0.237725	0.28054	-0.410833	-0.487921	0.0798544	0.569801	59.754	-0.0609112	38.3478	0.136474	12.4711	-0.117703
Tb927.3.1880	3	1	488404	I	1		8	hypothetical protein conserved	Unknown:conserved		0	0	8381.37	7227.71	8494.82	8700.98	6076.14	8700.98	6076.14	7776.2	1.43199	PF-log	7.79651	0.108119	-0.105527	0.127518	0.162112	-0.355911	20.6209	-0.0586194	55.5687	-0.0934262	60.5402	0.0383933	2.28259	-0.304214
Tb927.3.1890	3	1	490953	I	1		8	hypothetical protein conserved	Other	Mitochondrial	0	0	7380.63	6213.32	7819.86	12336.4	7710.92	12336.4	6213.32	8292.23	1.98548	PF-log	0	-0.168016	-0.416394	-0.0846167	0.573091	-0.104857	0.170404	-0.810591	27.4787	-0.215579	8.64849	0.340465	0.0517275	-0.700792
Tb927.3.1900	3	1	493734	I	7	Tb927.3.1895, Tb927.3.1896, Tb927.3.1894, Tb927.3.1892, Tb927.3.1905, Tb927.3.1891	8	hypothetical protein conserved	RNA-associated	Cytoskeleton	0	0	13692.8	15716.3	7867.77	15454.6	9155.42	15716.3	7867.77	12377.4	1.99756	SL-BF	0	0.145711	0.344559	-0.653679	0.320327	-0.435007	2.57473	-0.196475	69.4131	0.190528	0.888308	-0.846994	0.0355044	-0.775809
Tb927.3.1910	3	1	500960	I	1		8	hypothetical protein conserved	Unknown:conserved		0	0	6730.99	6793.9	3192.54	5568.45	6091.66	6793.9	3192.54	5675.51	2.12805	SL-BF	0.296694	0.246068	0.25949	-0.830043	-0.0274733	0.102086	13.1273	0.282131	69.9547	-0.0261173	3.4014	-0.939082	17.395	0.244562
Tb927.3.1920	3	1	505714	I	1		8	hypothetical protein conserved	RNA-associated		0	0	20359.5	19003.2	19200.8	18422.3	14703.8	20359.5	14703.8	18337.9	1.38464	cBF	0.157892	0.150875	0.051412	0.0663362	0.00661964	-0.31864	9.36829	0.149068	44.7737	-0.0622353	66.7351	-0.0116206	1.33879	-0.249427
Tb927.3.1930	3	1	508342	I	1		8	hypothetical protein conserved	Unknown:conserved		0	0	6800.22	4601.9	5765	6693.64	4409.63	6800.22	4409.63	5654.08	1.54213	cBF	0.0562674	0.266289	-0.297061	0.0280292	0.243499	-0.358635	28.0646	0.000427877	17.0763	-0.47761	8.64849	0.386514	0.0628251	-0.563433
Tb927.3.1940	3	1	510641	I	1		8	hypothetical protein conserved	Other	Mitochondrial	0	1	6322.36	5643.96	7262.29	11369.1	9043.38	11369.1	5643.96	7928.22	2.01438	PF-log	0	-0.326532	-0.490289	-0.126572	0.520047	0.189866	0.170404	-0.880266	52.0249	-0.131471	8.64849	0.496033	0.47306	-0.244807
Tb927.3.1960	3	1	515152	I	1		8	hypothetical protein conserved	Unknown:conserved		0	0	6931.81	7476.92	9926.92	10429.2	6452.94	10429.2	6452.94	8243.56	1.61619	PF-log	0.0562674	-0.250036	-0.140823	0.268079	0.33929	-0.35331	0.170404	-0.571723	70.4831	0.107584	11.4822	0.399941	0.0355044	-0.706378
Tb927.3.1970	3	1	516166	I	1		8	hypothetical protein conserved	Metabolism		0	0	2893.67	2296.09	3325.73	5206.64	2093.29	5206.64	2093.29	3163.08	2.4873	PF-log	0	-0.12843	-0.462151	0.0723381	0.71902	-0.595561	0.170404	-0.735288	23.6571	-0.443807	5.12281	0.536722	0	-1.22354
Tb927.3.1980	3	1	517473	I	1		8	hypothetical protein conserved	Unknown:conserved		0	0	11028.6	8728.5	12239.8	11322	6765.47	12239.8	6765.47	10016.9	1.80916	ST-BF	0.0919828	0.138821	-0.198626	0.289148	0.176692	-0.56617	20.6209	-0.00998637	17.0763	-0.268604	11.4822	0.411628	0.0355044	-0.725825
Tb927.3.1990	3	1	519226	I	1		8	hypothetical protein conserved	Other	Cytoskeleton	0	0	18438.3	15955.2	13779.3	14358.1	12419.9	18438.3	12419.9	14990.2	1.48457	cBF	1.63475	0.29869	0.090007	-0.121515	-0.0621472	-0.271359	6.42577	0.214879	31.7188	-0.132761	15.0151	-0.214383	7.02738	-0.162451
Tb927.3.2000	3	1	521498	I	1		8	hypothetical protein conserved	Unknown:conserved		0	0	5292.42	4065.73	5007.13	5295.48	4499.22	5295.48	4065.73	4832	1.30247	PF-log	0.531029	0.131307	-0.249105	0.0513636	0.132143	-0.102943	17.45	-0.0659666	17.0763	-0.323126	15.0151	0.25405	4.89376	-0.164906
Tb927.3.2010	3	1	522585	I	1		8	hypothetical protein conserved	Unknown:conserved		1	0	9242.13	8609.75	10638.4	10073.6	5865.54	10638.4	5865.54	8885.87	1.8137	ST-BF	0.296694	0.0567122	-0.045542	0.259689	0.180993	-0.59925	13.1273	-0.117541	31.7188	-0.199815	25.3927	0.267901	0.151944	-0.745384
Tb927.3.2020	3	1	525009	I	1		8	kinesin putative	Other	Cytoskeleton	0	0	7617.12	8303.75	5933.38	8472.06	5297.63	8472.06	5297.63	7124.79	1.59922	PF-log	0.157892	0.0963989	0.220915	-0.263994	0.249866	-0.427499	13.1273	-0.127142	70.4831	0.106727	15.0151	-0.475913	0	-0.675487
Tb927.3.2030	3	1	527847	I	1		8	acylphosphatase putative	Metabolism		0	0	4691.82	5921.92	4416.54	4938.89	8621.37	8621.37	4416.54	5718.11	1.95206	PF-stat	0.971147	-0.285391	0.050527	-0.37262	-0.211352	0.592379	28.0646	0.0617012	70.4831	0.0269931	66.7351	-0.103345	3.56768	0.786095
Tb927.3.2040	3	1	529310	I	1		8	kinesin putative	Other	Cytoskeleton	0	0	5114.37	5590.89	4900.68	6342.62	3824.59	6342.62	3824.59	5154.63	1.65838	PF-log	0.971147	-0.0113133	0.11721	-0.0728875	0.29921	-0.430562	13.1273	-0.146952	69.9547	-0.0634383	64.6953	-0.106668	0.0517275	-0.613742
Tb927.3.2050	3	1	534327	I	1		8	hypothetical protein conserved	Unknown:conserved		1	0	2168.63	2567.7	1468.43	4342.89	995.321	4342.89	995.321	2308.59	4.36331	PF-log	0.00845694	-0.0902287	0.153461	-0.652739	0.911641	-1.21378	1.29827	-0.748668	70.4831	0.0464219	19.8894	-0.698125	0.0517275	-1.95211
Tb927.3.2060	3	1	541020	I	1		8	protein kinase putative	Phosphorylation		0	0	16431	17636.9	16099.1	16142.2	14127.9	17636.9	14127.9	16087.4	1.24837	SL-BF	12.781	0.0304892	0.132661	0.00105078	0.00490002	-0.187383	21.9063	0.0359841	69.9547	-0.0121575	51.1077	0.0652224	12.4711	-0.10012
Tb927.3.2070	3	1	543223	I	1		8	hypothetical protein conserved	Unknown:conserved		0	0	7490.28	8877.29	6444.94	8667.4	4422.89	8877.29	4422.89	7180.56	2.00712	SL-BF	0.0562674	0.0609237	0.306023	-0.155929	0.271502	-0.699106	13.1273	-0.155655	69.9547	-0.0159331	25.3927	-0.353186	0.0355044	-1.02336
Tb927.3.2080	3	1	548257	I	1		8	hypothetical protein conserved	Unknown:conserved		0	1	12622	11380	15184.6	16378.7	14274.9	16378.7	11380	13968.1	1.43925	PF-log	0.0351963	-0.146189	-0.295629	0.120479	0.229691	0.0313511	0.170404	-0.433904	37.1828	-0.101472	2.1471	0.46952	0.811302	-0.212376
Tb927.3.2090	3	1	550052	I	1		8	aminopeptidase P1 putativemetallo-peptidase Clan MG Family M24	Protease-related		0	0	9237.15	8483.49	8224.84	9776.79	6690.72	9776.79	6690.72	8482.6	1.46124	PF-log	0.531029	0.122942	0.000152125	-0.0445187	0.204854	-0.342344	13.1273	-0.0953524	52.0249	-0.0721195	66.7351	-0.000473837	0.47306	-0.516926
Tb927.3.2100	3	1	553025	I	1		8	hypothetical protein conserved	Unknown:conserved		0	0	12195.4	7474.55	7528.86	16279.8	11506.7	16279.8	7474.55	10997	2.17803	PF-log	0	0.149218	-0.557057	-0.546613	0.565965	0.0653535	0.745192	-0.580623	14.7712	-0.537029	63.4833	0.00566721	0.0517275	-0.52869
Tb927.3.2110	3	1	556358	I	1		8	TFIIF-stimulated CTD phosphatase putative	Phosphorylation		0	0	6516.24	6377.46	5801.03	7287.97	6931.64	7287.97	5801.03	6582.87	1.25632	PF-log	14.7263	-0.0146766	-0.0457335	-0.182408	0.1468	0.0744808	2.57473	-0.133727	55.5687	-0.103884	38.3478	0.259866	12.4711	-0.0275627
Tb927.3.2120	3	1	558218	I	1		8	hypothetical protein conserved	Unknown:conserved		1	1	7288.34	7005.47	7987.78	6900.71	4881.86	7987.78	4881.86	6812.83	1.63622	ST-BF	0.531029	0.0973361	0.0402269	0.229541	0.0184899	-0.480825	20.6209	0.0801982	64.5281	-0.0268448	44.5075	0.106613	0.47306	-0.373763
Tb927.3.2130	3	1	560389	I	1		8	hypothetical protein conserved	Unknown:conserved		0	0	1840.55	1828.12	2218.85	2605.69	3176.9	3176.9	1828.12	2334.02	1.7378	PF-stat	0.0562674	-0.342679	-0.352461	-0.0730033	0.158845	0.444802	4.85014	-0.450971	69.9547	-0.0773359	31.8992	0.325528	11.032	0.410061
Tb927.3.2140	3	1	563494	I	1		8	transcription activator putative	Transcription		0	0	9314.69	9045.71	9605.43	9123.04	3382.08	9605.43	3382.08	8094.19	2.84009	ST-BF	0	0.20262	0.160348	0.246963	0.172628	-1.25897	21.9063	0.122352	64.5281	-0.0470066	44.5075	0.053319	0	-1.26691
Tb927.3.2150	3	1	566856	I	1		8	protein phosphatase 2C putative	Phosphorylation		0	0	3121.79	2921.06	3956.19	6871.64	3828.95	6871.64	2921.06	4139.92	2.35245	PF-log	0	-0.40723	-0.503113	-0.0654936	0.731049	-0.112657	0.170404	-1.1104	64.5281	-0.0991018	11.4822	0.467597	0.151944	-0.680414
Tb927.3.2160	3	1	568373	I	1		8	hypothetical protein conserved	Unknown:conserved		0	0	8011.28	8125.8	7825.78	7488.95	5271.37	8125.8	5271.37	7344.64	1.5415	SL-BF	5.54222	0.125342	0.145818	0.0915436	0.0280734	-0.478513	9.36829	0.1347	55.5687	-0.105723	56.1876	0.0748211	7.02738	-0.223742
Tb927.3.2170	3	1	570057	I	1		8	translation elongation factor EF-2 putative	Translation		0	0	5713	5683.8	5425.69	7776.43	2758.43	7776.43	2758.43	5471.47	2.81915	PF-log	0.296694	0.0623197	0.0549275	-0.0121214	0.50718	-0.988082	4.85014	-0.305862	69.9547	-0.024384	66.7351	-0.0709475	0.0841648	-1.06991
Tb927.3.2180	3	1	573648	I	1		8	hypothetical protein conserved	Other	Mitochondrial	0	1	13117.6	13195.4	14371.8	28652	15989	28652	13117.6	17065.2	2.18425	PF-log	0	-0.379556	-0.371015	-0.247814	0.747583	-0.0939732	0.170404	-1.05251	70.4831	0.0103034	11.4822	0.126682	0	-0.855098
Tb927.3.2190	3	1	574447	I	1		8	RNA triphosphatase	RNA-associated		0	0	3839.01	3974.71	3149.45	3820.21	3464.86	3974.71	3149.45	3649.65	1.26203	SL-BF	2.544	0.0729762	0.123093	-0.212656	0.0658947	-0.074962	17.45	-0.0917408	70.4831	0.0500796	38.3478	-0.32219	4.89376	-0.214031
Tb927.3.2200	3	1	575548	I	1		8	hypothetical protein conserved	Unknown:conserved		0	0	4636.45	4839.14	4087.48	4656.58	3343.58	4839.14	3343.58	4312.65	1.44729	SL-BF	7.79651	0.104447	0.166178	-0.0773622	0.110698	-0.367179	20.6209	-0.0642354	69.9547	-0.049204	63.4833	-0.166734	4.89376	-0.311071
Tb927.3.2210	3	1	577319	I	1		8	hypothetical protein conserved	Unknown:conserved		0	0	6928.83	6741.56	6007.09	6691.4	4266.93	6928.83	4266.93	6127.16	1.62384	cBF	0	0.177393	0.137863	-0.0285522	0.127088	-0.522019	9.36829	0.054176	44.7737	-0.0825975	51.1077	-0.124147	0	-0.689187
Tb927.3.2220	3	1	579399	I	1		8	hypothetical protein conserved	Translation		0	0	5774.08	6265.17	9714.08	7489.13	17683.7	17683.7	5774.08	9385.23	3.0626	PF-stat	0	-0.700803	-0.583039	0.0496841	-0.325594	0.913957	4.85014	-0.238134	70.4831	0.0276942	3.4014	0.519671	0.0290437	1.20513
Tb927.3.2230	3	1	580931	I	1		8	succinyl-CoA synthetase alpha subunit putative	Metabolism		0	0	9047.91	10891.1	18114.8	20888.9	7621.86	20888.9	7621.86	13312.9	2.74065	PF-log	0	-0.55717	-0.289675	0.444344	0.649908	-0.804612	0.170404	-1.14934	69.9547	-0.0240045	1.30763	0.863272	0	-1.5818
Tb927.3.2240	3	1	582246	I	1		8	hypothetical protein conserved	Unknown:conserved		0	0	8663.79	11035.9	10841.3	9121.47	12983.1	12983.1	8663.79	10529.1	1.49855	PF-stat	0.0218804	-0.281316	0.0678222	0.0421557	-0.207047	0.302251	20.6209	-0.0321566	64.5281	0.318915	66.1444	-0.0566312	0.0290437	0.547031
Tb927.3.2250	3	1	583617	I	1		8	hypothetical protein conserved	Unknown:conserved		0	0	5899.26	6112.36	5692.37	6962.86	4114.31	6962.86	4114.31	5756.23	1.69235	PF-log	0.531029	0.0354097	0.0866035	-0.0160943	0.274554	-0.484473	3.50098	-0.226795	70.4831	0.0311757	66.7351	-0.0456362	0.0355044	-0.652207
Tb927.3.2260	3	1	584707	I	1		8	hypothetical protein conserved	Other	Mitochondrial	0	0	5984.02	6893.83	6685.62	7722.07	8990.96	8990.96	5984.02	7255.3	1.5025	PF-stat	0.296694	-0.277921	-0.0737286	-0.117973	0.0899519	0.30944	4.85014	-0.235268	70.4831	0.0270907	66.7351	-0.010587	11.032	0.216261
Tb927.3.2270	3	1	587858	I	1		8	hypothetical protein conserved	Unknown:conserved		0	0	8095.21	8769.19	8559.08	8745.58	7764.83	8769.19	7764.83	8386.78	1.12935	SL-BF	3.90402	-0.0510473	0.0643269	0.029339	0.0604368	-0.111162	1.71659	-0.137977	70.4831	0.0665949	66.7351	-0.0106912	1.33879	-0.259997
Tb927.3.2280	3	1	589443	I	1		8	vacuolar sorting protein 33 putative	Protein transport/modification		0	0	6424.71	5982.02	5982.03	5981.86	3350.85	6424.71	3350.85	5544.3	1.91734	cBF	0	0.212627	0.109628	0.109632	0.10959	-0.726476	13.1273	0.157594	52.0249	-0.10457	66.7351	-0.000242604	0.0355044	-0.762769
Tb927.3.2290	3	1	591399	I	1		8	chaperone protein DNAJ putative	Protein folding		0	0	4887.35	5782.13	5919.59	6387.06	4794.38	6387.06	4794.38	5554.1	1.3322	PF-log	0.971147	-0.1845	0.0580474	0.0919424	0.201598	-0.212208	0.170404	-0.400131	70.4831	0.150352	38.3478	0.132276	1.33879	-0.289675
Tb927.3.2300	3	1	592647	I	1		8	hypothetical protein conserved	Unknown:conserved		0	0	1661.98	1788.9	1772.22	2085.55	1971.17	2085.55	1661.98	1855.96	1.25486	PF-log	7.79651	-0.159269	-0.053099	-0.0666103	0.168263	0.0868844	6.42577	-0.275561	69.9547	-0.0717163	56.1876	0.131988	12.4711	-0.0888124
Tb927.3.2310	3	1	593475	I	1		8	flagellar componentPACRGA	Other	Cytoskeleton	0	0	9603.4	11679.7	5751.83	12277.2	6945.76	12277.2	5751.83	9251.57	2.13448	PF-log	0	0.053847	0.336233	-0.685678	0.408207	-0.413565	0.170404	-0.309527	20.5922	0.301391	1.30763	-0.79911	0	-0.822949
Tb927.3.2320	3	1	594909	I	1		8	COP9 signalosome complex subunit 2 putative	Other		0	0	6881.65	5260.23	4951.15	5652.84	5048.66	6881.65	4951.15	5558.91	1.38991	cBF	2.544	0.307953	-0.0796759	-0.167037	0.0241758	-0.1389	9.36829	0.205005	23.6571	-0.333879	56.1876	0.0642237	7.02738	-0.164039
Tb927.3.2330	3	1	597683	I	1		8	hypothetical protein conserved	Unknown:conserved		0	0	4728.39	4656.75	4276.68	5406.64	4500.23	5406.64	4276.68	4713.74	1.26421	PF-log	1.63475	0.00447792	-0.0175483	-0.14038	0.19786	-0.0668729	20.6209	-0.0656488	55.5687	-0.129949	51.1077	-0.219575	0.811302	-0.251716
Tb927.3.2340	3	1	599846	I	1		8	peroxin-2glycosome import protein (gim1)	Protein transport/modification	Glycosome	0	0	8672.79	9771.76	9862.73	10203.5	9790.22	10203.5	8672.79	9660.2	1.1765	PF-log	12.781	-0.155557	0.0165651	0.0299339	0.0789391	0.0192889	4.85014	-0.161172	70.4831	0.052911	56.1876	0.0450891	11.032	-0.151284
Tb927.3.2350	3	1	601321	I	1		8	hypothetical protein conserved	Unknown:conserved		0	0	5237.77	5556.21	4144.89	4915.76	4404.54	5556.21	4144.89	4851.83	1.3405	SL-BF	15.8042	0.110422	0.195572	-0.227197	0.0188849	-0.13954	28.0646	0.0391041	69.9547	-0.0504493	66.7351	-0.0579181	12.4711	-0.125364
Tb927.3.2360	3	1	602105	I	1		8	hypothetical protein conserved	Unknown:conserved		1	1	4108.42	4933.99	4009.36	4123.03	2930.52	4933.99	2930.52	4021.07	1.68366	SL-BF	2.544	0.0310048	0.295178	-0.00420474	0.0361283	-0.456421	21.9063	0.239141	59.754	-0.189131	64.6953	-0.157122	0.208024	-0.488269
Tb927.3.2370	3	1	603856	I	1		8	hypothetical protein conserved	Unknown:conserved		1	1	4385.29	4382.29	3409.69	5690.45	10460.4	10460.4	3409.69	5665.62	3.06784	PF-stat	0	-0.369559	-0.370548	-0.732594	0.00630927	0.884628	0.246898	-0.368074	69.9547	-0.0367699	25.3927	-0.287071	0.599852	0.736144
Tb927.3.2380	3	1	604765	I	1		8	hypothetical protein conserved	Unknown:conserved		1	1	420.083	412.058	457.671	314.681	960.404	960.404	314.681	512.98	3.05199	PF-stat	2.544	-0.288227	-0.316053	-0.16459	-0.70501	0.90474	21.9063	0.559012	70.4831	0.0211866	66.7351	-0.127437	12.565	1.4046
Tb927.3.2390	3	1	605628	I	1		8	hypothetical protein conserved	Unknown:conserved		0	1	5312.52	5687.8	6738.36	6731.47	5084.95	6738.36	5084.95	5911.02	1.32516	ST-BF	0.157892	-0.15401	-0.0555376	0.18899	0.187515	-0.217173	0.360854	-0.35013	70.4831	0.0586449	19.8894	0.222856	0.0628251	-0.378348
Tb927.3.2400	3	1	607321	I	1		8	hypothetical protein conserved	Unknown:conserved		0	4	4256.39	4252.87	4304.68	4317.35	4298.66	4317.35	4252.87	4285.99	1.01516	PF-log	16.9228	-0.00999811	-0.0111906	0.0062772	0.0105175	0.00425776	28.0646	0.0571572	69.9547	-0.0191018	66.7351	-0.0373191	22.9607	0.0521905
Tb927.3.2410	3	1	608797	I	1		8	peroxisome assembly protein putative	Protein transport/modification	Glycosome	0	0	6697.74	7635.41	7176.36	8558.97	8257.16	8558.97	6697.74	7665.13	1.27789	PF-log	1.63475	-0.194636	-0.00560417	-0.0950579	0.159127	0.107336	4.85014	-0.196291	70.4831	0.0776879	65.5038	-0.0563669	22.9607	0.0365763
Tb927.3.2420	3	1	610112	I	1		8	hypothetical protein conserved	Unknown:conserved		1	2	3973.25	3997.96	3333.17	2779.5	1702.98	3997.96	1702.98	3157.37	2.34763	SL-BF	0.0351963	0.331595	0.340541	0.0781712	-0.1839	-0.890665	0.561329	0.58445	70.4831	0.0925405	31.8992	-0.435852	0.47306	-0.714503
Tb927.3.2430	3	1	610862	I	1		8	hypothetical protein conserved	Unknown:conserved		0	0	2063.87	2091.94	2507.1	2048.37	1865.31	2507.1	1865.31	2115.32	1.34407	ST-BF	10.2717	-0.0355237	-0.0160355	0.245147	-0.0463967	-0.181459	13.1273	-0.201279	70.4831	0.199569	51.1077	0.293089	7.02738	-0.251532
Tb927.3.2440	3	1	614482	I	1		8	serine/threonine-protein kinase putativeprotein kinase putative	Phosphorylation		0	0	8724.31	8809.08	8196.39	9957.47	16153.1	16153.1	8196.39	10368.1	1.97075	PF-stat	0	-0.249034	-0.235083	-0.339086	-0.0582958	0.639662	2.57473	-0.180415	55.5687	-0.0629714	64.6953	-0.0812859	0	0.723996
Tb927.3.2450	3	1	616993	I	1		8	hypothetical protein conserved	Unknown:conserved		1	5	5574.16	5407.33	5866.32	7640.48	14085.7	14085.7	5407.33	7714.8	2.60493	PF-stat	0.0562674	-0.468874	-0.512714	-0.395174	-0.0139667	0.868533	3.50098	-0.359237	69.9547	-0.0553924	44.5075	0.176328	1.33879	0.945104
Tb927.3.2460	3	1	617808	I	1		8	hypothetical protein conserved	Unknown:conserved		0	0	7383.69	4912.87	5598.84	4324.53	6060.04	7383.69	4324.53	5655.99	1.7074	cBF	0.0351963	0.384561	-0.203215	-0.0146526	-0.387237	0.0995478	0.561329	0.835368	12.8057	-0.635539	31.8992	0.155902	0.599852	0.546238
Tb927.3.2470	3	1	619537	I	1		8	RNA-binding protein putativepumillio RNA binding protein 8 putative	RNA-associated		0	0	5843.31	5922.1	8667.45	9253.12	5451.09	9253.12	5451.09	7027.42	1.69748	PF-log	0.00845694	-0.266207	-0.246884	0.302614	0.396946	-0.36645	0.170404	-0.703935	70.4831	0.0545581	8.64849	0.451421	0	-0.754985
Tb927.3.2480	3	1	625140	I	1		8	hypothetical protein conserved	Unknown:conserved		0	4	6731.44	5609.14	4501.67	4910.37	6851.39	6851.39	4501.67	5720.8	1.52196	PF-stat	0.296694	0.234698	-0.0284379	-0.345755	-0.220387	0.260179	0.164883	0.529913	18.0884	-0.283617	51.1077	-0.186644	3.56768	0.502886
Tb927.3.2490	3	1	626648	I	1		8	hypothetical protein conserved	Interacting		0	0	19264.7	17631.8	16931.8	18678.8	15098.2	19264.7	15098.2	17521	1.27596	cBF	0.531029	0.13687	0.00909188	-0.0493556	0.0923104	-0.214714	21.0703	0.0762031	23.6571	-0.126811	60.5402	0.017473	0.289612	-0.219055
Tb927.3.2500	3	1	631198	I	1		8	hypothetical protein	Unknown:Tb-specific		1	0	774.818	712	925.155	188.09	292.407	925.155	188.09	578.494	4.91868	ST-BF	0.157892	0.421555	0.299575	0.677393	-1.62088	-0.984323	9.36829	1.43483	70.4831	0.255197	56.1876	0.209398	22.9607	0.410771
Tb927.3.2510	3	1	632832	I	1		8	expression site-associated gene 2 (ESAG2) protein putative	ESAG/GRESAG		1	0	1585.17	2287.57	2158.65	788.151	446.607	2287.57	446.607	1453.23	5.12211	SL-BF	0.0218804	0.125372	0.654555	0.570867	-0.882718	-1.70218	3.50098	1.15532	70.4831	0.216834	65.5038	-0.162894	4.89376	-0.742259
Tb927.3.2520	3	1	635419	I	1		8	expression site-associated gene 1 (ESAG1) protein putative	ESAG/GRESAG		1	0	6414.09	8146.01	10327.5	1226.05	660.372	10327.5	660.372	5354.8	15.6389	ST-BF	0	0.260413	0.605261	0.947582	-2.12681	-3.01948	0.164883	2.21087	69.4131	0.474288	19.8894	0.349337	12.4711	-0.247611
Tb927.3.2540	3	1	637733	I	1		8	variant surface glycoprotein (VSG)-related putative	VSG/VR		0	0	2297.37	3916.89	3527.45	703.145	263.251	3916.89	263.251	2141.62	14.8789	SL-BF	0	0.10128	0.871005	0.719922	-1.60681	-3.02419	1.29827	1.72417	44.7737	0.761172	63.4833	-0.166342	12.4711	-0.453259
Tb927.3.2570	3	1	643935	I	3	Tb927.3.2560, Tb927.3.2550	11	hypothetical protein conserved	Unknown:conserved		1	0	4652.87	7069.58	9997.74	2689.32	641.676	9997.74	641.676	5010.24	15.5807	ST-BF	0	-0.106757	0.496746	0.996722	-0.897637	-2.96496	3.50098	0.952809	37.1828	0.756781	19.8894	0.259054	7.02738	-0.736696
Tb927.3.2580	3	1	645449	I	1		8	hypothetical protein conserved	Unknown:conserved		1	1	1430.26	1908	3114.12	473.192	414.318	3114.12	414.318	1467.98	7.51626	ST-BF	0.00845694	-0.0375562	0.37823	1.085	-1.63333	-1.82502	9.36829	1.1104	69.4131	0.859296	38.3478	0.347339	12.4711	-0.265913
Tb927.3.2590	3	1	647032	I	1		8	hypothetical protein	Unknown:Tb-specific		1	0	6452.22	9374.48	7676.07	1704.92	756.336	9374.48	756.336	5192.81	12.3946	SL-BF	0	0.313281	0.852225	0.563854	-1.60681	-2.77942	0.561329	1.98319	59.754	0.578197	11.4822	-0.453665	2.28259	-0.92425
Tb927.3.2600	3	1	652522	I	1		8	ATP-dependent DEAD/H RNA helicase putative	RNA-associated		0	0	11336.3	11955.4	10492.2	18291.5	11018	18291.5	10492.2	12618.7	1.74334	PF-log	0	-0.154613	-0.0779027	-0.266244	0.535612	-0.195692	0.170404	-0.683195	70.4831	0.0844364	15.0151	-0.194634	0.0355044	-0.581209
Tb927.3.2610	3	1	659787	I	1		8	hypothetical protein conserved	Unknown:conserved		1	10	14514.8	14118.4	11924.2	5496.83	5136.44	14514.8	5136.44	10238.1	2.82585	cBF	0	0.503571	0.463627	0.219937	-0.897281	-0.995113	0.0504899	1.44197	37.1828	-0.128483	8.64849	-0.37676	1.33879	-0.205151
Tb927.3.2620	3	1	662834	I	1		8	hypothetical protein conserved	Unknown:conserved		1	0	7215.46	7456.37	6626.34	6160.83	5895.17	7456.37	5895.17	6670.84	1.26483	SL-BF	0.531029	0.113225	0.160607	-0.00965566	-0.114743	-0.178333	4.85014	0.194945	70.4831	0.0733863	19.8894	-0.180853	12.4711	-0.015716
Tb927.3.2630	3	1	670204	I	1		8	hypothetical protein conserved	Unknown:conserved		1	0	5603.95	5503.66	6659.31	7105.61	6070.78	7105.61	5503.66	6188.66	1.29107	PF-log	7.79651	-0.143183	-0.169236	0.105745	0.199331	-0.0277463	9.36829	-0.289441	70.4831	0.0423223	25.3927	0.188538	11.032	-0.200742
Tb927.3.2640	3	1	673016	I	1		8	hypothetical protein conserved	Unknown:conserved		0	0	2824	1650.22	2218.99	2838.39	2110.81	2838.39	1650.22	2328.48	1.72001	PF-log	1.63475	0.278352	-0.496734	-0.0694895	0.285684	-0.14159	17.45	-0.154291	37.1828	-0.490414	38.3478	0.272211	4.89376	-0.255229
Tb927.3.2650	3	1	674715	I	1		8	cytochrome c oxidase copper chaperone putative	Protein folding	Mitochondrial	0	0	2546.58	2621.93	4329.03	6303.67	8754.39	8754.39	2546.58	4911.12	3.4377	PF-stat	0	-0.94749	-0.905423	-0.182008	0.36014	0.833955	0.170404	-1.23571	70.4831	0.00846577	4.27994	0.724635	7.02738	0.508649
Tb927.3.2660	3	1	675209	I	1		8	hypothetical protein conserved	DNA-associated		0	0	13269.2	14130.2	14409.1	15981.5	9547.41	15981.5	9547.41	13467.5	1.67391	PF-log	0.0919828	-0.0213952	0.0693037	0.097497	0.246921	-0.496299	0.301169	-0.369442	70.4831	0.135109	63.4833	0.00884826	0.0355044	-0.780263
Tb927.3.2670	3	1	677840	I	1		8	hypothetical protein conserved	Unknown:conserved		0	0	9848.3	11203.4	11726.1	13891.9	11195.7	13891.9	9848.3	11573.1	1.41059	PF-log	0.531029	-0.232827	-0.0468318	0.0189523	0.263471	-0.0478341	0.977209	-0.355105	69.472	0.134387	60.5402	0.0319083	0.0841648	-0.27283
Tb927.3.2680	3	1	679159	I	1		8	hypothetical protein conserved	Unknown:conserved		0	0	5445.28	5259.12	4854.88	6360.46	2975.35	6360.46	2975.35	4979.02	2.13772	PF-log	0.0218804	0.129145	0.0789605	-0.0364245	0.353269	-0.742802	4.85014	-0.216986	64.5281	-0.0541945	66.7351	-0.0271218	0.0355044	-1.10337
Tb927.3.2690	3	1	682253	I	1		8	serine/threonine-protein kinase putativeprotein kinase putative	Phosphorylation		0	0	9465.69	10663.3	10058	8717.11	11530.9	11530.9	8717.11	10087	1.32279	PF-stat	2.544	-0.0917172	0.0801529	-0.00415529	-0.210574	0.193012	23.0189	0.126045	70.4831	0.107024	51.1077	-0.0932077	3.56768	0.376518
Tb927.3.2700	3	1	687015	I	1		8	hypothetical protein conserved	Unknown:conserved		0	0	7166.73	7485.05	8256.03	6715.78	6275.55	8256.03	6275.55	7179.83	1.31559	ST-BF	2.544	-0.00263352	0.0600619	0.201498	-0.096394	-0.194207	20.6209	0.094303	64.5281	-0.0507411	31.8992	0.21385	3.56768	-0.270219
Tb927.3.2710	3	1	689701	I	1		8	6-phosphofructo-2-kinase/fructose-26-biphospha ta seputative	Metabolism		0	0	5962.94	5060.01	4003.2	4438.24	6053.54	6053.54	4003.2	5103.58	1.51217	PF-stat	3.90402	0.224512	-0.0123714	-0.350356	-0.201524	0.246267	0.0798544	0.398174	27.4787	-0.194675	66.7351	-0.0579734	3.56768	0.41357
Tb927.3.2720	3	1	693756	I	1		8	hypothetical protein	Unknown:Tb-specific		0	4	5553.42	5117.79	4714.05	5470.34	6870.44	6870.44	4714.05	5545.21	1.45744	PF-stat	0.531029	0.00213624	-0.115721	-0.234275	-0.0196118	0.309161	20.6209	-0.0288842	59.754	-0.0740734	66.7351	-0.0225116	11.032	0.336896
Tb927.3.2730	3	1	695723	I	1		8	hypothetical protein conserved	Unknown:conserved		0	0	4409.96	6470.96	4353.85	6480	2955.71	6480	2955.71	4934.09	2.19236	PF-log	0.296694	-0.162019	0.391193	-0.180495	0.393208	-0.73928	4.85014	-0.344021	70.4831	0.151674	25.3927	-0.427555	0.0517275	-1.03335
Tb927.3.2740	3	1	701653	I	1		8	hypothetical protein conserved	Unknown:conserved		0	0	10569.5	9572.56	11676.2	11054.6	7595.47	11676.2	7595.47	10093.7	1.53725	ST-BF	0.00845694	0.0664625	-0.0764719	0.210118	0.131191	-0.410237	2.57473	-0.0673327	27.4787	-0.104292	8.64849	0.263225	0	-0.478079
Tb927.3.2750	3	1	703304	I	1		8	hypothetical protein conserved	Unknown:conserved		0	0	4859.91	5522.03	9249.26	8395.98	3367.37	9249.26	3367.37	6278.91	2.74673	ST-BF	0	-0.369584	-0.185316	0.558824	0.419185	-0.898893	0.246898	-0.675674	70.4831	0.0178756	0.425311	0.728661	0	-1.47273
Tb927.3.2760	3	1	706555	I	1		8	hypothetical protein conserved	Unknown:conserved		0	0	8767.46	10211.2	8704.74	10955.1	5450.2	10955.1	5450.2	8817.74	2.01004	PF-log	0.157892	-0.0082495	0.211669	-0.0186067	0.313123	-0.6941	0.977209	-0.298017	70.4831	0.0123375	66.5897	-0.0933714	0	-0.998489
Tb927.3.2770	3	1	711932	I	1		8	hypothetical protein conserved	Unknown:conserved		0	0	7558.44	6897.42	7471.94	8107.62	5101.26	8107.62	5101.26	7027.34	1.58934	PF-log	3.90402	0.10511	-0.0269212	0.0885056	0.2063	-0.462123	17.45	-0.0727246	64.5281	-0.0442768	63.4833	0.00929867	1.33879	-0.398021
Tb927.3.2780	3	1	716118	I	1		8	hypothetical protein conserved	Unknown:conserved		0	0	9661.61	10786.4	8083.02	10823.2	6924.7	10823.2	6924.7	9255.79	1.56299	PF-log	3.90402	0.0619081	0.220786	-0.195461	0.2257	-0.418605	9.36829	-0.148898	70.4831	0.0036096	56.1876	-0.189006	0.47306	-0.462944
Tb927.3.2790	3	1	720110	I	1		8	hypothetical protein conservedleucine-rich repeat protein (LRRP) putative	Interacting		0	0	1640.7	2120.8	1691.78	2886.73	1188.69	2886.73	1188.69	1905.74	2.4285	PF-log	0.971147	-0.216043	0.154257	-0.171807	0.599085	-0.680978	2.57473	-0.656632	70.4831	0.0549422	66.7351	-0.147012	0.151944	-1.05792
Tb927.3.2800	3	1	724157	I	1		8	hypothetical protein	Unknown:Tb-specific		1	1	4636.19	3026.33	3559.87	2924.61	2340.34	4636.19	2340.34	3297.47	1.98099	cBF	0.0562674	0.491581	-0.123789	0.110467	-0.173115	-0.494642	0.977209	0.549871	14.7712	-0.511418	25.3927	0.301089	2.28259	-0.343414
Tb927.3.2810	3	1	726539	I	1		8	hypothetical protein conserved	Unknown:conserved		0	0	6098.56	7257.35	6494.9	9145.3	4526.13	9145.3	4526.13	6704.45	2.02056	PF-log	0.0351963	-0.136649	0.114324	-0.0458109	0.447912	-0.566841	0.246898	-0.475576	70.4831	0.156321	60.5402	0.0423581	0	-1.00586
Tb927.3.2820	3	1	732032	I	1		8	TFIIF-stimulated CTD phosphatase putative	Phosphorylation		0	1	11460.1	9969.73	9418.68	8216.03	9182.3	11460.1	8216.03	9649.37	1.39485	cBF	0.0919828	0.248114	0.0471191	-0.03491	-0.231993	-0.0715788	0.0504899	0.483592	17.0763	-0.173543	66.7351	-0.0140328	7.02738	0.223661
Tb927.3.2830	3	1	734433	I	1		8	hypothetical protein conserved	Unknown:conserved		0	0	4422.77	4803.04	4987.7	5647.03	4608.74	5647.03	4422.77	4893.86	1.27681	PF-log	0.971147	-0.146023	-0.0270237	0.0274045	0.206521	-0.0866007	0.561329	-0.381248	70.4831	0.145986	31.8992	0.205746	0.599852	-0.369235
Tb927.3.2840	3	1	735988	I	1		8	inorganic pyrophosphatase putative	Metabolism		1	0	9970.82	8748.96	10429.2	9992.71	8680.01	10429.2	8680.01	9564.34	1.20152	ST-BF	1.63475	0.0600474	-0.128553	0.124889	0.0632116	-0.139969	20.6209	-0.0347408	52.0249	-0.0973807	31.8992	0.114922	0.0841648	-0.236401
Tb927.3.2850	3	1	737199	I	1		8	hypothetical protein conserved	Unknown:conserved		1	6	4319.06	4199.46	4180	4418.28	6346.36	6346.36	4180	4692.63	1.51827	PF-stat	0.531029	-0.119681	-0.160192	-0.166896	-0.0869109	0.435531	20.6209	-0.0548185	55.5687	-0.11632	38.3478	0.14391	12.4711	0.36401
Tb927.3.2860	3	1	738680	I	1		8	hypothetical protein conserved	Unknown:conserved		0	0	5499.95	4547.69	5661.51	7406.7	7300.99	7406.7	4547.69	6083.37	1.62867	PF-log	0.0218804	-0.145451	-0.419736	-0.103683	0.28396	0.263222	0.745192	-0.442838	31.7188	-0.210392	11.4822	0.226751	11.032	-0.134718
Tb927.3.2870	3	1	740401	I	1		8	hypothetical protein conserved	Unknown:conserved		1	1	4888.14	6778.92	5012.42	6867.03	4931.7	6867.03	4888.14	5695.64	1.40484	PF-log	1.63475	-0.220574	0.251198	-0.184351	0.269828	-0.207773	9.36829	-0.231382	69.4131	0.360747	8.64849	-0.400597	3.56768	-0.332505
Tb927.3.2880	3	1	743318	I	1		8	hypothetical protein conserved	Other	Mitochondrial	1	0	2632.14	2288.35	1935.91	6524.11	6126.96	6524.11	1935.91	3901.49	3.37006	PF-log	0	-0.567791	-0.769719	-1.01102	0.741755	0.651145	0.170404	-1.41494	55.5687	-0.197697	63.4833	0.0535565	12.4711	-0.0432933
Tb927.3.2890	3	1	744287	I	1		8	radial spoke protein RSP10 putative	Other	Cytoskeleton	0	0	19893.1	23233.4	16899.8	19319.2	25572	25572	16899.8	20983.5	1.51316	PF-stat	0.00845694	-0.0769852	0.146945	-0.312251	-0.119222	0.28531	28.0646	0.0247366	69.4131	0.181954	1.09937	-0.430295	0	0.375667
Tb927.3.2900	3	1	746906	I	1		8	elongation initiation factor 2 alpha subunit putative	Translation		0	0	15267.4	11879.8	17848.2	22398.5	15672.9	22398.5	11879.8	16613.4	1.88542	PF-log	0.00845694	-0.121891	-0.483829	0.103431	0.431056	-0.0840674	0	-0.543886	13.5804	-0.26059	4.27994	0.488453	0	-0.436601
Tb927.3.2910	3	1	749536	I	1		8	hypothetical protein conserved	Unknown:conserved		0	0	13680.9	11321.8	11910.8	8805.25	15351.8	15351.8	8805.25	12214.1	1.74348	PF-stat	0.157892	0.163618	-0.10945	-0.0362768	-0.472113	0.329858	0.104672	0.620139	14.7712	-0.3307	63.4833	0.00402904	0.0290437	0.729518
Tb927.3.2920	3	1	750804	I	1		8	hypothetical protein conserved	Unknown:conserved		0	0	8006.91	6471.11	7356.81	4797.48	9299.16	9299.16	4797.48	7186.29	1.93834	PF-stat	0.157892	0.155997	-0.151235	0.0338322	-0.582971	0.371853	1.29827	0.623314	69.9547	-0.0568749	66.7351	-0.0507496	0.0557128	0.964368
Tb927.3.2930	3	1	756578	I	1		8	RNA-binding protein RBP6 putative	RNA-associated		0	0	7703.19	4071.53	5517.71	5019.5	10042.3	10042.3	4071.53	6470.84	2.46646	PF-stat	0.157892	0.251503	-0.668382	-0.229883	-0.366408	0.634059	17.45	0.42298	52.0249	-0.314733	66.7351	-0.0758023	0.151944	1.04573
Tb927.3.2940	3	1	758484	I	1		8	hypothetical protein conserved	Unknown:conserved		0	0	2591.1	1166.53	2705.46	1478.21	2919.06	2919.06	1166.53	2172.07	2.50234	PF-stat	5.54222	0.254491	-0.896847	0.3168	-0.555217	0.426433	17.45	0.752059	55.5687	-0.42171	31.8992	0.547242	2.28259	0.831775
Tb927.3.2950	3	1	760473	I	1		8	hypothetical protein conservedleucine-rich repeat protein (LRRP) putativeribonuclease inhibitor-like protein	Interacting		0	0	9164.53	9491.82	6203.19	8778.03	9067.64	9491.82	6203.19	8541.04	1.53015	SL-BF	2.544	0.101648	0.152273	-0.461402	0.039485	0.0863152	6.42577	0.167458	69.9547	-0.021546	15.0151	-0.489688	17.395	0.159801
Tb927.3.2960	3	1	763597	I	1		8	inosine-adenosine-guanosine-nucleosidehydrolaseIAG-nucleoside hydrolase	Metabolism		0	0	20944.8	16716	8422.44	16914.8	7413.8	20944.8	7413.8	14082.4	2.82511	cBF	0	0.572702	0.24734	-0.741581	0.264396	-0.925605	1.29827	0.250225	31.7188	-0.175054	3.4014	-1.04299	0	-1.19929
Tb927.3.2970	3	1	764994	I	1		8	hypothetical protein conserved	Unknown:conserved		0	2	10035.3	9095.67	10794.9	9742.01	9491.1	10794.9	9095.67	9831.78	1.18681	ST-BF	10.2717	0.0295535	-0.112272	0.13482	-0.0132333	-0.0508776	20.6209	-0.022065	44.7737	-0.127304	19.8894	0.194075	22.9607	0.0195833
Tb927.3.2980	3	1	766457	I	1		8	mitochondrial carrier protein putative	Transporter	Mitochondrial	0	0	4356.5	4217.04	5313.13	6983.26	4317.36	6983.26	4217.04	5037.46	1.65596	PF-log	0.0351963	-0.209527	-0.256466	0.0768658	0.471206	-0.222547	0.561329	-0.772419	70.4831	0.0335008	19.8894	0.289015	0.208024	-0.634847
Tb927.3.2990	3	1	767838	I	1		8	hypothetical protein conserved	Protease-related		0	0	13965.1	12775.8	15913.3	15671.3	15744.4	15913.3	12775.8	14814	1.24559	ST-BF	0.157892	-0.0851339	-0.213549	0.103278	0.0811676	0.0878764	13.1273	-0.0744496	9.87479	-0.146543	2.1471	0.267253	16.2611	0.0957229
Tb927.3.3000	3	1	769604	I	1		8	flagellar transport protein putative	Other		0	0	10439.4	10362.5	6850.69	9838.43	7203.9	10439.4	6850.69	8938.98	1.52385	cBF	0.531029	0.223859	0.213184	-0.383861	0.138319	-0.311332	13.1273	0.241936	69.9547	-0.0128846	6.64098	-0.555012	7.02738	-0.247277
Tb927.3.3010	3	1	771764	I	1		8	hypothetical protein conserved	Unknown:conserved		1	1	2772.29	2154.77	2319.33	2968.31	3594.34	3594.34	2154.77	2761.81	1.66809	PF-stat	1.63475	0.00546477	-0.358079	-0.251908	0.10403	0.380115	17.45	-0.0840458	31.7188	-0.276206	63.4833	0.0162819	17.395	0.290594
Tb927.3.3020	3	1	772495	I	1		8	actin-like protein putative	Other	Cytoskeleton	0	0	3611.94	2983.25	3338.85	4148.51	3835.95	4148.51	2983.25	3583.7	1.3906	PF-log	0.971147	0.0113243	-0.264564	-0.102099	0.211143	0.0981343	3.50098	-0.18465	27.4787	-0.33234	38.3478	0.233118	12.4711	-0.111635
Tb927.3.3030	3	1	774600	I	1		8	hypothetical protein conserved	Unknown:conserved		0	0	16730.7	16999.3	19602.7	24510.3	12759.9	24510.3	12759.9	18120.6	1.92088	PF-log	0	-0.11513	-0.0921532	0.113422	0.435757	-0.50601	0.170404	-0.521922	52.0249	-0.0885999	6.64098	0.266332	0	-1.01032
Tb927.3.3040	3	1	777462	I	1		8	hypothetical protein conserved	Other	Cytoskeleton	0	0	13215.2	12529.1	10725.4	13899.3	19366.1	19366.1	10725.4	13947	1.80563	PF-stat	0	-0.0777553	-0.154673	-0.378926	-0.00494646	0.473575	4.85014	-0.114187	69.9547	-0.0130689	5.12281	-0.440976	0	0.42888
Tb927.3.3050	3	1	778755	I	1		8	hypothetical protein conserved	Unknown:conserved		0	0	4163.47	3191.85	4241.68	4760.57	2461.68	4760.57	2461.68	3763.85	1.93387	PF-log	0	0.145578	-0.237814	0.172426	0.338925	-0.612568	6.42577	-0.146414	18.0884	-0.386567	4.27994	0.413286	0	-0.960469
Tb927.3.3060	3	1	784857	I	1		8	hypothetical protein conserved	Unknown:conserved		0	0	5260.78	5095.99	4449.73	3923.61	6800.54	6800.54	3923.61	5106.13	1.73324	PF-stat	0.296694	0.043047	-0.00286756	-0.198511	-0.38005	0.413418	2.57473	0.56139	52.0249	-0.172535	31.8992	-0.213741	0.811302	0.771617
Tb927.3.3070	3	1	787225	I	1		8	3 5-cyclic nucleotide phosphodiesterase putative	Phosphorylation		0	0	5562.18	4150.15	4576.8	5295.63	4442.38	5562.18	4150.15	4805.43	1.34024	cBF	0.971147	0.210986	-0.211501	-0.0703246	0.140136	-0.113333	9.36829	0.124948	14.7712	-0.42308	44.5075	0.144316	2.28259	-0.202234
Tb927.3.3080	3	1	790605	I	1		8	serine/threonine-protein kinase NEK1 putativeprotein kinase putative	Phosphorylation		0	0	8129.91	7146.61	6209.66	7239.65	8055.69	8129.91	6209.66	7356.3	1.30924	cBF	0.971147	0.144259	-0.0417228	-0.244468	-0.0230609	0.131027	9.36829	0.22533	31.7188	-0.131604	44.5075	-0.196426	4.89376	0.356458
Tb927.3.3090	3	1	792432	I	1		8	helicase putative	Other		0	0	8461.14	7970.24	9436.36	9417.76	8226.37	9436.36	7970.24	8702.37	1.18395	ST-BF	0.531029	-0.0405575	-0.126786	0.116822	0.113975	-0.0811536	0.561329	-0.171749	44.7737	-0.0790944	11.4822	0.190243	3.56768	-0.144361
Tb927.3.3100	3	1	795971	I	1		8	peptidyl-prolyl cis-trans isomerase NIMA-interacting 4 putative	Protein folding		0	0	14037	13979.9	13364.9	17119.3	11696.8	17119.3	11696.8	14039.6	1.4636	PF-log	0.0562674	-0.000261586	-0.00614334	-0.0710565	0.286126	-0.26339	0.977209	-0.272999	52.0249	-0.108892	63.4833	0.00509917	0.0517275	-0.573693
Tb927.3.3110	3	1	796976	I	1		8	hypothetical protein conserved	Unknown:conserved		0	0	7568.73	7139.84	5983.67	8288.92	7116.78	8288.92	5983.67	7219.58	1.38526	PF-log	0.296694	0.0681346	-0.0160248	-0.270886	0.199268	-0.020692	9.36829	-0.132695	37.1828	-0.169754	44.5075	-0.177251	7.02738	-0.140448
Tb927.3.3120	3	1	800708	I	1		8	hypothetical protein conserved	Unknown:conserved		0	0	6769.24	5615.58	4985.01	6677.46	3801.66	6769.24	3801.66	5569.79	1.7806	cBF	0.0919828	0.281371	0.0118118	-0.160027	0.261676	-0.550992	28.0646	0.0257918	17.0763	-0.250076	51.1077	-0.179408	0.289612	-0.58845
Tb927.3.3130	3	1	803274	I	1		8	hypothetical protein conserved	Unknown:conserved		1	1	6719.45	4769.07	4229.4	10393.4	8234.19	10393.4	4229.4	6869.11	2.45742	PF-log	0	-0.0317801	-0.526415	-0.699669	0.597477	0.261504	0.170404	-0.566041	13.5804	-0.400499	25.3927	-0.296064	0.599852	-0.265494
Tb927.3.3140	3	1	809070	I	1		8	hypothetical protein conserved	Unknown:conserved		0	1	12461.2	11072.5	11021.3	9682.74	8268.42	12461.2	8268.42	10501.2	1.50708	cBF	0.157892	0.246883	0.076425	0.0697316	-0.117069	-0.344874	2.57473	0.307642	31.7188	-0.20135	44.5075	0.092471	0.811302	-0.213211
Tb927.3.3150	3	1	809741	I	1		8	hypothetical protein conserved	Unknown:conserved		0	0	5694.19	4027.72	4791.98	5225.51	3107.56	5694.19	3107.56	4569.39	1.83237	cBF	0.0218804	0.317489	-0.182039	0.0686195	0.19357	-0.55622	21.0703	0.134826	9.87479	-0.523084	8.64849	0.32015	0.289612	-0.618473
Tb927.3.3160	3	1	813206	I	1		8	poly(A) polymerasepolynucleotide adenylyltransferase	RNA-associated		0	0	8226.11	7887.73	10773.9	11575.3	10253.2	11575.3	7887.73	9743.24	1.46751	PF-log	0.531029	-0.244191	-0.304791	0.145066	0.248577	0.0735949	1.29827	-0.449407	70.4831	0.0022175	8.64849	0.404752	22.9607	0.0131962
Tb927.3.3170	3	1	815897	I	1		8	hypothetical protein conserved	Unknown:conserved		0	0	8937.09	7295.19	6859.42	10957.3	5163.95	10957.3	5163.95	7842.59	2.12188	PF-log	0.0919828	0.188475	-0.104384	-0.193243	0.482488	-0.602853	9.36829	-0.170004	14.7712	-0.243296	51.1077	-0.171559	0.0841648	-0.781639
Tb927.3.3180	3	1	818610	I	1		8	hypothetical protein conserved	Unknown:conserved		0	0	11583.4	10149.9	9269.97	13604.7	6278.38	13604.7	6278.38	10177.3	2.16692	PF-log	0	0.186705	-0.00388634	-0.134714	0.418758	-0.696886	2.57473	-0.216587	44.7737	-0.0957318	25.3927	-0.176168	0	-1.01418
Tb927.3.3190	3	1	823161	I	1		8	serine/threonine-protein kinase putativeprotein kinase putative	Phosphorylation		0	0	21887.2	20664.4	20365.8	17560.2	18112.8	21887.2	17560.2	19718.1	1.24641	cBF	3.90402	0.150571	0.0676285	0.0466278	-0.167209	-0.122512	1.71659	0.32279	44.7737	-0.126572	60.5402	-0.124807	22.9607	0.0278124
Tb927.3.3200	3	1	827057	I	1		8	hypothetical protein conserved	Other	Cytoskeleton	1	1	11939.7	11425.4	7623.74	13623.9	12501	13623.9	7623.74	11422.7	1.78703	PF-log	0	0.0638583	0.000330196	-0.583337	0.25423	0.130136	1.29827	-0.225977	70.4831	0.0580299	0.888308	-0.590487	3.56768	-0.0889333
Tb927.3.3210	3	1	828696	I	1		8	hypothetical protein	Unknown:Tb-specific		1	3	8518.7	7553.58	8858.33	9771.68	13392.4	13392.4	7553.58	9618.93	1.77299	PF-stat	2.544	-0.175244	-0.348717	-0.118843	0.0227289	0.477465	6.42577	-0.165087	64.5281	-0.0522323	44.5075	0.151312	12.565	0.369914
Tb927.3.3220	3	1	830050	I	1		8	hypothetical protein conserved	Unknown:conserved		0	0	10513.1	9292.3	9984.95	10936.1	8338.84	10936.1	8338.84	9813.06	1.31146	PF-log	7.79651	0.0994199	-0.0786673	0.025052	0.156318	-0.234856	6.42577	-0.0698606	44.7737	-0.0935058	60.5402	0.0220931	3.56768	-0.226523
Tb927.3.3230	3	1	833221	I	1		8	hypothetical protein conserved	Translation		0	0	3826.75	3450.16	3915.82	5501.54	1943.32	5501.54	1943.32	3727.52	2.831	PF-log	0	0.0379054	-0.111554	0.0711005	0.56162	-0.939692	0.301169	-0.53981	52.0249	-0.135127	25.3927	0.208372	0	-1.35041
Tb927.3.3240	3	1	835695	I	1		8	hypothetical protein conserved	Unknown:conserved		0	0	5081.66	4933.01	5107.65	5894.83	11303.8	11303.8	4933.01	6464.2	2.29146	PF-stat	0	-0.34717	-0.390002	-0.33981	-0.13302	0.806267	6.42577	-0.124813	52.0249	-0.0968924	31.8992	0.126985	0.0557128	1.01864
Tb927.3.3250	3	1	836366	I	1		8	hypothetical protein conserved	Unknown:conserved		0	0	5583.68	4087.74	5111.48	4264.95	2749.01	5583.68	2749.01	4359.37	2.03116	cBF	1.63475	0.357096	-0.0928181	0.229621	-0.0315908	-0.665207	3.50098	0.337372	17.0763	-0.334294	31.8992	0.263475	7.02738	-0.340367
Tb927.3.3260	3	1	837686	I	1		8	hypothetical protein conserved	Unknown:conserved		0	0	8159.29	7846.41	7881.89	7945.99	8062.7	8159.29	7846.41	7979.25	1.03988	cBF	15.8042	0.0321891	-0.0242211	-0.0177125	-0.00602757	0.0150089	26.7962	0.0428536	52.0249	-0.0708667	60.5402	0.0195479	22.9607	0.0361637
Tb927.3.3270	3	1	840818	I	1		8	ATP-dependent phosphofructokinase6-phospho-1-fructokinase	Metabolism	Glycosome	0	0	35921.9	28217.8	14690.8	13308.9	5717.45	35921.9	5717.45	19571.4	6.28285	cBF	0	0.876118	0.527863	-0.413836	-0.55635	-1.7753	0.0798544	1.44922	12.8057	-0.48723	3.4014	-0.847997	0	-1.21134
Tb927.3.3280	3	1	843271	I	1		8	katanin putativeserine peptidase Clan SJ family S16 putative	Protease-related		0	0	20087.2	18526.3	16732.5	17051.2	15858.4	20087.2	15858.4	17651.1	1.26666	cBF	0.0919828	0.186514	0.0698192	-0.0771044	-0.0498889	-0.154514	1.71659	0.265614	27.4787	-0.134979	8.64849	-0.147004	7.02738	-0.120216
Tb927.3.3290	3	1	845530	I	1		8	protein kinase putative	Phosphorylation		0	0	7216.54	6703.75	7489.67	7025.98	5995.25	7489.67	5995.25	6886.24	1.24927	ST-BF	0.531029	0.0675909	-0.0387474	0.121186	0.0289833	-0.199895	25.6391	0.0416873	37.1828	-0.106856	19.8894	0.1636	2.28259	-0.229906
Tb927.3.3300	3	1	848039	I	1		8	hypothetical protein conserved	DNA-associated		0	0	14783.4	15040.6	9378.47	14705.3	12820.8	15040.6	9378.47	13345.7	1.60373	SL-BF	0.296694	0.147604	0.172481	-0.508952	0.13996	-0.0578878	26.7962	0.0520759	64.5281	-0.0348827	4.27994	-0.651065	7.02738	-0.180353
Tb927.3.3310	3	1	850898	I	2	Tb927.3.3320	11	60S ribosomal protein L13 putative	Translation		0	0	23154.5	23151.5	30440.6	32301.1	29064.9	32301.1	23151.5	27622.5	1.3952	PF-log	0	-0.254554	-0.254737	0.140151	0.225739	0.0734326	0.246898	-0.384892	55.5687	-0.0779226	0.629384	0.359367	0	-0.137573
Tb927.3.3330	3	1	853025	I	1		8	heat shock protein 20 putative	Protein folding		0	0	11052.1	12488.4	16732.6	11318.8	14835.1	16732.6	11052.1	13285.4	1.51398	ST-BF	0.157892	-0.265526	-0.0892512	0.332821	-0.231118	0.159172	20.6209	-0.0091607	69.9547	-0.0250171	8.64849	0.477174	0	0.397534
Tb927.3.3340	3	1	855193	I	1		8	3 5-cyclic nucleotide phosphodiesterase putative	Phosphorylation		0	0	8291.39	8767.38	7977.84	10756.4	13987.6	13987.6	7977.84	9956.12	1.7533	PF-stat	0.0351963	-0.263969	-0.183437	-0.319586	0.11154	0.490491	0.745192	-0.355545	69.9547	-0.0212385	63.4833	0.00290429	7.02738	0.284852
Tb927.3.3350	3	1	858697	I	1		8	hypothetical protein conserved	Unknown:conserved		0	1	7473.12	8269.63	7811.3	7031.75	5803.95	8269.63	5803.95	7277.95	1.42483	SL-BF	5.54222	0.038179	0.18429	0.102031	-0.0496481	-0.326498	26.7962	0.0756355	70.4831	0.0913609	51.1077	-0.159078	11.032	-0.238579
Tb927.3.3360	3	1	860667	I	1		8	acyltransferase putative	Metabolism		1	6	2174.93	2393.17	2467.49	2996.77	3062.94	3062.94	2174.93	2619.06	1.40829	PF-stat	0.0919828	-0.26808	-0.130125	-0.0860052	0.19436	0.225866	0.745192	-0.551538	70.4831	0.235776	66.7351	-0.110409	22.9607	0.0423866
Tb927.3.3370	3	1	862437	I	1		8	hypothetical protein conserved	Unknown:conserved		1	0	9088.64	8422.43	9073.07	8335.65	6013.06	9088.64	6013.06	8186.57	1.51148	cBF	0.971147	0.150805	0.0409769	0.148332	0.0260359	-0.44516	20.6209	0.107964	44.7737	-0.134082	51.1077	0.0683206	1.33879	-0.326092
Tb927.3.3380	3	1	865111	I	1		8	TFIIF-stimulated CTD phosphatase putative	Phosphorylation		0	0	8246.53	8169.53	5805.37	2783.63	3217.93	8246.53	2783.63	5644.6	2.96251	cBF	0	0.546916	0.533382	0.0405185	-1.0199	-0.810739	0	1.60537	70.4831	0.117744	8.64849	-0.620727	19.4395	0.204256
Tb927.3.3390	3	1	866616	I	1		8	kinesin putative	Other	Cytoskeleton	0	0	20709.3	20170.2	20427.8	18115.5	16318.9	20709.3	16318.9	19148.4	1.26903	cBF	0.971147	0.113056	0.0750083	0.0933144	-0.0799962	-0.230672	1.71659	0.220374	52.0249	-0.0607276	56.1876	-0.106456	1.33879	-0.135344
Tb927.3.3400	3	1	868667	I	1		8	kinesin putative	Other	Cytoskeleton	0	0	4826.62	4591.14	3065.55	3633.1	3412.39	4826.62	3065.55	3905.76	1.57447	cBF	0.00845694	0.30541	0.233249	-0.349457	-0.104402	-0.194821	0.0504899	0.408087	55.5687	-0.0664597	6.64098	-0.591368	7.02738	-0.128617
Tb927.3.3410	3	1	871164	I	1		8	aspartyl aminopeptidase putativemetallo-peptidase Clan MH Family M20	Protease-related		0	0	1745.46	1688.9	1570.97	2793	1518.14	2793	1518.14	1863.29	1.83975	PF-log	1.63475	-0.094244	-0.141774	-0.246201	0.583961	-0.295551	1.29827	-0.772692	70.4831	0.151503	66.7351	-0.0376226	0.0841648	-0.973749
Tb927.3.3440	3	1	977888	I	1		8	hypothetical protein conserved	Unknown:conserved		0	0	6147.93	4779.48	7280.03	9308.99	8750.84	9308.99	4779.48	7253.46	1.9477	PF-log	0.00845694	-0.238567	-0.601815	0.00527622	0.359957	0.270753	0.170404	-0.533273	31.7188	-0.276361	15.0151	0.379194	22.9607	0.00622256
Tb927.3.3450	3	1	979573	I	1		8	ADP-ribosylation factor-like protein 3A putative	Protein transport/modification		0	0	20685.2	21908.9	14736.3	16393.8	12625.3	21908.9	12625.3	17269.9	1.73532	SL-BF	0.0919828	0.260336	0.34326	-0.228889	-0.0751091	-0.451938	2.57473	0.285638	70.4831	0.0928018	5.12281	-0.615504	0.208024	-0.473181
Tb927.3.3470	3	1	982589	I	1		8	cytochrome b5 putative	Metabolism		0	0	1795.53	1572.53	1489.17	1336.78	2243.73	2243.73	1336.78	1687.55	1.67846	PF-stat	7.79651	0.0894832	-0.10184	-0.180424	-0.336167	0.410971	13.1273	0.305871	69.9547	-0.0835354	66.7351	-0.0584047	12.565	0.571192
Tb927.3.3480	3	1	983655	I	1		8	U2 small nuclear ribonucleoprotein B putative	RNA-associated		0	0	4749.4	6810.26	5171.79	5746.9	3832.38	6810.26	3832.38	5262.15	1.77703	SL-BF	0.0919828	-0.147906	0.372058	-0.0249877	0.127133	-0.45741	9.36829	-0.14772	69.4131	0.320272	15.0151	-0.32769	0.151944	-0.580445
Tb927.3.3490	3	1	985621	I	1		8	high mobility group protein putative	DNA-associated		0	0	22919.8	23801.1	15811.3	23330.8	14945.1	23801.1	14945.1	20161.6	1.59257	SL-BF	0.00845694	0.184986	0.239416	-0.350659	0.210625	-0.43194	20.6209	-0.0305376	69.4131	0.105303	1.30763	-0.616367	0	-0.599206
Tb927.3.3500	3	1	987719	I	1		8	hypothetical protein conserved	Unknown:conserved		1	8	8605.24	9497.58	7550.61	8914.9	6461.61	9497.58	6461.61	8205.99	1.46985	SL-BF	0.531029	0.068539	0.210882	-0.120083	0.119541	-0.344783	13.1273	-0.0912342	69.4131	0.137541	15.0151	-0.346537	0.289612	-0.400342
Tb927.3.3510	3	1	989200	I	1		8	hypothetical protein conserved	Unknown:conserved		0	1	5109.56	6303.77	5971.25	7833.37	3161.22	7833.37	3161.22	5675.83	2.47796	PF-log	0.00845694	-0.151633	0.151383	0.0732	0.4648	-0.84435	0.246898	-0.601544	69.472	0.234304	66.7351	-0.0236002	0	-1.09594
Tb927.3.3520	3	1	991358	I	1		8	hypothetical protein conserved	Unknown:conserved		1	0	4613.19	4323.17	4584.14	6033.74	4120.35	6033.74	4120.35	4734.92	1.46438	PF-log	0.0919828	-0.0375748	-0.13125	-0.0466882	0.349714	-0.200574	0.561329	-0.418014	59.754	-0.0557198	56.1876	0.0682347	0.289612	-0.529984
Tb927.3.3530	3	1	993259	I	1		8	hypothetical protein conserved	Unknown:conserved		0	0	6122.29	5519.32	5179.81	6250.61	4126.76	6250.61	4126.76	5439.76	1.51465	PF-log	0.296694	0.170529	0.0209471	-0.0706442	0.200455	-0.398532	6.42577	-0.0745437	52.0249	-0.154682	66.7351	-0.0702046	0.0628251	-0.528207
Tb927.3.3540	3	1	994998	I	1		8	hypothetical protein conserved	Other	Cytoskeleton	0	0	10024.3	9410.33	8812.59	10599.4	7003.96	10599.4	7003.96	9170.12	1.51334	PF-log	0.00845694	0.128494	0.0373059	-0.0573735	0.208965	-0.388769	6.42577	-0.113521	52.0249	-0.0759425	25.3927	-0.159126	0.0355044	-0.645992
Tb927.3.3550	3	1	996854	I	1		8	hypothetical protein conserved	Unknown:conserved		0	0	7556.16	8733.98	8159.84	8062.17	6128.45	8733.98	6128.45	7728.12	1.42515	SL-BF	10.2717	-0.0324643	0.176522	0.0784226	0.0610509	-0.334595	3.50098	-0.282205	70.4831	0.133498	60.5402	0.0526691	1.33879	-0.321752
Tb927.3.3560	3	1	1001768	I	1		8	hypothetical protein conserved	Unknown:conserved		0	0	9741.4	11141.1	6700.06	7158.25	4135.67	11141.1	4135.67	7775.29	2.6939	SL-BF	0.00845694	0.325233	0.518919	-0.214721	-0.11929	-0.910776	0.977209	0.481359	69.4131	0.196008	3.4014	-0.739385	0.47306	-0.558439
Tb927.3.3570	3	1	1005410	I	1		8	hypothetical protein conserved	Unknown:conserved		0	1	2007.78	2446.02	2839.71	3572.19	3390.28	3572.19	2007.78	2851.2	1.77917	PF-log	0.157892	-0.505964	-0.221133	-0.00582145	0.325242	0.249835	0.301169	-0.79629	70.4831	0.109831	38.3478	0.293669	11.032	-0.16042
Tb927.3.3580	3	1	1006678	I	1		8	lipophosphoglycan biosynthetic protein putativeheat shock protein 90 putativeglucose regulated protein 94 putative	Metabolism		1	1	14591	17931	16711.2	20106.3	11691	20106.3	11691	16206.1	1.71981	PF-log	0.296694	-0.151457	0.145917	0.0442782	0.311112	-0.471137	1.71659	-0.320111	17.0763	0.30548	19.8894	-0.216775	0.289612	-0.516344
Tb927.3.3590	3	1	1010115	I	1		8	U3 small nucleolar ribonucleoprotein protein MPP10 putative	Translation		0	0	5813.96	5547.41	7806.97	9437.42	4581.36	9437.42	4581.36	6637.42	2.05996	PF-log	0	-0.191102	-0.25881	0.234139	0.50777	-0.534847	0.170404	-0.700849	55.5687	-0.0808929	0	0.503137	0	-0.919168
Tb927.3.3600	3	1	1014002	I	1		8	hypothetical protein	Unknown:Tb-specific		1	2	7889.58	6703.92	8345.35	6388.29	11018.9	11018.9	6388.29	8069.21	1.72486	PF-stat	0	-0.0324792	-0.267423	0.0485447	-0.336997	0.449483	1.29827	0.305045	20.5922	-0.214985	0.95478	0.301002	0.0466535	0.749822
Tb927.3.3610	3	1	1014846	I	1		8	peroxisomal targeting signal type 2 receptor putativeperoxin 7	Protein transport/modification	Glycosome	0	0	10646.4	10400.8	9785.13	13197.1	6752.68	13197.1	6752.68	10156.4	1.95435	PF-log	0.531029	0.0679769	0.0343001	-0.0537308	0.377829	-0.588862	3.50098	-0.29206	69.9547	-0.0570529	66.7351	-0.0663994	0.0517275	-0.847596
Tb927.3.3620	3	1	1016724	I	1		8	hypothetical protein conserved	Unknown:conserved		0	0	1523.43	1345.44	1230.95	1308.75	2607.71	2607.71	1230.95	1603.26	2.11846	PF-stat	0.971147	-0.0736786	-0.252925	-0.381238	-0.292813	0.701777	21.0703	0.298387	64.5281	-0.152446	66.7351	-0.0716044	11.032	0.82786
Tb927.3.3630	3	1	1018362	I	1		8	elongation factor Ts putative	Translation		0	0	4737.53	4966.66	6820.21	12089.6	5529.54	12089.6	4737.53	6828.7	2.55187	PF-log	0	-0.527474	-0.459335	-0.00179409	0.824078	-0.304452	0	-1.29285	55.5687	-0.133439	8.64849	0.604597	0	-1.12728
Tb927.3.3640	3	1	1020366	I	1		8	FG-GAP repeat protein putativeintergrin alpha chain protein putative	Other		0	0	8532.84	8113.83	8479.55	9965.87	7649.91	9965.87	7649.91	8548.4	1.30274	PF-log	0.971147	-0.00262825	-0.0752719	-0.0116666	0.221341	-0.160211	1.71659	-0.212462	52.0249	-0.11378	19.8894	0.222025	0.151944	-0.358554
Tb927.3.3650	3	1	1022761	I	1		8	hypothetical protein conserved	Unknown:conserved		1	1	7524.45	7046.36	5835.62	9449.39	7092.24	9449.39	5835.62	7389.61	1.61926	PF-log	0.296694	0.026088	-0.0686208	-0.340612	0.354722	-0.0592577	3.50098	-0.268607	55.5687	-0.091247	38.3478	-0.281486	0.811302	-0.289038
Tb927.3.3660	3	1	1025518	I	1		8	hypothetical protein conserved	Other	Mitochondrial	1	0	5117.23	4371.24	6224.09	8231.2	7761.46	8231.2	4371.24	6341.04	1.88304	PF-log	0.00845694	-0.309358	-0.536679	-0.0268569	0.376382	0.291608	0.170404	-0.781842	44.7737	-0.166797	2.1471	0.559289	12.4711	-0.0985623
Tb927.3.3670	3	1	1027144	I	1		8	RNA-binding protein putative	RNA-associated		0	0	7445.6	7412.7	8699.5	11680.4	4027.95	11680.4	4027.95	7853.23	2.89984	PF-log	0	-0.0768978	-0.0832874	0.147646	0.572731	-0.96324	0.170404	-0.687809	70.4831	0.0217621	8.64849	0.302629	0	-1.5449
Tb927.3.3680	3	1	1029507	I	1		8	hypothetical protein conserved	Unknown:conserved		1	1	9532.68	8760.36	11575	12218.3	10074.6	12218.3	8760.36	10432.2	1.39473	PF-log	0.0351963	-0.130087	-0.251979	0.149967	0.228006	-0.0503221	0.170404	-0.329076	27.4787	-0.13126	0.95478	0.47629	0.599852	-0.297037
Tb927.3.3690	3	1	1030636	I	1		8	flagellar radial spoke protein-like putative	Other	Cytoskeleton	0	0	20130.6	19464.1	13822.6	20385.5	19730.4	20385.5	13822.6	18706.6	1.4748	PF-log	0.296694	0.105838	0.0572696	-0.436524	0.123991	0.0768709	20.6209	-0.0153441	59.754	-0.0293169	3.4014	-0.471868	12.4711	-0.0487892
Tb927.3.3700	3	1	1033431	I	1		8	hypothetical protein	Unknown:Tb-specific		1	2	2700.91	2945.91	3522.08	4473.15	3319.51	4473.15	2700.91	3392.31	1.65617	PF-log	7.79651	-0.328825	-0.203555	0.0541601	0.399023	-0.0312996	1.29827	-0.627129	70.4831	0.0771171	31.8992	0.500441	12.4711	-0.250196
Tb927.3.3710	3	1	1034040	I	1		8	hypothetical protein conserved	Unknown:conserved		0	0	5376.78	4935.37	5578.24	6968.88	5442.71	6968.88	4935.37	5660.4	1.41203	PF-log	1.63475	-0.0741614	-0.197744	-0.0210938	0.300024	-0.0565776	2.57473	-0.380267	55.5687	-0.143709	31.8992	0.199019	1.33879	-0.303871
Tb927.3.3720	3	1	1035275	I	1		8	Golgi vesicular membrane trafficking protein putative	Protein transport/modification		0	1	11534.5	11609.9	12172.6	10734.3	11437.8	12172.6	10734.3	11497.8	1.13398	ST-BF	7.79651	0.00458963	0.0140008	0.0822724	-0.0991259	-0.00755197	13.1273	0.167418	69.9547	-0.0249149	60.5402	0.0294593	14.8394	0.0841679
Tb927.3.3730	3	1	1037620	I	1		8	ABC transporter putative	Transporter		1	11	7847.88	7286.61	8736.5	7272.59	12779.8	12779.8	7272.59	8784.68	1.75726	PF-stat	0.0218804	-0.162688	-0.269742	-0.0079352	-0.272521	0.540807	25.6391	0.0543478	59.754	-0.086206	8.64849	0.294607	0.289612	0.838602
Tb927.3.3740	3	1	1044183	I	1		8	hypothetical protein conserved	Unknown:conserved		0	0	6861.59	5473.25	8663.56	8370.88	7299.74	8663.56	5473.25	7333.8	1.58289	ST-BF	0.296694	-0.0960196	-0.422165	0.240399	0.190818	-0.00671581	3.50098	-0.360089	31.7188	-0.227458	0.425311	0.605507	11.032	-0.184585
Tb927.3.3750	3	1	1047551	I	1		8	hypothetical protein conserved	Other	Cytoskeleton	0	0	15770.4	12158.8	14305.3	20209	20346.1	20346.1	12158.8	16557.9	1.67336	PF-stat	0.00845694	-0.0703042	-0.445518	-0.210971	0.287476	0.297231	0.360854	-0.495973	37.1828	-0.252236	15.0151	0.26638	22.9607	0.00954269
Tb927.3.3770	3	1	1051543	I	2	Tb927.3.3790	8	hypothetical protein conserved	Other	Cytoskeleton	0	0	21829.4	25298.7	20339.7	23605.6	21294.7	25298.7	20339.7	22473.6	1.24381	SL-BF	0.0351963	-0.0419603	0.170831	-0.143933	0.0708963	-0.0777382	1.29827	-0.109664	18.0884	0.205408	1.30763	-0.424563	0.0628251	-0.202119
Tb927.3.3780	3	1	1053583	I	2	Tb927.3.3760	16	tryparedoxin	Oxidative stress		0	0	25877.4	26606	24626.7	25646.9	20920	26606	20920	24735.4	1.27179	SL-BF	0.971147	0.0651134	0.105172	-0.00635244	0.0522084	-0.241692	28.0646	0.00947912	70.4831	0.0177698	19.8894	-0.210722	0.289612	-0.29363
Tb927.3.3800	3	1	1056000	I	1		8	hypothetical protein conserved	Unknown:conserved		0	0	7228.94	6829.04	6877.25	6741.52	5091.34	7228.94	5091.34	6553.62	1.41985	cBF	0.0919828	0.141493	0.0593915	0.0695398	0.0407824	-0.364246	13.1273	0.215333	37.1828	-0.165359	56.1876	0.0364069	0.289612	-0.387505
Tb927.3.3810	3	1	1059495	I	1		8	hypothetical protein conserved	Unknown:conserved		0	2	9332.83	9280.64	8488.78	8506.01	8064.65	9332.83	8064.65	8734.58	1.15725	cBF	1.63475	0.0955755	0.0874861	-0.0411814	-0.0382564	-0.115126	21.0703	0.0845433	70.4831	0.0536921	44.5075	-0.131295	3.56768	-0.158032
Tb927.3.3820	3	1	1061367	I	1		8	hypothetical protein conserved	Unknown:conserved		1	5	11463.6	11811.7	10907.9	12651.2	10231.5	12651.2	10231.5	11413.2	1.2365	PF-log	0.296694	0.00636086	0.0495166	-0.0653289	0.148577	-0.157689	4.85014	-0.131304	70.4831	0.0359755	44.5075	-0.0748204	0.208024	-0.314184
Tb927.3.3830	3	1	1063644	I	1		8	hypothetical protein conserved	Unknown:conserved		0	0	8189.82	7430.56	6771.13	6834.77	5423.99	8189.82	5423.99	6930.05	1.50993	cBF	0.0351963	0.240965	0.100604	-0.0334702	-0.0199727	-0.353513	1.29827	0.307369	44.7737	-0.136759	44.5075	-0.141384	0.47306	-0.273009
Tb927.3.3840	3	1	1065182	I	1		8	hypothetical protein conserved	Unknown:conserved		0	0	3665.07	2921.64	3222.8	3723.99	3809.6	3809.6	2921.64	3468.62	1.30393	PF-stat	2.544	0.0794793	-0.247583	-0.106048	0.102487	0.135278	20.6209	-0.0656297	37.1828	-0.261075	51.1077	0.142597	20.4898	0.131661
Tb927.3.3850	3	1	1066556	I	1		8	hypothetical protein conserved	Unknown:conserved		0	0	6755.56	7658.39	5071.65	7329.05	4331.13	7658.39	4331.13	6229.16	1.76822	SL-BF	0.296694	0.117039	0.298005	-0.296581	0.234589	-0.524294	20.6209	-0.123228	70.4831	0.159413	5.12281	-0.554971	0.0355044	-0.757191
Tb927.3.3860	3	1	1071344	I	1		8	lipase putativetriacylglycerol lipase putative	Metabolism		0	6	8260.89	7360.96	7264.4	7876.01	7906.6	8260.89	7264.4	7733.77	1.13717	cBF	10.2717	0.0951246	-0.0712776	-0.0903287	0.0262926	0.0318852	28.0646	0.0157735	31.7188	-0.237693	51.1077	0.0838937	12.4711	-0.117331
Tb927.3.3870	3	1	1076071	I	1		8	lipase domain protein putative	Metabolism		0	7	13228.2	11210.5	9972.66	4020.98	5132.6	13228.2	4020.98	8712.98	3.28979	cBF	0	0.602377	0.363608	0.194813	-1.11562	-0.763476	0	1.63607	12.9805	-0.266099	63.4833	-0.123432	4.89376	0.32901
Tb927.3.3880	3	1	1080873	I	1		8	hypothetical protein conserved	Unknown:conserved		0	0	12578.1	14918.4	11630.7	15232.8	14368.4	15232.8	11630.7	13745.7	1.3097	PF-log	0.0919828	-0.128065	0.118113	-0.241037	0.148203	0.0639216	0.360854	-0.318925	59.754	0.272837	4.27994	-0.378978	12.4711	-0.0328635
Tb927.3.3890	3	1	1081994	I	1		8	hypothetical protein conserved	Unknown:conserved		1	0	6743.79	7075.21	8501.64	10522	9871.81	10522	6743.79	8542.89	1.56025	PF-log	0	-0.341165	-0.271952	-0.0069841	0.300615	0.20859	0.170404	-0.702967	70.4831	0.0469189	6.64098	0.346188	11.032	-0.091815
Tb927.3.3900	3	1	1084019	I	1		8	carnitine O-palmitoyltransferase II putative	Metabolism		0	0	4354.14	4310.91	3777.02	7260.93	12503.1	12503.1	3777.02	6441.23	3.31032	PF-stat	0	-0.564946	-0.579344	-0.770089	0.172818	0.956883	0.301169	-0.738993	70.4831	0.0232473	38.3478	-0.21966	1.33879	0.798849
Tb927.3.3910	3	1	1088132	I	1		8	hypothetical protein conserved	Unknown:conserved		1	0	2643.35	2525.55	2661.2	3230.11	2935.25	3230.11	2525.55	2799.09	1.27897	PF-log	2.544	-0.0825905	-0.148361	-0.0728829	0.206626	0.068523	3.50098	-0.310966	70.4831	0.026162	66.7351	-0.0734757	11.032	-0.185017
Tb927.3.3920	3	1	1089619	I	1		8	serine/threonine-protein kinase putativeprotein kinase putative	Phosphorylation		0	0	4322.61	4982.28	2173.68	5184.15	2585.61	5184.15	2173.68	3849.67	2.38496	PF-log	0.157892	0.16717	0.372072	-0.824592	0.429373	-0.574226	3.50098	-0.248706	69.4131	0.274813	1.30763	-0.981227	1.33879	-0.638981
Tb927.3.3930	3	1	1092097	I	1		8	RNA-binding protein putative	RNA-associated		0	0	5213.07	3164.67	3951.31	3470.19	5128.39	5213.07	3164.67	4185.53	1.64727	cBF	3.90402	0.316725	-0.403352	-0.0830781	-0.270395	0.293096	3.50098	0.804501	44.7737	-0.381887	66.7351	-0.076443	12.4711	0.643057
Tb927.3.3940	3	1	1097682	I	1		8	RNA-binding protein putative	RNA-associated		0	0	17961.8	17060.4	17758.4	17956.9	20140.4	20140.4	17060.4	18175.6	1.18054	PF-stat	3.90402	-0.017069	-0.0913509	-0.0335004	-0.0174639	0.148093	28.0646	0.0207416	70.4831	0.0145197	66.7351	-0.031182	4.89376	0.182652
Tb927.3.3950	3	1	1107571	I	1		8	hypothetical protein conserved	Unknown:conserved		0	0	9598.68	9079.68	13618.6	13295.9	15064.6	15064.6	9079.68	12131.5	1.65916	PF-stat	0.971147	-0.337851	-0.418045	0.166824	0.132226	0.312404	2.57473	-0.375129	70.4831	0.0329222	15.0151	0.351862	16.2611	0.168839
Tb927.3.3960	3	1	1110465	I	1		8	RNA-binding protein putative	RNA-associated		0	0	4806.12	4356.2	3997.11	3387.41	5500.14	5500.14	3387.41	4409.39	1.6237	PF-stat	3.90402	0.124291	-0.0175114	-0.141623	-0.380399	0.318888	6.42577	0.714754	64.5281	-0.145421	65.5038	-0.109622	7.02738	0.698325
Tb927.3.3970	3	1	1114192	I	1		8	hypothetical protein conserved	Unknown:conserved		0	0	10856.9	9016.7	11277.7	11011.4	7187.4	11277.7	7187.4	9870	1.56909	ST-BF	0.971147	0.137483	-0.130451	0.192351	0.15787	-0.457581	28.0646	0.036895	55.5687	-0.111944	56.1876	0.0775022	0.151944	-0.510552
Tb927.3.3980	3	1	1116802	I	1		8	hypothetical protein conserved	Unknown:conserved		0	0	13839.8	11471.2	15026.4	9245.48	9995.26	15026.4	9245.48	11915.6	1.62527	ST-BF	0.0218804	0.215971	-0.0548364	0.334643	-0.366037	-0.253541	0.301169	0.597867	17.0763	-0.258577	4.27994	0.38016	12.4711	0.221537
Tb927.3.3990	3	1	1119194	I	1		8	RNA-editing complex proteinKREPB6	RNA-associated	Mitochondrial	0	0	2360.93	2605.51	3235.47	2611.81	7374.11	7374.11	2360.93	3637.57	3.12339	PF-stat	0	-0.623616	-0.48141	-0.168998	-0.477923	1.0195	20.6209	-0.10078	70.4831	0.102144	63.4833	0.0214366	0	1.46096
Tb927.3.4000	3	1	1121110	I	1		8	clathrin coat assembly protein AP19 putative	Protein transport/modification		0	0	10628.1	11589.9	9996	7353.93	10289.2	11589.9	7353.93	9971.41	1.57601	SL-BF	5.54222	0.0920094	0.216995	0.0035524	-0.439282	0.0452601	0.104672	0.483759	70.4831	0.0706264	63.4833	-0.183993	20.4898	0.183934
Tb927.3.4010	3	1	1124707	I	1		8	hypothetical protein	Unknown:Tb-specific		0	0	1257.97	1866.77	1315.03	2081.28	3112.41	3112.41	1257.97	1926.69	2.47415	PF-stat	0.0351963	-0.615028	-0.0455856	-0.551027	0.111345	0.691907	2.57473	-0.721817	70.4831	0.371467	66.7351	-0.167061	4.89376	0.5906
Tb927.3.4020	3	1	1127210	I	1		8	phosphatidylinositol 4-kinase alpha putative	Phosphorylation		0	0	1902.19	2453.97	1574.34	4603.3	3654.55	4603.3	1574.34	2837.67	2.92396	PF-log	0.0218804	-0.577043	-0.209591	-0.849961	0.697961	0.364988	0.977209	-1.27742	70.4831	0.265117	38.3478	-0.52609	1.33879	-0.34727
Tb927.3.4030	3	1	1135385	I	1		8	hypothetical protein conserved	Unknown:conserved		0	0	5412.15	5644.64	5744.06	8032.03	4173.32	8032.03	4173.32	5801.24	1.92461	PF-log	0.971147	-0.10016	-0.03948	-0.0142899	0.469403	-0.475165	0.561329	-0.493555	69.9547	-0.0190675	44.5075	0.138649	0.599852	-0.636925
Tb927.3.4040	3	1	1140259	I	1		8	hypothetical protein conserved	Unknown:conserved		0	0	12313.2	10837.2	11883.3	12363.3	13708.5	13708.5	10837.2	12221.1	1.26495	PF-stat	5.54222	0.0108305	-0.173383	-0.0404378	0.0166872	0.1657	20.6209	-0.0599398	64.5281	-0.0699582	66.7351	-0.00156959	13.5913	0.09043
Tb927.3.4050	3	1	1142656	I	1		8	hypothetical protein conserved	Unknown:conserved		1	1	3161.03	3416.07	3023.74	3296.5	4490.08	4490.08	3023.74	3477.48	1.48495	PF-stat	0.531029	-0.137649	-0.0257052	-0.201712	-0.0771074	0.368697	28.0646	0.031103	64.5281	-0.0932696	66.7351	-0.00875525	4.89376	0.426455
Tb927.3.4060	3	1	1143431	I	1		8	hypothetical protein conserved	Unknown:conserved		0	0	4575.14	4254.65	4910.72	5544.37	3685.37	5544.37	3685.37	4594.05	1.50443	PF-log	0.531029	-0.00595161	-0.110727	0.0961685	0.271258	-0.317958	4.85014	-0.220553	52.0249	-0.18046	44.5075	0.176688	0.0841648	-0.682585
Tb927.3.4070	3	1	1148265	I	1		7	hypothetical protein conserved	Transporter		0	12	24189.9	28387.2	18949.8	4083.54	4646.26	28387.2	4083.54	16051.3	6.95162	SL-BF	0	0.591712	0.822548	0.239486	-1.9748	-1.78855	0	2.41063	69.472	0.134771	11.4822	-0.478283	22.9607	0.0345922
Tb927.3.4080	3	1	1150562	I	1		4	hypothetical protein conserved	Transporter		1	14	10554.6	11170.4	12027.8	21632.3	15495.5	21632.3	10554.6	14176.1	2.04955	PF-log	0	-0.425585	-0.343785	-0.237089	0.609723	0.128386	0.170404	-0.99416	70.4831	0.0672757	51.1077	0.0972099	0	-0.50543
Tb927.3.4090	3	1	1152862	I	1		4	hypothetical protein conserved	Transporter		1	13	9918.48	8497.47	6459.3	1847.24	2361.64	9918.48	1847.24	5816.83	5.36935	cBF	0	0.769886	0.546801	0.151147	-1.65486	-1.30044	0.0504899	2.35433	52.0249	-0.115796	8.64849	-0.483567	11.032	0.377213
Tb927.3.4100	3	1	1155211	I	1		6	hypothetical protein conserved	Transporter		1	14	9935.79	7353.82	9898.83	6785.9	12241.3	12241.3	6785.9	9243.12	1.80393	PF-stat	0.0562674	0.104255	-0.329886	0.0988779	-0.44584	0.4053	3.50098	0.460689	23.6571	-0.329182	4.27994	0.424367	0.0557128	0.860728
Tb927.3.4110	3	1	1157502	I	1		8	hypothetical protein conserved	Transporter		0	14	9554.35	11396.3	11429.5	5369.13	6155.86	11429.5	5369.13	8781.02	2.12874	ST-BF	0	0.121768	0.376104	0.380298	-0.709699	-0.512427	0.0504899	0.83361	69.4131	0.255138	60.5402	0.0356163	4.89376	0.354713
Tb927.3.4120	3	1	1160791	I	1		8	hypothetical protein conserved	Unknown:conserved		0	1	6925.7	7089.44	6848.16	7643.74	6483.41	7643.74	6483.41	6998.09	1.17897	PF-log	10.2717	-0.0150017	0.018711	-0.0312453	0.127318	-0.110208	17.45	-0.092996	69.9547	-0.0151979	66.7351	-0.050972	2.28259	-0.241262
Tb927.3.4130	3	1	1163487	I	1		8	hypothetical protein conserved	Unknown:conserved		0	0	15650.1	14973.7	14266.4	17434.5	10605.6	17434.5	10605.6	14586.1	1.6439	PF-log	0.00845694	0.101584	0.0378409	-0.0319707	0.257355	-0.459767	1.29827	-0.193227	55.5687	-0.0748711	66.7351	-0.0227683	0	-0.795405
Tb927.3.4140	3	1	1164410	I	1		8	hypothetical protein conserved	Unknown:conserved		0	0	9193.35	8426.63	8501.17	8592.54	7589.69	9193.35	7589.69	8460.68	1.21129	cBF	1.63475	0.119817	-0.00581704	0.00688892	0.0223116	-0.156732	17.45	0.109424	23.6571	-0.142209	44.5075	0.0464165	7.02738	-0.154701
Tb927.3.4150	3	1	1167017	I	1		8	hypothetical protein conserved	Unknown:conserved		1	0	4439.33	4190.33	3286.93	2647.46	4050.18	4439.33	2647.46	3722.84	1.67683	cBF	0.0919828	0.253935	0.170658	-0.179664	-0.491798	0.121581	1.29827	0.873123	31.7188	-0.273485	31.8992	-0.270176	3.56768	0.627023
Tb927.3.4160	3	1	1170160	I	1		8	hypothetical protein conserved	Unknown:conserved		0	0	7513.84	6599.84	8701.54	9426.48	10326.1	10326.1	6599.84	8513.56	1.5646	PF-stat	0	-0.180212	-0.367331	0.0315084	0.146956	0.278461	0.745192	-0.32883	37.1828	-0.184321	2.1471	0.393125	12.565	0.138847
Tb927.3.4170	3	1	1171660	I	1		8	hypothetical protein conserved	Unknown:conserved		0	0	3512.65	2421.47	3178.82	3608.69	5140.6	5140.6	2421.47	3572.45	2.12293	PF-stat	0.00845694	-0.0243504	-0.561029	-0.168422	0.0145611	0.525025	28.0646	0.0102312	37.1828	-0.339255	31.8992	0.310647	0.208024	0.696331
Tb927.3.4180	3	1	1173210	I	1		8	hypothetical protein	Unknown:Tb-specific		0	0	6842.28	7407.03	12633.2	3172.08	5026.92	12633.2	3172.08	7016.31	3.98263	ST-BF	0	-0.0362348	0.0781836	0.84844	-1.14528	-0.481038	0.745192	1.16093	70.4831	0.0298837	3.4014	0.713385	0.289612	0.710451
Tb927.3.4190	3	1	1176215	I	1		8	endosomal integral membrane protein putative	Other		1	12	7271.5	8214.5	5454.4	8063.09	4966.74	8214.5	4966.74	6794.05	1.6539	SL-BF	0.0351963	0.0979813	0.273902	-0.316851	0.247062	-0.451971	9.36829	-0.10219	70.4831	0.152282	8.64849	-0.48728	0	-0.662239
Tb927.3.4200	3	1	1178789	I	1		8	hypothetical protein conserved	Unknown:conserved		1	4	23154.7	23493.6	21872.2	20573.6	19357.3	23493.6	19357.3	21690.3	1.21369	SL-BF	0.531029	0.0942572	0.115221	0.0120488	-0.0762535	-0.164174	13.1273	0.172077	69.9547	-0.00318719	66.7351	-0.0205622	0.599852	-0.119703
Tb927.3.4210	3	1	1179908	I	1		8	hypothetical protein conserved	Unknown:conserved		0	0	3056.68	3136.6	3484.18	3313.52	1901.3	3484.18	1901.3	2978.46	1.83252	ST-BF	0.296694	0.0374009	0.0746378	0.226254	0.153799	-0.647577	20.6209	-0.0320377	69.9547	-0.0571833	63.4833	0.00955607	0.289612	-0.806476
Tb927.3.4220	3	1	1186243	I	1		8	Zn-finger domain protein putative	Interacting		0	11	14542	13264.4	13385	11917.1	10892.6	14542	10892.6	12800.2	1.33504	cBF	0.531029	0.184058	0.0513931	0.0644508	-0.103134	-0.232828	1.71659	0.291557	37.1828	-0.154171	56.1876	0.0425951	11.032	-0.0925349
Tb927.3.4230	3	1	1190317	I	1		8	subtilisin-like serine peptidaseserine peptidase clan SB family S8-like protein	Protease-related		1	1	11496	13771.8	9961.78	4183.35	3412.24	13771.8	3412.24	8565.04	4.036	SL-BF	0	0.424602	0.685186	0.217944	-1.0338	-1.32774	0.0504899	1.45802	55.5687	0.248588	0.888308	-0.504536	1.33879	-0.303423
Tb927.3.4240	3	1	1195175	I	1		8	thioredoxin putative	Oxidative stress		0	0	2224.61	1571.46	2352.66	2315.12	4165.02	4165.02	1571.46	2525.77	2.65041	PF-stat	0	-0.183174	-0.684617	-0.102432	-0.125639	0.721598	28.0646	0.0593053	37.1828	-0.421261	15.0151	0.514046	0.151944	1.00035
Tb927.3.4250	3	1	1196904	I	1		8	hypothetical protein conserved	Unknown:conserved		0	0	15889.2	16215.9	17842	19237.8	23178.6	23178.6	15889.2	18472.7	1.45877	PF-stat	0.0351963	-0.217351	-0.187983	-0.0501164	0.0585496	0.327398	4.85014	-0.149102	52.0249	-0.0906468	15.0151	0.189068	0.289612	0.283244
Tb927.3.4260	3	1	1198788	I	1		8	hypothetical protein conserved	Unknown:conserved		1	0	9748.33	9106.42	8938.89	13800.5	10877.5	13800.5	8938.89	10494.3	1.54388	PF-log	0.0351963	-0.106385	-0.204656	-0.231444	0.395114	0.0517378	0.745192	-0.504308	64.5281	-0.0687913	66.7351	-0.0366162	0.0355044	-0.40787
Tb927.3.4270	3	1	1202789	I	1		8	hypothetical protein conserved	Unknown:conserved		0	0	17528	16595.8	12521.1	9094.24	12181.5	17528	9094.24	13584.1	1.92737	cBF	0	0.367737	0.288898	-0.117559	-0.578899	-0.157229	0.0504899	0.948092	31.7188	-0.0811448	0.888308	-0.404605	13.5913	0.306159
Tb927.3.4280	3	1	1206170	I	1		8	mismatch repair protein MSH5 putative	DNA-associated		0	0	5391.96	6193.76	7244.4	5201.41	6861.06	7244.4	5201.41	6178.52	1.39278	ST-BF	0.531029	-0.196452	0.00355502	0.229606	-0.248358	0.15117	21.0703	0.0757916	70.4831	0.153978	25.3927	0.247959	0.208024	0.40842
Tb927.3.4300	3	1	1211027	I	5	Tb927.3.4290, Tb927.3.4330, Tb927.3.4310, Tb927.3.4320	8	PFR1|PFRC|73 kDa paraflagellar rod protein	Other	Cytoskeleton	0	0	31391.8	35521.5	17812.3	32418.7	20430.3	35521.5	17812.3	27514.9	1.99421	SL-BF	0	0.190173	0.368479	-0.62734	0.236612	-0.429503	17.45	-0.0531162	52.0249	0.246153	0.888308	-0.850461	0	-0.673598
Tb927.3.4340	3	1	1219486	I	1		8	diphthamide synthesis protein putative	Protein transport/modification		0	0	4364.28	3689.23	3364.27	5008.91	2691.72	5008.91	2691.72	3823.68	1.86086	PF-log	0.00845694	0.190783	-0.0516437	-0.184669	0.389534	-0.506435	6.42577	-0.191373	44.7737	-0.171092	51.1077	-0.194529	0.0517275	-1.0196
Tb927.3.4350	3	1	1220869	I	1		8	hypothetical protein conserved	Unknown:conserved		0	0	4459.9	3905.84	4677.64	5168.93	3607.88	5168.93	3607.88	4364.04	1.43268	PF-log	0.971147	0.0313477	-0.16003	0.100118	0.244201	-0.274513	6.42577	-0.176004	37.1828	-0.214378	19.8894	0.260461	0.599852	-0.431457
Tb927.3.4360	3	1	1223453	I	1		8	40S ribosomal protein S15a putative	Translation		0	0	7320.1	6434.3	9775.3	14235.5	19484	19484	6434.3	11449.8	3.02814	PF-stat	0	-0.64539	-0.831471	-0.228112	0.314164	0.766961	0.170404	-0.88181	69.9547	-0.011414	19.8894	0.342637	0.0290437	0.480607
Tb927.3.4370	3	1	1224042	I	1		8	hypothetical protein conserved	Unknown:conserved		0	0	2932.54	3610.18	3403.35	4742.89	2549.79	4742.89	2549.79	3447.75	1.86011	PF-log	0.0562674	-0.233504	0.0664152	-0.0186985	0.46011	-0.435276	0.301169	-0.605921	70.4831	0.149838	66.7351	-0.0283081	0.0628251	-0.809647
Tb927.3.4380	3	1	1226005	I	1		8	hypothetical protein conserved	Unknown:conserved		0	0	3408.26	3261.31	3509.03	4499.18	3132.88	4499.18	3132.88	3562.13	1.43612	PF-log	0.157892	-0.0637037	-0.127289	-0.0216678	0.33692	-0.185253	0.745192	-0.414369	69.9547	-0.0270771	51.1077	0.095022	0.151944	-0.466989
Tb927.3.4390	3	1	1227814	I	1		8	dihydrolipoamide dehydrogenase putative	Metabolism		0	0	4391.76	4839.71	5385.74	7024.02	5471.71	7024.02	4391.76	5422.59	1.59936	PF-log	0.296694	-0.304181	-0.164061	-0.00983741	0.373315	0.0130103	1.29827	-0.454945	69.9547	-0.0293055	38.3478	0.143135	0.208024	-0.308616
Tb927.3.4393	3	1	1233524	I	1		1	tRNA Serine	tRNA				271.174	3387.22	630.46	2602.75	1469.54	3387.22	271.174	1672.23	12.491	SL-BF	10.2717	-2.62448	1.01833	-1.4073	0.638265	-0.186406	3.50098	-1.3581	69.472	1.39246	66.5897	-0.426373	0.811302	-0.903103
Tb927.3.4399	3	1	1233951	I	1		1	tRNA Serine	tRNA				232.634	2301.96	705.981	2713.61	1383.09	2713.61	232.634	1467.45	11.6647	PF-log	7.79651	-2.65718	0.649546	-1.05561	0.886897	-0.0854198	3.50098	-1.54248	69.472	1.49481	63.4833	-0.692394	0.811302	-1.0066
Tb927.3.4400	3	1	1239476	I	1		8	hypothetical protein conserved	Unknown:conserved		1	0	2614.66	3171.08	2568.08	2926.44	3249.33	3249.33	2568.08	2905.92	1.26527	PF-stat	14.7263	-0.152372	0.125982	-0.178302	0.0101513	0.161148	13.1273	-0.285996	70.4831	0.250442	66.7351	-0.104754	22.9607	0.012227
Tb927.3.4410	3	1	1240825	I	1		8	hypothetical protein conserved	Unknown:conserved		0	0	3234.84	3255.15	3386.42	3745	5401.7	5401.7	3234.84	3804.62	1.66985	PF-stat	0.00845694	-0.23406	-0.225028	-0.167992	-0.0227871	0.50566	4.85014	-0.198098	55.5687	-0.123009	31.8992	0.175601	1.33879	0.461553
Tb927.3.4420	3	1	1241845	I	1		8	hypothetical protein conserved	Unknown:conserved		0	0	6375.63	6098.47	6027.14	6278.37	6090.19	6375.63	6027.14	6173.96	1.05782	cBF	10.2717	0.0463718	-0.0177489	-0.0347229	0.0241949	-0.0197095	28.0646	0.0410709	52.0249	-0.139987	56.1876	0.0459896	7.02738	-0.153182
Tb927.3.4430	3	1	1243455	I	1		8	hypothetical protein conserved	Unknown:conserved		0	0	9278.25	9968.6	10023.1	9285.36	10087.2	10087.2	9278.25	9728.51	1.08719	PF-stat	15.8042	-0.0683656	0.0351721	0.0430413	-0.0672605	0.0522364	20.6209	-0.00151188	70.4831	0.0551961	60.5402	0.0354446	17.395	0.098489
Tb927.3.4440	3	1	1245829	I	1		8	hypothetical protein conserved	Unknown:conserved		0	0	6425.53	5887.13	7523.2	7352.12	5947.35	7523.2	5887.13	6627.07	1.27791	ST-BF	0.296694	-0.0445553	-0.170806	0.182976	0.14979	-0.156123	1.29827	-0.202304	37.1828	-0.120878	15.0151	0.250857	0.151944	-0.309882
Tb927.3.4450	3	1	1247753	I	1		8	hypothetical protein conserved	Unknown:conserved		0	0	13933.7	13837.6	18077.3	17969.9	13125.2	18077.3	13125.2	15388.7	1.37729	ST-BF	0.0562674	-0.143292	-0.153284	0.232303	0.223706	-0.229534	0.170404	-0.367388	70.4831	0.0417489	4.27994	0.326933	0.151944	-0.34065
Tb927.3.4460	3	1	1248831	I	1		8	hypothetical protein conserved	Unknown:conserved		0	0	4170.84	6181.67	4991.27	5651.65	5098.19	6181.67	4170.84	5218.72	1.48212	SL-BF	16.6186	-0.32336	0.2443	-0.0642902	0.114976	-0.0337127	20.6209	-0.119095	70.4831	0.0504816	51.1077	0.162772	12.4711	-0.091442
Tb927.3.4470	3	1	1251153	I	1		8	hypothetical protein conserved	Unknown:conserved		0	0	4883.27	5003.21	5530.72	5921.34	6171.62	6171.62	4883.27	5502.03	1.26383	PF-stat	0.971147	-0.172116	-0.13711	0.00750323	0.105959	0.165684	1.71659	-0.2786	70.4831	0.068791	44.5075	0.120487	17.395	0.0913065
Tb927.3.4480	3	1	1253025	I	1		8	hypothetical protein conserved	Unknown:conserved		0	0	5096.5	5112.93	6014.2	6481.4	9843.8	9843.8	5096.5	6509.76	1.93148	PF-stat	0.0351963	-0.353098	-0.348456	-0.114232	-0.00630054	0.596609	1.29827	-0.322309	70.4831	0.0464506	25.3927	0.334257	0.0466535	0.597278
Tb927.3.4490	3	1	1254394	I	1		8	protein farnesyltransferase alpha subunit putative	Protein transport/modification		0	0	9470.27	9008.34	9924.04	11261.5	8741.19	11261.5	8741.19	9681.06	1.28832	PF-log	2.544	-0.0317603	-0.103904	0.0357622	0.218159	-0.147336	4.85014	-0.142246	31.7188	-0.168257	15.0151	0.179403	3.56768	-0.197388
Tb927.3.4500	3	1	1257999	I	1		8	fumarate hydratase putative	Metabolism	Mitochondrial	0	0	5529.07	6100.73	7919.91	20534	28217.5	28217.5	5529.07	13660.2	5.10347	PF-stat	0	-1.30487	-1.16293	-0.786427	0.588034	1.0466	0.170404	-1.76222	70.4831	0.045195	15.0151	0.245784	0.0557128	0.531907
Tb927.3.4510	3	1	1260457	I	1		8	hypothetical protein conserved	Unknown:conserved		0	0	10187.6	10296.6	8899.55	10759.4	8306.44	10759.4	8306.44	9689.91	1.2953	PF-log	2.544	0.0722521	0.087619	-0.122751	0.151038	-0.222253	13.1273	-0.116395	70.4831	0.0733347	15.0151	-0.230784	1.33879	-0.323952
Tb927.3.4520	3	1	1265164	I	1		8	hypothetical protein conserved	Unknown:conserved		0	0	5552.29	5129.21	4947.51	8115.7	3864.65	8115.7	3864.65	5521.87	2.09998	PF-log	0.0562674	0.00792476	-0.10642	-0.158455	0.555559	-0.51482	1.29827	-0.443229	31.7188	-0.199326	44.5075	0.146497	0.0517275	-1.0511
Tb927.3.4530	3	1	1266277	I	1		8	hypothetical protein conserved	Unknown:conserved		0	0	1872.92	1905.58	1844.45	2033.77	2167.31	2167.31	1844.45	1964.8	1.17504	PF-stat	14.7263	-0.0690962	-0.044157	-0.0911964	0.0497681	0.141519	17.45	-0.126789	70.4831	0.0277432	66.7351	-0.0425651	22.9607	0.017752
Tb927.3.4540	3	1	1267258	I	1		8	hypothetical protein conserved	Unknown:conserved		0	0	5878.61	5360.39	7913.52	6642.74	6045.29	7913.52	5360.39	6368.11	1.4763	ST-BF	1.63475	-0.11539	-0.248528	0.313455	0.0609131	-0.0750534	13.1273	-0.124608	59.754	-0.0809511	6.64098	0.438123	12.4711	-0.0421037
Tb927.3.4550	3	1	1269073	I	1		8	hypothetical protein conserved	Unknown:conserved		0	0	7169.19	5920.68	9507.62	8244.37	5836.81	9507.62	5836.81	7335.74	1.62891	ST-BF	0.0919828	-0.0331309	-0.309178	0.374142	0.168468	-0.329761	1.71659	-0.264996	37.1828	-0.254146	3.4014	0.73408	0.289612	-0.488575
Tb927.3.4560	3	1	1273860	I	1		8	serine/threonine protein kinase putativeprotein kinase putative	Phosphorylation		0	0	12719.4	12467.7	9549.67	12162.9	14856	14856	9549.67	12351.1	1.55565	PF-stat	0.0919828	0.0423882	0.0135495	-0.37112	-0.0221543	0.266401	6.42577	0.101895	69.9547	-0.0209233	31.8992	-0.238186	0.0557128	0.373656
Tb927.3.4570	3	1	1276960	I	1		8	N-acetylglucosaminyltransferase putative	Other		0	4	14114.8	12442.7	13818.8	10858.1	9424.26	14114.8	9424.26	12131.7	1.4977	cBF	0.157892	0.218421	0.0365101	0.187853	-0.160016	-0.364332	0.977209	0.366326	52.0249	-0.0873611	66.7351	-0.0294393	4.89376	-0.180844
Tb927.3.4580	3	1	1280123	I	1		8	hypothetical protein conserved	Unknown:conserved		0	0	6690.25	5840.12	6543.64	7103.75	6652.35	7103.75	5840.12	6566.02	1.21637	PF-log	3.90402	0.0270401	-0.169022	-0.00492643	0.113562	0.0188442	9.36829	-0.100822	37.1828	-0.182065	31.8992	0.179225	3.56768	-0.167296
Tb927.3.4590	3	1	1287351	I	1		8	hypothetical protein conserved	Unknown:conserved		0	0	9184.47	9599.77	7263.75	9807.6	14006.7	14006.7	7263.75	9972.46	1.9283	PF-stat	0	-0.118754	-0.0549501	-0.457235	-0.0240501	0.490098	28.0646	0.0153718	70.4831	0.0466883	0.95478	-0.355561	0.0557128	0.612935
Tb927.3.4600	3	1	1289776	I	1		8	hypothetical protein conserved	Unknown:conserved		0	0	4943.2	3269.79	5383.1	6906.24	2554.09	6906.24	2554.09	4611.29	2.70399	PF-log	0.00845694	0.100278	-0.49597	0.223267	0.582732	-0.85236	1.71659	-0.379213	20.5922	-0.580312	11.4822	0.532873	0	-1.40792
Tb927.3.4610	3	1	1293531	I	1		8	hypothetical protein conserved	Unknown:conserved		0	0	7728.9	7712.14	7310.91	9069.98	6973.64	9069.98	6973.64	7759.11	1.30061	PF-log	10.2717	-0.00562838	-0.00876064	-0.0858402	0.225207	-0.15398	20.6209	-0.069022	64.5281	-0.0790135	66.5897	-0.0913319	0.811302	-0.28601
Tb927.3.4620	3	1	1303395	I	1		8	hypothetical protein conserved	Unknown:conserved		0	0	7286.67	6193.38	8288.45	7439.65	3875.4	8288.45	3875.4	6616.71	2.13874	ST-BF	0.157892	0.139145	-0.0953865	0.324989	0.169121	-0.771769	6.42577	-0.191431	31.7188	-0.189599	25.3927	0.27983	0.0517275	-0.844428
Tb927.3.4630	3	1	1308545	I	1		8	UDP-glucoseglycoprotein glucosyltransferase putative	Protein transport/modification		0	1	11791.7	9883.27	10172	8544.24	6256.38	11791.7	6256.38	9329.52	1.88475	cBF	0.157892	0.337899	0.0831858	0.124728	-0.126852	-0.576475	2.57473	0.411505	31.7188	-0.209186	38.3478	0.0834507	3.56768	-0.25258
Tb927.3.4640	3	1	1315276	I	1		8	hypothetical protein conserved	Unknown:conserved		0	4	7679.59	8655.41	7823.41	8409.65	9328.96	9328.96	7679.59	8379.4	1.21477	PF-stat	0.971147	-0.125819	0.046754	-0.0990492	0.00519835	0.154869	13.1273	-0.0753512	70.4831	0.025205	51.1077	-0.157291	4.89376	0.145661
Tb927.3.4650	3	1	1317239	I	1		8	C-8 sterol isomerase putative	Metabolism		1	1	6220.71	6036.86	7702.55	14085.6	8630.84	14085.6	6036.86	8535.31	2.33327	PF-log	0	-0.456365	-0.499646	-0.148106	0.722704	0.0160573	0.170404	-1.19199	69.9547	-0.030517	8.64849	0.348263	0	-0.624062
Tb927.3.4660	3	1	1318525	I	1		8	hypothetical protein conserved	Unknown:conserved		0	0	9154.13	7240.03	7741.8	5361.43	7177.88	9154.13	5361.43	7335.05	1.7074	cBF	0.0218804	0.319615	-0.0188121	0.077861	-0.452189	-0.0312502	0.0798544	0.859312	9.87479	-0.376137	44.5075	0.0827548	3.56768	0.449083
Tb927.3.4670	3	1	1321695	I	1		8	cdc2-related kinase putativecell division control protein putative	Phosphorylation		0	0	16075.2	13253.4	13562.2	10155.2	17275	17275	10155.2	14064.2	1.7011	PF-stat	0.0351963	0.192813	-0.0856649	-0.0524314	-0.469814	0.296654	0.104672	0.654278	20.5922	-0.213357	66.7351	-0.0281388	0.0557128	0.670869
Tb927.3.4680	3	1	1323976	I	1		8	RAB GDP dissociation inhibitor alpha putative	Protein transport/modification		0	0	18017.2	20994.5	13976.6	13233.5	11211.4	20994.5	11211.4	15486.6	1.87261	SL-BF	0.0218804	0.21835	0.438989	-0.148007	-0.226831	-0.466062	0.0798544	0.440892	64.5281	0.166938	3.4014	-0.542699	3.56768	-0.213708
Tb927.3.4690	3	1	1325946	I	1		8	hypothetical protein conserved	Unknown:conserved		0	0	11458.9	11328.1	13513.7	10981.7	8953.4	13513.7	8953.4	11247.1	1.50933	ST-BF	0.0351963	0.0269038	0.0103456	0.264861	-0.0344555	-0.329051	20.6209	-0.00976826	69.9547	-0.00903792	15.0151	0.229945	0.0628251	-0.406894
Tb927.3.4700	3	1	1327586	I	1		8	hypothetical protein conserved	Unknown:conserved		1	0	7827.98	6609.79	9245.99	8808.58	6216.27	9245.99	6216.27	7741.72	1.48738	ST-BF	0.0919828	0.0159856	-0.228051	0.256173	0.186255	-0.316605	6.42577	-0.167993	31.7188	-0.177037	3.4014	0.401587	0.208024	-0.497904
Tb927.3.4710	3	1	1330991	I	1		8	hypothetical protein conserved	Unknown:conserved		0	0	12465.4	12834.7	13445.7	10379.4	19211.3	19211.3	10379.4	13667.3	1.8509	PF-stat	0	-0.132794	-0.0906813	-0.0235875	-0.397	0.491225	6.42577	0.210752	70.4831	0.115478	51.1077	0.103694	0	0.977574
Tb927.3.4720	3	1	1334486	I	1		1	dynamin putativevacuolar sortin protein 1 putative	Protein transport/modification				13449.3	14030.7	10447	6509.97	7149.34	14030.7	6509.97	10317.3	2.15526	SL-BF	0.0218804	0.382474	0.443524	0.0180294	-0.664337	-0.529179	0.104672	1.17884	70.4831	0.0539468	6.64098	-0.741058	19.4395	0.149142
Tb927.3.4730	3	1	1336737	I	2	Tb927.3.4770	8	hypothetical protein conserved	Unknown:conserved		0	0	7182.8	6316.57	6317.01	7392.7	7718.55	7718.55	6316.57	6985.53	1.22195	PF-stat	10.2717	0.0401779	-0.145228	-0.145126	0.0817321	0.143961	28.0646	0.0387766	27.4787	-0.278555	44.5075	0.153347	22.9607	0.0132734
Tb927.3.4740	3	1	1338096	I	2	Tb927.3.4780	8	hypothetical protein conserved	Unknown:conserved		1	0	8660.75	9238.07	9670.69	9548.45	7593.36	9670.69	7593.36	8942.26	1.27357	ST-BF	5.54222	-0.0461471	0.0469511	0.112978	0.0946267	-0.235902	4.85014	-0.225381	70.4831	0.0479794	51.1077	0.130505	0.47306	-0.42436
Tb927.3.4750	3	1	1339741	I	2	Tb927.3.4790	8	aminopeptidase putative	Protease-related		0	0	11704	11148.7	8963.4	14319.3	6898.81	14319.3	6898.81	10606.8	2.07563	PF-log	0.0919828	0.142002	0.0718816	-0.242877	0.432969	-0.620577	9.36829	-0.198157	55.5687	-0.151854	44.5075	-0.188852	0.0355044	-1.04281
Tb927.3.4760	3	1	1344510	I	1		3	dynamin putativevacuolar sortin protein 1 putative	Protein transport/modification		0	0	16129.9	14363.9	21258.3	23326.7	19485.9	23326.7	14363.9	18913	1.62397	PF-log	0.296694	-0.229634	-0.396923	0.168652	0.302605	0.0430583	0.301169	-0.500604	69.9547	-0.0340068	15.0151	0.290818	0.599852	-0.196613
Tb927.3.4800	3	1	1352639	I	1		8	hypothetical protein conserved	Unknown:conserved		0	0	11335.6	11833.6	10755.5	8205.48	6000.25	11833.6	6000.25	9626.07	1.97218	SL-BF	0	0.235843	0.297866	0.160049	-0.230359	-0.681925	0.0798544	0.471099	70.4831	0.022431	60.5402	-0.102504	0.208024	-0.407129
Tb927.3.4810	3	1	1354950	I	1		8	hypothetical protein conserved	Unknown:conserved		0	0	2730.16	2472.03	2706.58	3170.95	4023.34	4023.34	2472.03	3020.61	1.62755	PF-stat	0.0562674	-0.145855	-0.289147	-0.158368	0.0700757	0.413552	6.42577	-0.213694	55.5687	-0.148602	31.8992	0.173564	12.813	0.287607
Tb927.3.4820	3	1	1357383	I	1		8	acyltransferase putative	Metabolism		1	3	7750.68	8446.48	7484.62	8230.41	5171.73	8446.48	5171.73	7416.79	1.6332	SL-BF	3.90402	0.0635296	0.187557	0.0131357	0.15017	-0.520148	24.3767	0.0829851	69.9547	-0.0234618	64.6953	-0.104962	2.28259	-0.377784
Tb927.3.4830	3	1	1360573	I	1		8	hypothetical protein	Unknown:Tb-specific		0	0	2276.43	2277.21	1417.24	1476.44	1827.09	2277.21	1417.24	1854.88	1.60679	SL-BF	0.531029	0.295445	0.295938	-0.388247	-0.329201	-0.0217774	1.71659	0.653577	70.4831	0.0391356	6.64098	-0.707804	18.3574	0.400043
Tb927.3.4840	3	1	1362003	I	1		8	ubiquitin hydrolase putativecysteine peptidase Clan CA family C19 putative	Protease-related		0	0	9594.64	10730	8082.2	11172.1	8456.22	11172.1	8082.2	9607.02	1.38231	PF-log	0.0351963	-0.00186163	0.159485	-0.249342	0.217738	-0.184076	6.42577	-0.139249	70.4831	0.088944	2.1471	-0.366986	0.0517275	-0.410456
Tb927.3.4850	3	1	1365572	I	1		8	enoyl-CoA hydratase mitochondrial precursor putative	Metabolism	Mitochondrial	0	0	2183.48	2085.79	2380.98	5177.54	2944.51	5177.54	2085.79	2954.46	2.4823	PF-log	0	-0.436263	-0.502302	-0.31134	0.809373	-0.00486691	0.170404	-1.27291	59.754	-0.17332	44.5075	0.180059	0.0517275	-0.952745
Tb927.3.4860	3	1	1368289	I	1		8	protein kinase putative	Phosphorylation		0	0	8345.62	9023.33	6151.13	6913.46	6626.25	9023.33	6151.13	7411.96	1.46694	SL-BF	0.0218804	0.171165	0.283806	-0.269004	-0.100447	-0.161662	6.42577	0.216076	69.472	0.131	0.95478	-0.504238	12.4711	-0.0515079
Tb927.3.4870	3	1	1369724	I	1		8	hypothetical protein conserved	Unknown:conserved		1	0	2076.99	3107.3	2854	3521.37	2248.58	3521.37	2076.99	2761.65	1.69542	PF-log	3.90402	-0.411035	0.170131	0.047454	0.350609	-0.296514	1.71659	-0.572438	70.4831	0.328697	66.7351	-0.00654025	0.0628251	-0.698049
Tb927.3.4880	3	1	1372191	I	1		8	hypothetical protein conserved	Unknown:conserved		0	0	4791.19	5923.71	5820.62	8229.29	6340.65	8229.29	4791.19	6221.09	1.71759	PF-log	0.971147	-0.376783	-0.0706669	-0.0959951	0.4036	0.0274633	0.301169	-0.673437	69.4131	0.244272	64.6953	-0.0815461	3.56768	-0.38208
Tb927.3.4890	3	1	1372947	I	1		8	ubiquinone biosynthesis protein COQ7 homolog putative	Metabolism	Mitochondrial	0	0	3928.34	5975.9	6026.78	6210.69	7663.3	7663.3	3928.34	5961	1.95077	PF-stat	1.63475	-0.601633	0.00360084	0.0158322	0.0591976	0.362411	4.85014	-0.38772	70.4831	0.239316	44.5075	0.194765	11.032	0.419634
Tb927.3.4900	3	1	1376060	I	1		8	tRNA isopentenyltransferase putative	Translation		0	0	3554.03	4979.39	4386.29	5646.6	4131.55	5646.6	3554.03	4539.57	1.58879	PF-log	0.971147	-0.3531	0.133411	-0.0495537	0.314825	-0.135873	0.977209	-0.665601	18.0884	0.598812	44.5075	-0.260828	3.56768	-0.404431
Tb927.3.4910	3	1	1377662	I	1		8	signal peptide peptidase putativeaspartic peptidase clan AD family A22B putative	Protein transport/modification		0	8	10634.8	10648	8305.87	8366.56	9429.47	10648	8305.87	9476.94	1.28198	SL-BF	5.54222	0.1663	0.16809	-0.19029	-0.179787	-0.00724529	0.745192	0.31041	70.4831	0.0400894	25.3927	-0.289049	13.5913	0.25968
Tb927.3.4920	3	1	1379439	I	1		8	hypothetical protein conserved	Unknown:conserved		0	0	8724.86	8722.74	10066.3	11173.6	9043.78	11173.6	8722.74	9546.27	1.28098	PF-log	0.00845694	-0.129805	-0.130156	0.0765301	0.227089	-0.0780111	0.301169	-0.44704	70.4831	0.0113164	8.64849	0.241267	0.0628251	-0.428765
Tb927.3.4930	3	1	1382459	I	1		8	hypothetical protein conserved	Unknown:conserved		0	0	5393.54	4882.81	6969.89	5717.6	6073.04	6969.89	4882.81	5807.38	1.42743	ST-BF	0.00845694	-0.106655	-0.250174	0.263249	-0.022476	0.0645314	6.42577	-0.126666	52.0249	-0.104504	0.425311	0.514358	16.2611	0.131361
Tb927.3.4940	3	1	1383312	I	1		8	hypothetical protein conserved	Unknown:conserved		0	0	6523.94	6700.25	6773.18	9322.21	9090.83	9322.21	6523.94	7682.08	1.42892	PF-log	0.0919828	-0.235753	-0.197282	-0.181664	0.279174	0.242914	0.561329	-0.427367	70.4831	0.0618078	66.7351	-0.0512596	12.4711	-0.0275836
Tb927.3.4950	3	1	1387078	I	1		8	hypothetical protein conserved	Unknown:conserved		0	2	14404	13056.7	14719.6	13106.3	12653.9	14719.6	12653.9	13588.1	1.16325	ST-BF	0.971147	0.0841235	-0.0575537	0.115395	-0.0520794	-0.102763	17.45	0.120254	31.7188	-0.104867	15.0151	0.125389	4.89376	-0.203299
Tb927.3.4960	3	1	1389072	I	1		8	kinesin putative	Other	Cytoskeleton	0	0	5828.64	4849.02	5425.81	9621.98	9737.92	9737.92	4849.02	7092.68	2.00822	PF-stat	0	-0.28317	-0.548637	-0.38649	0.440004	0.457283	0.170404	-0.724368	23.6571	-0.259651	19.8894	0.246587	22.9607	0.0807976
Tb927.3.4970	3	1	1395382	I	1		8	hypothetical protein conserved	Other	Cytoskeleton	0	0	7704.1	9284.9	6542.23	9257.05	4992.95	9284.9	4992.95	7556.24	1.8596	SL-BF	1.63475	0.0279572	0.297217	-0.207888	0.292883	-0.597777	9.36829	-0.165873	70.4831	0.138253	19.8894	-0.406716	0.599852	-0.580254
Tb927.3.4990	3	1	1402256	I	1		8	oxidoreductase putative	Metabolism		0	0	5868.71	5633.19	5971.16	9415.41	4796.22	9415.41	4796.22	6336.94	1.96309	PF-log	0.0351963	-0.110743	-0.169835	-0.0857738	0.571239	-0.401889	0.170404	-0.701996	64.5281	-0.0603964	25.3927	0.30523	0.0355044	-0.804694
Tb927.3.5000	3	1	1404022	I	1		8	hypothetical protein conserved	Unknown:conserved		0	0	2619.25	3302.92	2847.72	3587.03	2309.47	3587.03	2309.47	2933.28	1.55318	PF-log	1.63475	-0.16336	0.171227	-0.0427065	0.290276	-0.344951	0.561329	-0.361776	70.4831	0.0771642	66.7351	-0.0181736	0.0517275	-0.635449
Tb927.3.5010	3	1	1406292	I	1		8	hypothetical protein conserved	Other	Cytoskeleton	0	0	18281.8	21959.8	15838.4	21874.3	18404.6	21959.8	15838.4	19271.8	1.38649	SL-BF	0	-0.0760795	0.188373	-0.283065	0.182748	-0.0664227	0.170404	-0.266432	14.7712	0.244554	0.888308	-0.527409	0.0355044	-0.2453
Tb927.3.5020	3	1	1408124	I	1		8	hypothetical protein conserved	Unknown:conserved		0	0	7360.46	9758.63	5582.98	9023.55	4780.69	9758.63	4780.69	7301.26	2.04126	SL-BF	0.0919828	0.0116494	0.418533	-0.387111	0.305549	-0.610927	6.42577	-0.257077	70.4831	0.242445	5.12281	-0.784554	0	-0.776124
Tb927.3.5030	3	1	1412986	I	1		8	KU70 protein	Other		0	0	4997.64	4155.26	4916.1	5408.31	3546.62	5408.31	3546.62	4604.79	1.52492	PF-log	0.531029	0.118112	-0.148196	0.094381	0.232044	-0.376688	28.0646	0.107783	27.4787	-0.568089	25.3927	0.228949	0.0628251	-0.849711
Tb927.3.5040	3	1	1415779	I	1		8	hypothetical protein conserved	Unknown:conserved		0	0	10404	9930.77	8755.14	10617.7	8822.13	10617.7	8755.14	9705.95	1.21274	PF-log	5.54222	0.100196	0.0330359	-0.148739	0.129533	-0.137743	20.6209	-0.0396809	44.7737	-0.0914637	66.7351	-0.0140014	1.33879	-0.279716
Tb927.3.5050	3	1	1417717	I	1		8	60S ribosomal protein L4	Translation		0	0	33374.8	33204.9	37191	36989.1	36356.5	37191	33204.9	35423.3	1.12004	ST-BF	0.157892	-0.0859374	-0.0933007	0.0702553	0.062404	0.0375163	0.977209	-0.140819	69.9547	-0.00934095	5.12281	0.175318	11.032	-0.0201865
Tb927.3.5060	3	1	1419145	I	1		8	hypothetical protein conserved	Unknown:conserved		0	0	7570.46	8949.8	6432.29	8311.71	7011.33	8949.8	6432.29	7655.12	1.39138	SL-BF	1.63475	-0.0160429	0.22543	-0.251091	0.118721	-0.126737	13.1273	-0.121353	70.4831	0.21379	8.64849	-0.78913	2.28259	-0.247341
Tb927.3.5070	3	1	1421350	I	1		8	hypothetical protein conserved	Unknown:conserved		0	0	4851.08	4011.92	4160.27	5466.66	3450.78	5466.66	3450.78	4388.14	1.58418	PF-log	0.971147	0.144697	-0.129317	-0.0769344	0.31705	-0.346688	13.1273	-0.114234	18.0884	-0.234294	56.1876	0.056823	1.33879	-0.416332
Tb927.3.5080	3	1	1424370	I	1		8	hypothetical protein conserved	Unknown:conserved		0	0	13834.7	10109.2	9880.33	6349.66	7566.68	13834.7	6349.66	9548.1	2.1788	cBF	0.00845694	0.535001	0.0823775	0.0493457	-0.588533	-0.335553	0.360854	1.03535	31.7188	-0.262015	60.5402	-0.0592564	17.395	0.161802
Tb927.3.5090	3	1	1429044	I	1		8	tryparedoxin putative	Oxidative stress		0	1	14584.5	8035.4	12704.4	8168.8	9815.15	14584.5	8035.4	10661.7	1.81503	cBF	0.0351963	0.452006	-0.407988	0.252896	-0.384235	-0.119348	0.104672	0.995702	7.93904	-0.897147	8.64849	0.526903	7.02738	0.280311
Tb927.3.5100	3	1	1430609	I	1		8	DNA repair helicase and transcription factor protein putativeTranscription factor II H complex XPB subunit putative homologue 2	Transcription		0	0	7312.18	6028.99	6920.58	6540.97	3686.11	7312.18	3686.11	6097.77	1.98371	cBF	0.00845694	0.26202	-0.0163636	0.182613	0.101224	-0.726183	13.1273	0.127505	18.0884	-0.281495	25.3927	0.161927	0.0628251	-0.69744
Tb927.3.5110	3	1	1433835	I	1		8	hypothetical protein conserved	Unknown:conserved		0	0	5870.46	5000.77	4240.89	4725.21	5783.01	5870.46	4240.89	5124.07	1.38425	cBF	5.54222	0.196184	-0.0351392	-0.272923	-0.116911	0.174531	13.1273	0.213367	55.5687	-0.116759	65.5038	-0.101058	11.032	0.273628
Tb927.3.5120	3	1	1435684	I	1		8	hypothetical protein conserved	Unknown:conserved		0	0	4840.18	4485.01	3359.31	4598.09	4292.23	4840.18	3359.31	4314.96	1.44083	cBF	0.157892	0.165713	0.0557628	-0.361183	0.0916854	-0.00762137	20.6209	0.139021	31.7188	-0.183507	15.0151	-0.351632	22.9607	0.00644355
Tb927.3.5130	3	1	1438142	I	1		8	hypothetical protein conserved	RNA-associated		1	2	17462.5	18018.3	21888.1	19773.1	25073.1	25073.1	17462.5	20443	1.43583	PF-stat	0	-0.227352	-0.182143	0.0985385	-0.0480701	0.294533	3.50098	-0.149828	64.5281	-0.0378239	1.09937	0.362209	0.0290437	0.334322
Tb927.3.5140	3	1	1441259	I	1		8	hypothetical protein conserved	Other	Cytoskeleton	0	0	4341.88	4442.36	4995.24	4481.72	15414.7	15414.7	4341.88	6735.19	3.55025	PF-stat	0	-0.633398	-0.600392	-0.431165	-0.587666	1.19452	28.0646	0.0259941	70.4831	0.147867	56.1876	0.0766483	0.0290437	1.73185
Tb927.3.5150	3	1	1446003	I	1		8	exonuclease putative	Other		0	0	6900.39	5700.69	5605.42	7795.33	4261.18	7795.33	4261.18	6052.6	1.82938	PF-log	0	0.189123	-0.0864188	-0.110734	0.365055	-0.506303	3.50098	-0.139902	14.7712	-0.249077	66.7351	-0.0235085	0	-0.845124
Tb927.3.5160	3	1	1447852	I	1		8	hypothetical protein conserved	Unknown:conserved		0	0	4422.56	4172.49	4484.48	4778.16	4462.47	4778.16	4172.49	4464.03	1.14516	PF-log	7.79651	-0.0134649	-0.0974375	0.00659317	0.0981074	-0.000506192	4.85014	-0.238996	69.9547	-0.0531466	25.3927	0.394857	12.4711	-0.0448806
Tb927.3.5170	3	1	1452106	I	1		8	hypothetical protein conserved	Unknown:conserved		1	1	6658.77	4630.77	5441.29	6374.87	6483.77	6658.77	4630.77	5917.89	1.43794	cBF	0.971147	0.170172	-0.353832	-0.121136	0.107313	0.131748	25.6391	0.0665776	12.9805	-0.514128	15.0151	0.36169	22.9607	0.0209099
Tb927.3.5180	3	1	1453906	I	1		8	cofilin/actin depolymerizing factor putative	Other	Cytoskeleton	0	0	31403.8	26202.8	24435.8	24506	20044.2	31403.8	20044.2	25318.5	1.56672	cBF	0.296694	0.310745	0.0495267	-0.0511962	-0.0470591	-0.337005	4.85014	0.254291	37.1828	-0.182588	38.3478	-0.211525	0.0355044	-0.307848
Tb927.3.5190	3	1	1456977	I	1		8	hypothetical protein conserved	Unknown:conserved		0	3	12641.4	12389.7	14497.7	12238.3	28044.2	28044.2	12238.3	15962.3	2.29152	PF-stat	0	-0.336513	-0.365526	-0.13884	-0.383262	0.81304	28.0646	0.0199379	69.9547	-0.021903	8.64849	0.201371	0	1.15601
Tb927.3.5200	3	1	1459489	I	1		8	hypothetical protein conserved	Unknown:conserved		0	0	5309.93	2802.34	2648.69	4627.18	2992.83	5309.93	2648.69	3676.2	2.00474	cBF	0.0919828	0.53048	-0.391581	-0.472937	0.331921	-0.296701	21.0703	0.277984	12.9805	-0.870621	66.7351	-0.0442995	0.811302	-0.635368
Tb927.3.5210	3	1	1461094	I	1		8	hypothetical protein conserved	Unknown:conserved		0	2	7065.51	5104.83	4937.2	3937.2	8470.69	8470.69	3937.2	5903.08	2.15145	PF-stat	0.157892	0.259324	-0.209607	-0.257776	-0.5843	0.521011	0.0798544	0.888275	31.7188	-0.285881	51.1077	-0.277278	0.599852	1.04778
Tb927.3.5220	3	1	1463833	I	1		8	hypothetical protein conserved	Unknown:conserved		0	0	792.091	523.08	705.071	1017.92	989.527	1017.92	523.08	805.539	1.94602	PF-log	5.54222	-0.0242878	-0.622921	-0.192186	0.337604	0.296785	17.45	-0.271426	59.754	-0.395458	56.1876	0.303901	22.9607	0.266382
Tb927.3.5230	3	1	1468811	I	1		8	DNA repair protein putative	DNA-associated		0	0	6001.07	4060.94	4879.82	7019.41	3240.49	7019.41	3240.49	5040.35	2.16616	PF-log	0.971147	0.251696	-0.311708	-0.0466948	0.477827	-0.63731	17.45	-0.177668	14.7712	-0.463031	44.5075	0.199666	0.47306	-0.83762
Tb927.3.5240	3	1	1470948	I	1		8	hypothetical protein conserved	Other	Mitochondrial	0	0	4552.04	3710.15	4366.88	5336.04	3981.5	5336.04	3710.15	4389.32	1.43823	PF-log	0.296694	0.0525161	-0.24252	-0.00739593	0.281772	-0.140688	3.50098	-0.256357	31.7188	-0.223625	11.4822	0.31994	0.599852	-0.425544
Tb927.3.5250	3	1	1473439	I	1		8	hypothetical protein conservedZFP family member putative	Unknown:conserved		0	0	16433.2	17065.9	12770.2	15346.6	17710.5	17710.5	12770.2	15865.3	1.38686	PF-stat	0.971147	0.0507402	0.105241	-0.313093	-0.0479529	0.158734	28.0646	0.0465112	70.4831	0.158429	5.12281	-0.415229	11.032	0.239442
Tb927.3.5260	3	1	1479767	I	1		8	hypothetical protein conserved	Unknown:conserved		0	0	8639.01	7450.66	6994.76	6529.21	6702.42	8639.01	6529.21	7263.21	1.32313	cBF	2.544	0.250258	0.0367604	-0.0543332	-0.153699	-0.115926	1.71659	0.324172	31.7188	-0.306519	51.1077	0.0907764	12.4711	-0.0711712
Tb927.3.5270	3	1	1481791	I	1		8	DNA-directed RNA polymerases II subunit putative	Transcription		0	0	5866.23	4640.52	4767.35	6264.4	4483.48	6264.4	4483.48	5204.4	1.39722	PF-log	0.0351963	0.172702	-0.165446	-0.126543	0.267446	-0.21511	13.1273	-0.0838429	17.0763	-0.398788	51.1077	0.0979976	0.0841648	-0.493663
Tb927.3.5280	3	1	1482820	I	1		8	RNA-binding protein putativespliceosome-associated protein putative	RNA-associated		0	0	5570.49	4339.84	6847.07	6174.19	4830.57	6847.07	4339.84	5552.43	1.57772	ST-BF	0.296694	0.0046843	-0.355477	0.302366	0.15313	-0.200926	9.36829	-0.158696	31.7188	-0.353148	5.12281	0.57656	0.208024	-0.350304
Tb927.3.5290	3	1	1484186	I	1		8	hypothetical protein conserved	Other	Cytoskeleton	0	0	8328.95	6329.47	6645.95	6816.57	4668.7	8328.95	4668.7	6557.93	1.784	cBF	0.296694	0.344895	-0.051156	0.0192359	0.0558054	-0.49022	3.50098	0.250993	18.0884	-0.331083	51.1077	0.0952916	0.289612	-0.397109
Tb927.3.5300	3	1	1487683	I	1		8	hypothetical protein conserved	Unknown:conserved		1	0	4295.64	2915.56	5044.29	5945.79	8119.15	8119.15	2915.56	5264.09	2.78477	PF-stat	0	-0.29331	-0.852411	-0.061531	0.175686	0.625145	1.29827	-0.51903	20.5922	-0.541859	0.425311	0.811883	2.28259	0.369976
Tb927.3.5310	3	1	1488667	I	1		8	paraflagellar rod proteinI2 antigen	Other	Cytoskeleton	0	0	5542.98	5388.52	3699.03	6713.98	7788.03	7788.03	3699.03	5826.5	2.10543	PF-stat	0.157892	-0.0719701	-0.112742	-0.655485	0.204537	0.418628	3.50098	-0.220485	69.9547	-0.00844617	8.64849	-0.609419	16.2611	0.243268
Tb927.3.5320	3	1	1496116	I	1		8	hypothetical protein conserved	Unknown:conserved		0	0	9082.59	8516.7	7745.47	7616.56	8744.87	9082.59	7616.56	8341.24	1.19248	cBF	2.544	0.122842	0.0300334	-0.106908	-0.131123	0.0681752	6.42577	0.20855	44.7737	-0.0893915	38.3478	-0.163338	13.1239	0.148006
Tb927.3.5330	3	1	1497803	I	1		8	ADP-ribosylation factor GTPase activating protein putativecentaurin beta 5	Protein transport/modification		0	0	8563.31	6953.25	8090.78	6944.16	6924.9	8563.31	6924.9	7495.28	1.2366	cBF	0.531029	0.192186	-0.108295	0.110297	-0.110182	-0.11419	9.36829	0.178801	17.0763	-0.293168	8.64849	0.281671	12.4711	-0.054201
Tb927.3.5340	3	1	1499136	I	1		8	Hsc70-interacting protein (Hip) putative	Protein folding		0	0	10443.9	10777.5	8872.57	17469.2	5400.9	17469.2	5400.9	10592.8	3.2345	PF-log	0	-0.0204209	0.0249356	-0.255664	0.721727	-0.971815	0.170404	-0.73323	55.5687	-0.0982063	63.4833	-0.159593	0	-1.69248
Tb927.3.5350	3	1	1500815	I	1		8	hypothetical protein conserved	Unknown:conserved		0	1	16517.4	18776.1	15185.6	21448.6	24724.4	24724.4	15185.6	19330.4	1.62815	PF-stat	0.00845694	-0.226882	-0.0419772	-0.34817	0.150011	0.355061	1.71659	-0.245235	70.4831	0.100061	4.27994	-0.25055	2.28259	0.252795
Tb927.3.5360	3	1	1502273	I	1		8	hypothetical protein conserved	Unknown:conserved		0	0	1246.89	716.485	1592.28	1319.39	1323.84	1592.28	716.485	1239.78	2.22234	ST-BF	14.7263	0.00825376	-0.79107	0.36101	0.0897903	0.0946508	25.6391	0.22589	55.5687	-0.477933	44.5075	0.435427	12.4711	-0.0390713
Tb927.3.5370	3	1	1504126	I	1		8	hypothetical protein conserved	Unknown:conserved		0	0	19911.2	20452.6	14167.8	24361.2	9929.15	24361.2	9929.15	17764.4	2.4535	PF-log	0	0.16459	0.203299	-0.326376	0.455598	-0.839245	0.561329	-0.309695	70.4831	0.0329552	0.95478	-0.525659	0	-1.31121
Tb927.3.5380	3	1	1505862	I	1		8	hypothetical protein conserved	Unknown:conserved		0	0	3305.87	2637.74	2778.62	2921.29	2406.09	3305.87	2406.09	2809.92	1.37396	cBF	7.79651	0.2345	-0.0912277	-0.01616	0.056073	-0.223838	25.6391	0.119848	52.0249	-0.227776	56.1876	0.0945726	11.032	-0.21355
Tb927.3.5390	3	1	1508114	I	1		8	hypothetical protein conserved	Interacting		1	0	3358.22	3789.7	2384.01	1683.58	3038.89	3789.7	1683.58	2850.88	2.25098	SL-BF	0.0919828	0.236288	0.410677	-0.258016	-0.759873	0.0921354	0.301169	1.17468	70.4831	0.00584669	19.8894	-0.647391	0.599852	0.883438
Tb927.3.5400	3	1	1512105	I	1		8	hypothetical protein conserved	Phosphorylation		0	0	6094.86	4794	8249.92	7247.3	6029.52	8249.92	4794	6483.12	1.72089	ST-BF	0.0351963	-0.0890947	-0.435459	0.347692	0.160756	-0.104646	1.29827	-0.337303	59.754	-0.101444	1.09937	0.660859	3.56768	-0.15672
Tb927.3.5410	3	1	1514465	I	1		8	hypothetical protein conserved	Unknown:conserved		0	2	3171.98	3359.33	4986.79	7143.26	7678.35	7678.35	3171.98	5267.94	2.42068	PF-stat	0	-0.731855	-0.649067	-0.0791293	0.439344	0.543557	0.170404	-1.21231	70.4831	0.109111	6.64098	0.578382	22.9607	0.0723561
Tb927.3.5420	3	1	1515728	I	1		8	protein transport protein Sec24A putative	Protein transport/modification		0	0	12569.9	11662.2	11323.4	12125.2	11641	12569.9	11323.4	11864.3	1.11008	cBF	10.2717	0.0833386	-0.0247935	-0.0673249	0.0313807	-0.0274161	24.3767	0.0387984	59.754	-0.0650676	65.5038	-0.0582476	21.483	0.0938825
Tb927.3.5430	3	1	1519765	I	1		8	hypothetical protein conserved	Unknown:conserved		1	3	12330.2	10453.1	14221.3	13040	10671	14221.3	10453.1	12143.1	1.36048	ST-BF	2.544	0.0220523	-0.216204	0.227915	0.102802	-0.18644	3.50098	-0.140156	69.9547	-0.0407968	25.3927	0.236315	0.208024	-0.349715
Tb927.3.5440	3	1	1521398	I	1		8	SNF2 DNA repair protein putative	DNA-associated		0	0	6343.79	5447.42	6302.2	8320.85	7482.82	8320.85	5447.42	6779.41	1.52748	PF-log	0.0919828	-0.0958162	-0.315588	-0.105305	0.29557	0.142421	2.57473	-0.30236	23.6571	-0.313142	31.8992	0.180664	4.89376	-0.122496
Tb927.3.5450	3	1	1526227	I	1		8	hypothetical protein conserved	Unknown:conserved		0	0	11205.7	9524.44	11698.1	10417	10942.8	11698.1	9524.44	10757.6	1.22822	ST-BF	2.544	0.05888	-0.175653	0.120913	-0.0464136	0.0246214	9.36829	0.0980945	13.5804	-0.210731	8.64849	0.283386	16.2611	0.106449
Tb927.3.5460	3	1	1529808	I	1		8	hypothetical protein conserved	Unknown:conserved		0	0	8282.59	7835.53	9091.44	9150.35	10618.3	10618.3	7835.53	8995.65	1.35515	PF-stat	0.296694	-0.119146	-0.199197	0.015281	0.0245988	0.23926	28.0646	0.0323759	31.7188	-0.181515	15.0151	0.23458	0.811302	0.298274
Tb927.3.5470	3	1	1531821	I	1		8	hypothetical protein conserved	Unknown:conserved		0	0	6492.93	5434.05	6659.28	7149.38	10291.8	10291.8	5434.05	7205.49	1.89395	PF-stat	0	-0.150228	-0.407068	-0.113732	-0.0112786	0.51433	9.36829	-0.142062	27.4787	-0.263921	11.4822	0.298514	0.0466535	0.527801
Tb927.3.5480	3	1	1533109	I	1		8	hypothetical protein conserved	Unknown:conserved		0	11	5306.55	5027.1	4659.97	4270.9	4939.97	5306.55	4270.9	4840.9	1.24249	cBF	1.63475	0.1325	0.0544518	-0.0549546	-0.180736	0.0292283	0.0504899	0.331952	52.0249	-0.0816482	66.7351	-0.0694251	2.28259	0.280873
Tb927.3.5490	3	1	1535292	I	1		8	flagellar transport protein putative	Protein transport/modification		0	0	17044.1	15324.6	13328.5	14341.9	13135.6	17044.1	13135.6	14635	1.29754	cBF	0.0919828	0.219853	0.0664331	-0.134907	-0.0291782	-0.155931	0.745192	0.255636	64.5281	-0.0455224	6.64098	-0.387204	7.02738	-0.0823759
Tb927.3.5500	3	1	1538252	I	1		8	DNA-directed RNA polymerase II subunit 3 putativeRNA polymerase subunit putative	Transcription		0	0	4867.31	4640.65	4213.63	5144	3634.82	5144	3634.82	4500.08	1.4152	PF-log	0	0.113172	0.0443755	-0.0948888	0.19294	-0.308066	20.6209	-0.0217648	44.7737	-0.115083	31.8992	-0.155954	0.0517275	-0.498698
Tb927.3.5510	3	1	1539599	I	1		8	hypothetical protein conserved	Other	Cytoskeleton	0	1	3541.83	3679.24	3261.65	3420.09	4980.53	4980.53	3261.65	3776.67	1.527	PF-stat	0.0562674	-0.0926207	-0.0377072	-0.211512	-0.143078	0.399186	17.45	0.160928	64.5281	-0.0577877	38.3478	-0.333199	0.599852	0.68814
Tb927.3.5520	3	1	1542913	I	1		8	26S proteasome regulatory non-ATPase subunit	Protease-related		0	0	10640.3	12030.9	8826.34	13229.9	10304.8	13229.9	8826.34	11006.5	1.49891	PF-log	0.0919828	-0.0488062	0.128397	-0.318462	0.265452	-0.0950369	0.977209	-0.257731	69.4131	0.132129	4.27994	-0.484399	0.208024	-0.404652
Tb927.3.5530	3	1	1547572	I	1		8	Tb-292 membrane associated protein	Other		0	2	11343.2	9491.94	10197.5	9991.25	10318.4	11343.2	9491.94	10268.5	1.19504	cBF	7.79651	0.143612	-0.113446	-0.0100087	-0.0394835	0.00700264	0.360854	0.235267	20.5922	-0.179688	66.7351	-0.042091	21.483	0.114597
Tb927.3.5540	3	1	1556101	I	1		8	dynein intermediate chain WDRD34 putative	Other		0	0	10230.4	10082.3	7512.85	8565.63	11069.8	11069.8	7512.85	9492.2	1.47345	PF-stat	0.531029	0.108051	0.0870145	-0.337382	-0.148184	0.221812	2.57473	0.300838	69.9547	-0.00323326	11.4822	-0.416039	3.56768	0.455384
Tb927.3.5550	3	1	1558311	I	1		8	small GTP-binding protein putative	Protein transport/modification		0	0	9648.6	10014.2	10343.4	8625.52	10067.9	10343.4	8625.52	9739.92	1.19916	ST-BF	3.90402	-0.0135913	0.0400648	0.0867222	-0.175299	0.047787	0.745192	0.237172	70.4831	0.0559712	56.1876	-0.164975	0.289612	0.282042
Tb927.3.5560	3	1	1559620	I	1		8	hypothetical protein conserved	Unknown:conserved		0	0	2858.67	2005.67	2821.2	3024.68	2876.74	3024.68	2005.67	2717.39	1.50807	PF-log	10.2717	0.0731225	-0.43814	0.054084	0.154561	0.0822132	4.85014	-0.102806	31.7188	-0.336503	38.3478	0.230625	12.4711	-0.0679767
Tb927.3.5570	3	1	1560401	I	1		8	syntaxin putative	Protein transport/modification		0	1	11580.3	11711.1	12734.9	11491.3	15271.6	15271.6	11491.3	12557.8	1.32897	PF-stat	0.531029	-0.116909	-0.100715	0.0201961	-0.128045	0.282262	28.0646	0.0103941	64.5281	-0.0243049	25.3927	0.143934	3.56768	0.412299
Tb927.3.5580	3	1	1561871	I	1		8	tryptophanyl-tRNA synthetase putative	Translation		0	0	12280.9	12327.1	13860.4	16445.6	14215.6	16445.6	12280.9	13825.9	1.33912	PF-log	0.296694	-0.170956	-0.165545	0.00359431	0.250327	0.0400973	0.977209	-0.360871	55.5687	-0.0572641	51.1077	0.0753783	0.599852	-0.214027
Tb927.3.5590	3	1	1563415	I	1		8	hypothetical protein conserved	Unknown:conserved		0	0	5349.69	5256.81	5825.7	6070.94	5029.9	6070.94	5029.9	5506.61	1.20697	PF-log	7.79651	-0.0417079	-0.0669753	0.0812671	0.140756	-0.130635	17.45	-0.0882272	64.5281	-0.0490489	19.8894	0.185067	11.032	-0.15956
Tb927.3.5600	3	1	1565904	I	1		8	hypothetical protein conserved	Unknown:conserved		1	0	6665.25	6620.01	6833.89	8054.81	7587.16	8054.81	6620.01	7152.22	1.21674	PF-log	1.63475	-0.101733	-0.111559	-0.0656853	0.171459	0.0851683	0.745192	-0.303351	70.4831	0.0277247	60.5402	0.0405393	12.4711	-0.0734476
Tb927.3.5610	3	1	1567002	I	1		8	ribosomal protein L3 mitochondrial putative	Translation	Mitochondrial	0	0	5796.26	4859.82	6948.52	7425.14	3711.78	7425.14	3711.78	5748.3	2.00043	PF-log	0.0562674	0.0119863	-0.242234	0.273569	0.369283	-0.631026	2.57473	-0.408223	52.0249	-0.249538	8.64849	0.496452	0	-0.928457
Tb927.3.5620	3	1	1568765	I	1		8	hypothetical protein conserved	Transcription		0	0	13325.5	11932.4	12022.3	14619.8	5455.71	14619.8	5455.71	11471.1	2.67972	PF-log	0	0.216182	0.0568787	0.0677047	0.34991	-1.07217	6.42577	-0.14141	23.6571	-0.15155	56.1876	0.0155759	0	-1.24152
Tb927.3.5630	3	1	1572763	I	1		8	32-trans-enoyl-CoA isomerase mitochondrial precursor putative	Metabolism	Mitochondrial	0	0	3844.14	3286.66	4611.88	5318.13	5335.93	5335.93	3286.66	4479.35	1.62351	PF-stat	1.63475	-0.220628	-0.446665	0.0420657	0.24763	0.252451	1.71659	-0.418508	27.4787	-0.399354	8.64849	0.517016	11.032	-0.266235
Tb927.3.5640	3	1	1573986	I	1		8	nuclear transcription factor putative	Transcription		0	0	12975.7	12056.7	12999	12415.3	12595.3	12999	12056.7	12608.4	1.07815	ST-BF	10.2717	0.0414297	-0.0645492	0.0440146	-0.0222658	-0.00150266	17.45	0.100139	31.7188	-0.11233	38.3478	0.0853632	18.3574	0.0762889
Tb927.3.5650	3	1	1576075	I	1		8	protein kinase putativeserine/threonine protein kinase putative	Phosphorylation		1	2	4409.92	3107.11	2923.99	3903.59	6932.78	6932.78	2923.99	4255.48	2.371	PF-stat	0.0919828	0.0514312	-0.453747	-0.541384	-0.124519	0.704113	20.6209	-0.0220938	52.0249	-0.250225	51.1077	0.21832	0.289612	0.818606
Tb927.3.5660	3	1	1580707	I	1		8	UDP-Gal or UDP-GlcNAc-dependent glycosyltransferase putative	Protein transport/modification		1	1	9637.91	8585.04	10183.5	4901.98	6963.95	10183.5	4901.98	8054.48	2.07743	ST-BF	0.296694	0.258929	0.0920334	0.338373	-0.716425	-0.209886	0	1.00748	31.7188	-0.123843	66.7351	-0.0804965	7.02738	0.408509
Tb927.3.5670	3	1	1583404	I	1		8	hypothetical protein	Unknown:Tb-specific		1	1	1447.68	1560.85	2740.34	360.754	813.806	2740.34	360.754	1384.69	7.59616	ST-BF	0.971147	0.0641818	0.172772	0.984798	-1.94047	-0.766801	3.50098	2.11557	70.4831	0.321248	38.3478	0.511806	12.565	1.17622
Tb927.3.5680	3	1	1586000	I	1		8	variant surface glycoprotein (VSG)-related putative	VSG/VR		1	0	1903.16	2396.81	1829.43	260.132	363.95	2396.81	260.132	1350.7	9.21383	SL-BF	0.0351963	0.494691	0.827413	0.437693	-2.37639	-1.89189	0.561329	2.61297	69.4131	0.557672	51.1077	-0.519027	22.9607	0.239664
Tb927.3.5690	3	1	1592952	I	1		8	hypothetical protein conserved	Unknown:conserved		1	0	3961.94	7379.63	7966.73	911.913	560.253	7966.73	560.253	4156.09	14.2199	ST-BF	0.0562674	-0.0690212	0.828321	0.93876	-2.18826	-2.89108	0.977209	2.18442	69.4131	0.593403	60.5402	0.0703049	3.56768	-0.834856
Tb927.3.5700	3	1	1594768	I	3	Tb927.3.5730, Tb927.3.5710	6	hypothetical protein conserved	Unknown:conserved		1	0	6280.09	8311.01	9500.03	2403.92	581.84	9500.03	581.84	5415.38	16.3275	ST-BF	0.00845694	0.213722	0.617963	0.810869	-1.17167	-3.21837	0.360854	1.53721	70.4831	0.277826	44.5075	0.205958	0.208024	-1.67505
Tb927.3.5720	3	1	1598458	I	1		8	hypothetical protein conserved	Unknown:conserved		1	0	3853.34	5758.17	5966.37	1310.61	473.88	5966.37	473.88	3472.47	12.5905	ST-BF	0.00845694	0.150145	0.729647	0.780889	-1.40573	-2.87337	0.561329	1.60242	69.4131	0.44212	66.7351	-0.0737851	0.47306	-1.41444
Tb927.3.5740	3	1	1602021	I	1		4	hypothetical protein	Unknown:Tb-specific		0	0	6588.84	9689.55	6379.91	8723.18	6327.87	9689.55	6327.87	7541.87	1.53125	SL-BF	14.7263	-0.194897	0.361507	-0.241387	0.209932	-0.253203	17.45	-0.349725	70.4831	0.336548	66.1444	-0.182862	4.89376	-0.397409
Tb927.3.5760	3	1	1607474	ST	1		8	hypothetical protein conserved	Unknown:conserved		1	0	513.07	1051.41	907.174	1428.92	406.668	1428.92	406.668	861.447	3.51372	PF-log	0.971147	-0.747607	0.287485	0.0746167	0.730089	-1.08291	0.246898	-1.44607	70.4831	0.72707	38.3478	0.681843	0.208024	-1.67149
Tb927.3.5770	3	1	1611685	ST	1		8	hypothetical protein	Unknown:Tb-specific		0	0	3601.4	4938.96	5000.89	5114.1	4343.76	5114.1	3601.4	4599.82	1.42003	PF-log	1.63475	-0.35302	0.10263	0.120606	0.152903	-0.0826337	0.360854	-0.60499	69.4131	0.442802	66.7351	-0.070343	3.56768	-0.342478
Tb927.3.5780	3	1	1618404	ST	1		8	hypothetical protein	Unknown:Tb-specific		0	0	400.871	718.799	321.631	1364.37	180.719	1364.37	180.719	597.278	7.54968	PF-log	0.971147	-0.575266	0.267185	-0.892996	1.19176	-1.72466	0.360854	-1.79885	70.4831	0.829913	66.7351	-0.0636181	0.151944	-2.42642
Tb927.3.5830	3	1	1628735	ST	1		8	expression site-associated gene 1 (ESAG1) protein putative	ESAG/GRESAG		1	0	290.958	389.671	233.718	832.256	275.927	832.256	233.718	404.506	3.56094	PF-log	0.157892	-0.47535	-0.0539066	-0.791392	1.04087	-0.551873	0.360854	-1.72313	70.4831	0.665686	66.7351	-0.297192	0.811302	-1.57374
Tb927.4.120	4	1	12267	ST	1		2	hypothetical protein	Unknown:Tb-specific		0	0	16101.7	19578.2	15645.1	14635.7	15624.6	19578.2	14635.7	16317.1	1.3377	SL-BF	2.544	-0.0191661	0.262863	-0.0606718	-0.156887	-0.0625596	17.45	0.196136	64.5281	0.217991	1.30763	-0.353475	13.1239	0.276671
Tb927.4.140	4	1	17401	ST	1		5	hypothetical protein	Unknown:Tb-specific		0	0	2564.83	3634.4	2155.48	2611.81	1192.08	3634.4	1192.08	2431.72	3.04879	SL-BF	5.54222	0.0768879	0.57974	-0.173967	0.103072	-1.0285	20.6209	-0.175153	69.472	0.435435	60.5402	0.143211	1.33879	-1.36388
Tb927.4.150	4	1	18000	ST	1		4	hypothetical protein	Unknown:Tb-specific		0	0	1934.78	2813.17	2396.27	2012.36	2104.43	2813.17	1934.78	2252.2	1.454	SL-BF	10.2717	-0.219164	0.32086	0.0894534	-0.162448	-0.0979078	20.6209	-0.0339053	69.472	0.347802	64.6953	-0.206477	12.4711	-0.156402
Tb927.4.180	4	1	26747	ST	1		5	hypothetical protein	Unknown:Tb-specific		0	0	13593.5	15163.9	14575.5	11324.2	8794.55	15163.9	8794.55	12690.3	1.72424	SL-BF	0.296694	0.0991839	0.256911	0.199817	-0.164318	-0.529047	21.0703	0.290271	69.4131	0.211695	51.1077	-0.158769	3.56768	-0.454735
Tb927.4.200	4	1	34907	I	1		8	retrotransposon hot spot (RHS) protein putativeretrotransposon hot spot protein 1 (RHS1) putative	Other		0	0	2738.35	2801.93	3812.83	1698.92	774.407	3812.83	774.407	2365.29	4.92355	ST-BF	0.0562674	0.211289	0.244407	0.688848	-0.477398	-1.61085	6.42577	0.653292	70.4831	0.28703	44.5075	0.247168	0.289612	-1.25801
Tb927.4.250	4	1	49436	I	1		5	retrotransposon hot spot (RHS) protein putativeretrotransposon hot spot protein 5 (RHS5) putative	Other		0	0	9098.56	8927.41	8592.33	8637.03	6791.04	9098.56	6791.04	8409.27	1.33979	cBF	7.79651	0.113658	0.0862604	0.0310681	0.0385538	-0.308349	20.6209	-0.0823234	69.9547	-0.0276084	60.5402	0.062554	1.33879	-0.40638
Tb927.4.270	4	1	60277	I	3	Tb927.4.280, Tb927.4.290	1	retrotransposon hot spot (RHS) protein putative	Other		0	0	2340.79	6546.35	4342.09	4187.78	4416.3	6546.35	2340.79	4366.66	2.79664	SL-BF	15.8042	-0.899534	0.584159	-0.00814226	-0.0603454	0.0163087	28.0646	0.378611	69.9547	-0.0608235	51.1077	0.303378	12.4711	-0.0373569
Tb927.4.300	4	1	76576	I	1		3	retrotransposon hot spot (RHS) protein putativeretrotransposon hot spot protein 3 (RHS3) putative	Other		0	0	1988.8	3173.26	4228.71	3606.82	4037.62	4228.71	1988.8	3407.04	2.12626	ST-BF	12.781	-0.776619	-0.102553	0.311696	0.0822076	0.244985	20.6209	-0.175321	70.4831	0.150273	38.3478	0.248422	16.2611	0.274458
Tb927.4.310	4	1	80881	I	1		8	hypothetical protein conserved	Unknown:conserved		0	0	4624.82	6384.09	5504	6325.65	4335.11	6384.09	4335.11	5434.73	1.47265	SL-BF	5.54222	-0.23281	0.232271	0.0182703	0.219004	-0.326141	1.29827	-0.573275	64.5281	0.461684	66.7351	-0.0389671	0.599852	-0.542202
Tb927.4.320	4	1	101307	I	1		8	hypothetical protein conserved	Unknown:conserved		1	8	6381.97	7078.48	8687.65	12003.2	7921.83	12003.2	6381.97	8414.62	1.8808	PF-log	0.0562674	-0.398897	-0.249458	0.046067	0.512447	-0.0870654	0	-0.883172	70.4831	0.0935884	4.27994	0.355138	3.56768	-0.31695
Tb927.4.330	4	1	102940	I	1		8	hypothetical protein conserved	Unknown:conserved		1	0	4119.46	4575.98	6847.79	7876.81	5085.03	7876.81	4119.46	5701.01	1.9121	PF-log	0.00845694	-0.468763	-0.317139	0.26442	0.466394	-0.164963	0.170404	-0.936317	70.4831	0.140172	0.629384	0.538048	0.208024	-0.620863
Tb927.4.340	4	1	104394	I	1		8	hypothetical protein conserved	Unknown:conserved		0	0	2885.21	3119.33	3473.5	4026.08	2592.12	4026.08	2592.12	3219.25	1.5532	PF-log	0.00845694	-0.158049	-0.0454882	0.109665	0.322654	-0.312589	0.170404	-0.465356	70.4831	0.110075	19.8894	0.242602	0.0628251	-0.608355
Tb927.4.350	4	1	105871	I	1		8	hypothetical protein conserved	Unknown:conserved		0	0	2848.39	2725.46	3598.11	3940.13	3412.27	3940.13	2725.46	3304.87	1.44568	PF-log	0.531029	-0.214448	-0.278095	0.122643	0.253651	0.0461378	0.977209	-0.623155	70.4831	0.00177984	11.4822	0.417046	3.56768	-0.384036
Tb927.4.360	4	1	108154	I	1		8	hypothetical protein conserved	Unknown:conserved		0	0	20215.7	21650.3	18893.8	22197.4	16381.8	22197.4	16381.8	19867.8	1.355	PF-log	0.971147	0.0250449	0.123957	-0.0725188	0.159957	-0.278341	9.36829	-0.143973	69.4131	0.119339	2.1471	-0.25159	0.599852	-0.339846
Tb927.4.370	4	1	110516	I	1		8	hypothetical protein conserved	Unknown:conserved		0	0	2961.59	2933.09	3073.78	4272.43	4451.72	4451.72	2933.09	3538.52	1.51776	PF-stat	0.00845694	-0.256773	-0.270724	-0.203134	0.271909	0.331215	0.301169	-0.527151	59.754	-0.125129	44.5075	0.150845	12.4711	-0.0190071
Tb927.4.380	4	1	112862	I	1		8	hypothetical protein conserved	Unknown:conserved		0	0	8759.69	9246.41	9818.18	9304.62	5960.11	9818.18	5960.11	8617.8	1.64732	ST-BF	0	0.0235597	0.101573	0.188136	0.110627	-0.531981	17.45	-0.0460839	70.4831	0.0327439	25.3927	0.0990182	0	-0.656164
Tb927.4.390	4	1	114260	I	1		8	hypothetical protein conserved	Unknown:conserved		1	3	4513.83	4516.01	5849.31	6228.83	13265.3	13265.3	4513.83	6874.67	2.93882	PF-stat	0.0351963	-0.606937	-0.606242	-0.233022	-0.142328	0.948301	0.170404	-0.458731	70.4831	0.0622795	31.8992	0.231119	1.33879	0.847747
Tb927.4.400	4	1	115494	I	1		8	RNA-binding protein putative	RNA-associated		0	0	13458.1	14762.8	13790	12034.8	20941.8	20941.8	12034.8	14997.5	1.7401	PF-stat	0	-0.156247	-0.0227521	-0.121103	-0.317507	0.481662	2.57473	0.294802	69.4131	0.115663	56.1876	-0.0921973	0	0.954803
Tb927.4.410	4	1	117385	I	1		8	cell differentiation protein putative	Other		0	0	13243.9	12786.7	14131.3	13373.1	11488.4	14131.3	11488.4	13004.7	1.23006	ST-BF	2.544	0.0263003	-0.0243894	0.119866	0.040303	-0.178857	17.45	-0.0373901	70.4831	0.0702081	63.4833	0.013593	0.208024	-0.300088
Tb927.4.420	4	1	119854	I	1		8	phosphatidylinositol 3-kinase tor putative	Phosphorylation		0	0	6299.07	6023.64	6800.68	7271.63	5276.86	7271.63	5276.86	6334.38	1.37802	PF-log	1.63475	-0.00806447	-0.0725665	0.102477	0.199077	-0.263524	9.36829	-0.170935	70.4831	0.00394665	19.8894	0.176708	1.33879	-0.341517
Tb927.4.430	4	1	128072	I	1		8	proteasome beta 7 subunit	Protease-related		0	0	21350.9	21558.7	19911.7	20902.7	18765.5	21558.7	18765.5	20497.9	1.14885	SL-BF	2.544	0.0588233	0.0727923	-0.041858	0.0282123	-0.127395	20.6209	-0.0224785	69.472	0.0943956	8.64849	-0.20186	1.33879	-0.133716
Tb927.4.440	4	1	129797	I	1		8	hypothetical protein conserved	Other	Mitochondrial	0	1	4451.87	4281.25	4637.14	5963.41	14041.7	14041.7	4281.25	6675.07	3.27981	PF-stat	0	-0.584373	-0.64075	-0.525547	-0.162646	1.07286	0.170404	-0.347429	64.5281	-0.0460972	38.3478	0.172781	0	1.18651
Tb927.4.450	4	1	131219	I	1		8	coatomer alpha subunit putative	Other		0	0	13303	8341.24	10883	13431.5	10260.3	13431.5	8341.24	11243.8	1.61025	PF-log	3.90402	0.24262	-0.430797	-0.0470519	0.256492	-0.132063	20.6209	-0.00574927	27.4787	-0.347203	44.5075	0.154469	0.599852	-0.280663
Tb927.4.460	4	1	135156	I	1		8	Alkylated DNA repair protein (alkB homolog) putative	DNA-associated		0	0	4869.2	4972.96	6416.17	6152.89	7741.07	7741.07	4869.2	6030.46	1.5898	PF-stat	0.0218804	-0.308583	-0.278164	0.0894452	0.0289975	0.360265	2.57473	-0.220492	69.9547	-0.0269111	8.64849	0.300833	2.28259	0.426558
Tb927.4.470	4	1	137456	I	1		8	snoRNP protein gar1 putative	Translation		0	0	7169.65	8848.9	8319.59	11752.5	8068.24	11752.5	7169.65	8831.78	1.63921	PF-log	0.00845694	-0.300802	0.00279294	-0.0861927	0.412196	-0.130451	0.170404	-0.719376	20.5922	0.365587	56.1876	-0.119981	0	-0.646819
Tb927.4.480	4	1	138428	I	1		8	hypothetical protein conserved	Unknown:conserved		0	0	7646.11	8945.07	6229.83	5661.44	5993.54	8945.07	5661.44	6895.2	1.58	SL-BF	0.0919828	0.149134	0.375502	-0.1464	-0.284424	-0.202184	0.301169	0.36591	69.4131	0.188471	5.12281	-0.433916	13.1239	0.1933
Tb927.4.490	4	1	139981	I	1		8	hypothetical protein conserved	Unknown:conserved		0	0	5940.78	5785.65	6176.5	5684.41	5005.73	6176.5	5005.73	5718.61	1.23389	ST-BF	0.531029	0.0549876	0.0168138	0.111125	-0.00865628	-0.192086	17.45	0.174129	59.754	-0.0877032	44.5075	0.0868662	3.56768	-0.188175
Tb927.4.500	4	1	142454	I	1		8	hypothetical protein conserved	Interacting		0	0	10222.2	8424.26	5511.3	3550.69	2611.59	10222.2	2611.59	6064.01	3.91416	cBF	0	0.753361	0.474279	-0.137879	-0.772171	-1.21534	0.0504899	1.38203	23.6571	-0.259745	4.27994	-0.523712	0.47306	-0.601024
Tb927.4.510	4	1	144166	I	1		8	hypothetical protein conserved	Unknown:conserved		1	1	3540.22	3190.01	2400.43	3494.04	3017.68	3540.22	2400.43	3128.47	1.47483	cBF	16.8044	0.178378	0.0281001	-0.382169	0.159439	-0.0520198	17.45	-0.134254	70.4831	0.0136985	63.4833	0.0509702	12.4711	-0.166885
Tb927.4.520	4	1	144882	I	1		8	hypothetical protein conserved	Unknown:conserved		0	0	3560.61	3764.48	3126.68	4523.98	4520.81	4523.98	3126.68	3899.31	1.4469	PF-log	1.63475	-0.131094	-0.0507695	-0.318589	0.214373	0.213362	9.36829	-0.220893	70.4831	0.0662547	66.7351	-0.0981624	14.8394	0.216984
Tb927.4.530	4	1	145985	I	1		8	hypothetical protein conserved	Unknown:conserved		0	0	7170.02	7281.37	5178.19	7810.95	4100.42	7810.95	4100.42	6308.19	1.90492	PF-log	0.0919828	0.184751	0.206984	-0.284778	0.308272	-0.621455	20.6209	-0.0489694	70.4831	0.0277429	38.3478	-0.279683	0.0355044	-0.795641
Tb927.4.540	4	1	148745	I	1		8	hypothetical protein conserved	Unknown:conserved		1	1	4740.77	4128.99	5067.57	5065.8	4563.35	5067.57	4128.99	4713.3	1.22731	ST-BF	0.157892	0.00838565	-0.190948	0.104557	0.104055	-0.0466429	17.45	-0.0483069	20.5922	-0.219702	6.64098	0.414445	7.02738	-0.114713
Tb927.4.550	4	1	150746	I	1		8	hypothetical protein conserved	Unknown:conserved		0	0	2698.52	2583.64	3464.63	3039.97	3323.58	3464.63	2583.64	3022.07	1.34099	ST-BF	7.79651	-0.163368	-0.226134	0.197166	0.00852182	0.137203	2.57473	-0.245949	70.4831	0.0405758	31.8992	0.258847	22.9607	0.10496
Tb927.4.560	4	1	151603	I	1		8	dynein heavy chain putative	Other		0	0	6003.81	8138.63	4886.8	5935.01	5201.26	8138.63	4886.8	6033.1	1.66543	SL-BF	5.54222	-0.00702153	0.431885	-0.30401	-0.0236492	-0.214038	20.6209	-0.071505	70.4831	0.428429	25.3927	-0.732464	0.599852	-0.349278
Tb927.4.570	4	1	165137	I	1		8	hypothetical protein conserved	Unknown:conserved		0	0	7905.73	7766.45	7397.73	6875.62	8083.36	8083.36	6875.62	7605.78	1.17566	PF-stat	3.90402	0.0558031	0.0301604	-0.0400133	-0.145607	0.0878586	1.71659	0.316184	70.4831	0.0464396	60.5402	-0.162229	2.28259	0.320323
Tb927.4.580	4	1	167194	I	1		8	hypothetical protein conserved	Unknown:conserved		0	0	8591.14	7656.9	8468.72	7868.59	5776.18	8591.14	5776.18	7672.31	1.48734	cBF	5.54222	0.163189	-0.00289921	0.142483	0.0364444	-0.409543	9.36829	0.180687	69.9547	-0.046054	66.7351	-0.0475304	0.811302	-0.329708
Tb927.4.590	4	1	169130	I	1		8	hypothetical protein conserved	Unknown:conserved		1	1	13933.4	12847.2	12851.4	15651.6	7370.4	15651.6	7370.4	12530.8	2.12358	PF-log	0.0218804	0.153071	0.0359734	0.0364432	0.320833	-0.765662	4.85014	-0.160803	44.7737	-0.171647	66.7351	-0.0170168	0	-1.11121
Tb927.4.600	4	1	172087	I	1		8	hypothetical protein conserved	Unknown:conserved		0	0	7551.3	8315.81	8612.17	9655.45	7447.69	9655.45	7447.69	8316.48	1.29644	PF-log	0.0919828	-0.139249	-0.000116654	0.0504034	0.21537	-0.159181	0.246898	-0.362953	70.4831	0.0725771	38.3478	0.102443	0.0517275	-0.376822
Tb927.4.610	4	1	174021	I	1		8	hypothetical protein conserved	Unknown:conserved		0	0	11549.2	11202	10897.1	9693.01	10494.9	11549.2	9693.01	10767.3	1.1915	cBF	3.90402	0.101148	0.0571066	0.0172934	-0.151635	-0.0369591	0.977209	0.321628	55.5687	-0.105145	65.5038	-0.0843322	12.813	0.125666
Tb927.4.620	4	1	175884	I	1		8	hypothetical protein conserved	Unknown:conserved		0	0	6485.97	8058.53	5766.16	8232.97	6805.85	8232.97	5766.16	7069.9	1.42781	PF-log	0.296694	-0.124366	0.188828	-0.294079	0.219725	-0.054914	4.85014	-0.22601	69.4131	0.249112	3.4014	-0.522321	0.599852	-0.293344
Tb927.4.630	4	1	183833	I	1		8	hypothetical protein conserved	Unknown:conserved		0	0	7143.19	6432.33	7245.92	7040.96	5745.21	7245.92	5745.21	6721.52	1.26121	ST-BF	0.531029	0.0877809	-0.0634466	0.108381	0.066984	-0.226428	28.0646	0.0209764	37.1828	-0.153848	44.5075	0.0885493	0.0841648	-0.291762
Tb927.4.640	4	1	185080	I	1		8	hypothetical protein conserved	Unknown:conserved		0	0	7807.87	7944.85	7467.92	6197.19	8602.8	8602.8	6197.19	7604.13	1.38818	PF-stat	0.0919828	0.0381462	0.0632373	-0.0260754	-0.295168	0.178024	0.360854	0.392966	52.0249	-0.111276	51.1077	0.0833844	0.0466535	0.52219
Tb927.4.650	4	1	186963	I	1		8	chaperone protein DNAJ putative	Protein folding		0	1	4640.2	4689.62	5404.25	5551.49	9479.98	9479.98	4640.2	5953.11	2.04301	PF-stat	0	-0.359456	-0.344173	-0.139548	-0.100769	0.671242	0.745192	-0.279015	70.4831	0.00940978	19.8894	0.189312	0	0.690489
Tb927.4.660	4	1	187983	I	1		8	hypothetical protein conserved	Unknown:conserved		0	0	7763.21	7755.88	6384.59	7293.17	7196.74	7763.21	6384.59	7278.72	1.21593	cBF	0.296694	0.0929692	0.0916067	-0.189091	0.00286143	-0.0163412	17.45	0.0923568	70.4831	0.0149963	6.64098	-0.281098	12.4711	-0.0209387
Tb927.4.670	4	1	191591	I	1		8	hypothetical protein conserved	Other	Cytoskeleton	0	0	15388.5	14808.9	13252.9	13060.2	10081.8	15388.5	10081.8	13318.4	1.52636	cBF	0.0919828	0.208426	0.153035	-0.00712061	-0.0282499	-0.401671	0.977209	0.281233	52.0249	-0.0574791	19.8894	-0.157279	3.56768	-0.279797
Tb927.4.680	4	1	193834	I	1		8	hypothetical protein conserved	Unknown:conserved		0	0	5577.73	4648.67	6543.59	4793.2	4330.22	6543.59	4330.22	5178.68	1.51114	ST-BF	0.0562674	0.107094	-0.155768	0.337497	-0.111595	-0.258145	13.1273	0.181715	59.754	-0.110031	8.64849	0.384382	1.33879	-0.283089
Tb927.4.690	4	1	195568	I	1		8	geranylgeranyl transferase type II beta subunit putative	Protein transport/modification		0	0	14859.9	16864.6	14861.5	15919.6	14645.8	16864.6	14645.8	15430.3	1.1515	SL-BF	0.531029	-0.0543379	0.128232	-0.0541819	0.0450375	-0.0752775	2.57473	-0.102885	18.0884	0.156563	44.5075	-0.101161	0.47306	-0.210644
Tb927.4.700	4	1	196848	I	1		8	hypothetical protein conserved	Unknown:conserved		1	1	9250.44	8172.18	7170.86	6334.55	6413.84	9250.44	6334.55	7468.37	1.46031	cBF	0.0919828	0.308728	0.129927	-0.0586485	-0.237551	-0.219606	0.360854	0.507581	52.0249	-0.121321	31.8992	-0.180523	16.2611	0.137639
Tb927.4.710	4	1	200857	I	1		8	hypothetical protein conserved	Unknown:conserved		0	0	11636.5	10094.6	8133.99	3707.57	5649.8	11636.5	3707.57	7844.5	3.13858	cBF	0	0.568902	0.363837	0.0522823	-1.08121	-0.473481	0.246898	1.45453	37.1828	-0.230224	38.3478	-0.179434	13.1239	0.321398
Tb927.4.720	4	1	203012	I	1		8	hypothetical protein conserved	Other	Mitochondrial	0	1	9125.47	9864.04	14152.7	20582.6	15788	20582.6	9125.47	13902.6	2.25551	PF-log	0	-0.60738	-0.495101	0.0257257	0.566074	0.183479	0.170404	-1.1371	70.4831	0.111753	8.64849	0.42006	0.151944	-0.496985
Tb927.4.730	4	1	203661	I	1		8	hypothetical protein conserved	Unknown:conserved		0	0	7894.03	6887.81	8286.96	8775.57	8543.58	8775.57	6887.81	8077.59	1.27407	PF-log	0.157892	-0.0331632	-0.229879	0.0369181	0.119568	0.0809151	1.71659	-0.244835	52.0249	-0.123706	11.4822	0.241187	12.4711	-0.0499758
Tb927.4.740	4	1	205463	I	1		8	hypothetical protein conserved	Unknown:conserved		0	0	12919.7	11558.9	16890.7	15149.2	12973.3	16890.7	11558.9	13898.4	1.46127	ST-BF	0.971147	-0.105347	-0.265906	0.281316	0.124328	-0.0993724	1.29827	-0.20377	13.5804	-0.232349	4.27994	0.45304	4.89376	-0.203731
Tb927.4.750	4	1	207428	I	1		8	50S ribosomal protein L7Ae putative	Translation	Mitochondrial	0	0	11181.4	11017.5	12768.2	15294.2	8971.61	15294.2	8971.61	11846.6	1.70473	PF-log	0.0351963	-0.0833727	-0.104668	0.108084	0.368512	-0.401032	0.170404	-0.457356	70.4831	0.127313	60.5402	0.0333674	0	-0.777807
Tb927.4.760	4	1	208684	I	1		8	gamma-adaptin 1 putativeAP-1 adapter complex gamma subunit putative	Protein transport/modification		0	0	14965	15588	11375.4	9470.29	10783.5	15588	9470.29	12436.4	1.64599	SL-BF	0.0919828	0.267019	0.325865	-0.128657	-0.393093	-0.20575	0	0.664806	64.5281	-0.0330208	19.8894	-0.350992	12.4711	0.250317
Tb927.4.770	4	1	212180	I	1		8	ubiquitin-protein ligase putative	Protease-related		0	0	9293.59	8056.89	8817.4	9383.61	10287.5	10287.5	8056.89	9167.8	1.27686	PF-stat	5.54222	0.0196593	-0.186353	-0.0562226	0.0335661	0.166249	28.0646	0.00691549	52.0249	-0.105441	60.5402	0.0380251	13.1239	0.149972
Tb927.4.780	4	1	216685	I	1		8	hypothetical protein conserved	Unknown:conserved		1	2	6986.13	7632.3	9374.2	8373.72	11801.7	11801.7	6986.13	8833.62	1.68931	PF-stat	0.296694	-0.338511	-0.210886	0.0856908	-0.0771351	0.417923	0.745192	-0.259694	69.4131	0.174685	8.64849	0.26386	7.02738	0.498366
Tb927.4.790	4	1	218135	I	1		8	hypothetical protein conserved	Unknown:conserved		0	0	10381.3	9392.56	9748.52	8457.05	6705.85	10381.3	6705.85	8937.05	1.54809	cBF	0.0351963	0.216113	0.0717196	0.125384	-0.0796436	-0.414379	6.42577	0.223632	52.0249	-0.116977	38.3478	0.0969462	0.289612	-0.33275
Tb927.4.800	4	1	220373	I	1		8	hypothetical protein conserved	Phosphorylation		0	0	8200.71	9389.77	8744.13	9773.21	7360.03	9773.21	7360.03	8693.57	1.32788	PF-log	3.90402	-0.0841994	0.111141	0.00836607	0.168884	-0.240237	13.1273	-0.160261	69.472	0.169457	31.8992	-0.208466	2.28259	-0.3741
Tb927.4.810	4	1	228897	I	1		8	expression site-associated gene 5 (ESAG5) protein putative	ESAG/GRESAG		1	0	9700.14	8667.19	12484.3	3517.72	4651.5	12484.3	3517.72	7804.17	3.54897	ST-BF	0	0.31376	0.151319	0.677797	-1.1496	-0.746548	0.0504899	1.47704	64.5281	-0.0617908	11.4822	0.307863	2.28259	0.404249
Tb927.4.820	4	1	230926	I	1		8	TFIIF-stimulated CTD phosphatase putative	Phosphorylation		1	0	3389.98	3168.29	3526.52	4090.77	3862.02	4090.77	3168.29	3607.52	1.29116	PF-log	5.54222	-0.0897283	-0.187301	-0.0327616	0.181368	0.0983488	4.85014	-0.279861	59.754	-0.146867	51.1077	0.172213	12.4711	-0.0830809
Tb927.4.830	4	1	232773	I	1		8	hypothetical protein conserved	Unknown:conserved		1	2	2775.12	3524.47	4147.34	4705.36	4761.35	4761.35	2775.12	3982.73	1.71573	PF-stat	0.971147	-0.521206	-0.176349	0.0584278	0.240548	0.257614	0.301169	-0.800063	70.4831	0.14798	25.3927	0.389842	12.4711	-0.00642609
Tb927.4.840	4	1	233778	I	1		8	hypothetical protein conserved	Phosphorylation		0	0	3329.63	3090.35	3613.4	4195.36	4154.95	4195.36	3090.35	3676.74	1.35757	PF-log	0.296694	-0.143066	-0.250656	-0.0250676	0.190368	0.176405	6.42577	-0.173392	37.1828	-0.242168	19.8894	0.276009	14.8394	0.227518
Tb927.4.850	4	1	235465	I	1		8	hypothetical protein conserved	Unknown:conserved		0	0	22724.7	24103.6	23085.4	20219.2	21453.4	24103.6	20219.2	22317.3	1.19211	SL-BF	5.54222	0.0261038	0.111089	0.0488192	-0.142433	-0.0569565	21.0703	0.0982468	70.4831	0.0521536	56.1876	-0.045216	12.4711	-0.0149835
Tb927.4.860	4	1	236536	I	1		8	hypothetical protein conserved	Unknown:conserved		1	1	8056.14	6823.58	7817.64	8545.62	5344.61	8545.62	5344.61	7317.52	1.59892	PF-log	0	0.138734	-0.100826	0.0953788	0.223831	-0.453269	20.6209	-0.0359964	12.9805	-0.265016	44.5075	0.0906217	0	-0.795077
Tb927.4.870	4	1	238338	I	1		8	dynein heavy chain putative	Other	Cytoskeleton	0	0	8058.47	9270.2	4728.34	9934.32	7496.87	9934.32	4728.34	7897.64	2.10101	PF-log	0.0919828	0.0290851	0.231178	-0.740087	0.331	-0.0751337	6.42577	-0.264878	69.4131	0.302486	0.888308	-0.816264	2.28259	-0.28976
Tb927.4.880	4	1	252447	I	1		8	TPR-repeat-containing chaperone protein DNAJ putative	Protein folding		0	0	4808.38	4226.56	4176.65	4131.76	5856.52	5856.52	4131.76	4639.97	1.41744	PF-stat	0.0351963	0.0514335	-0.134633	-0.15177	-0.167359	0.335927	3.50098	0.304725	37.1828	-0.243531	66.7351	-0.028029	0.0557128	0.533196
Tb927.4.890	4	1	255303	I	1		8	small nuclear ribonucleoprotein SmD3 putative	RNA-associated		0	0	6228.47	6583.47	5476.33	7068.26	5202.61	7068.26	5202.61	6111.83	1.3586	PF-log	0.0919828	0.0272744	0.107244	-0.158394	0.209751	-0.232369	6.42577	-0.12583	70.4831	0.0648956	15.0151	-0.331197	0.0841648	-0.390012
Tb927.4.900	4	1	256506	I	1		8	hypothetical protein conserved	Unknown:conserved		0	0	4092.83	5006.81	4836.34	4581.85	4748.3	5006.81	4092.83	4653.23	1.22331	SL-BF	14.7263	-0.185134	0.10566	0.0556854	-0.0223012	0.0291806	13.1273	-0.111142	70.4831	0.195967	66.7351	-0.00378831	12.4711	-0.0290818
Tb927.4.910	4	1	257666	I	1		8	hypothetical protein conserved	Unknown:conserved		1	0	6222.89	6551.18	6684.26	7039.8	7602.95	7602.95	6222.89	6820.22	1.22177	PF-stat	3.90402	-0.132232	-0.058063	-0.0290501	0.0457175	0.156742	4.85014	-0.180248	69.9547	-0.0442861	19.8894	0.297976	21.483	0.0699598
Tb927.4.920	4	1	259313	I	1		8	hypothetical protein conserved	Interacting		0	0	14169.6	15200.4	15924.2	13390.8	11878.4	15924.2	11878.4	14112.7	1.3406	ST-BF	0.157892	0.00581074	0.107115	0.17423	-0.075751	-0.248652	17.45	0.110372	70.4831	0.00423734	19.8894	0.121287	1.33879	-0.331408
Tb927.4.930	4	1	260388	I	1		8	50S ribosomal protein L14 putative	Translation		0	1	3959.76	3782.96	4920.84	4829.2	7163.02	7163.02	3782.96	4931.16	1.8935	PF-stat	0	-0.316512	-0.382409	-0.0030218	-0.0301429	0.538642	1.29827	-0.258727	69.9547	-0.040877	6.64098	0.33272	0.47306	0.553644
Tb927.4.940	4	1	261222	I	1		8	hypothetical protein conserved	Unknown:conserved		1	1	8426.64	8476.15	8399.27	9045.48	7649.7	9045.48	7649.7	8399.45	1.18246	PF-log	5.54222	0.00466226	0.0131149	-3.0263e-05	0.106902	-0.134891	13.1273	-0.0881095	69.9547	-0.00867978	63.4833	0.000351008	0.811302	-0.225873
Tb927.4.950	4	1	262118	I	1		8	hypothetical protein conserved	Unknown:conserved		0	0	5671.96	6550.47	6721.33	6496.56	5332.62	6721.33	5332.62	6154.59	1.26042	ST-BF	10.2717	-0.117814	0.0899367	0.127085	0.0780132	-0.206819	3.50098	-0.200238	70.4831	0.111591	56.1876	0.0938773	2.28259	-0.255026
Tb927.4.960	4	1	263441	I	1		8	hypothetical protein conserved	Unknown:conserved		0	0	10250.7	9993.62	7362.92	5327.97	4833.57	10250.7	4833.57	7553.75	2.12072	cBF	0	0.440453	0.403814	-0.0369147	-0.503607	-0.644103	0.0504899	0.910499	70.4831	0.00828852	5.12281	-0.512337	12.4711	-0.0520261
Tb927.4.970	4	1	267244	I	1		8	hypothetical protein conserved	Unknown:conserved		0	0	4388.37	6771.54	6636.56	6618.48	3859.02	6771.54	3859.02	5654.79	1.75473	SL-BF	3.90402	-0.365789	0.26001	0.230962	0.227025	-0.551242	0.745192	-0.567834	70.4831	0.294877	38.3478	0.249631	0.599852	-0.573819
Tb927.4.980	4	1	268584	I	1		8	actin putative	Other	Cytoskeleton	0	0	15051.2	14098.5	15597.2	14847.1	13422.4	15597.2	13422.4	14603.2	1.16203	ST-BF	5.54222	0.0435847	-0.0507508	0.0949933	0.0238898	-0.121648	17.45	-0.0528662	69.9547	-0.0267076	6.64098	0.147152	7.02738	-0.123615
Tb927.4.990	4	1	270246	I	1		8	hypothetical protein conserved	Unknown:conserved		0	0	4483.13	3991.41	3577.42	5001.65	3348.65	5001.65	3348.65	4080.45	1.49363	PF-log	0.157892	0.135778	-0.0318307	-0.189808	0.293674	-0.28515	3.50098	-0.126566	27.4787	-0.315783	51.1077	0.119809	0.0517275	-0.552484
Tb927.4.1000	4	1	275000	I	1		8	hypothetical protein conserved	Unknown:conserved		0	0	34052.7	27063.9	26269.4	22079.5	30240.5	34052.7	22079.5	27941.2	1.54228	cBF	0.00845694	0.285374	-0.0460237	-0.0890085	-0.339687	0.114087	0	0.6067	10.835	-0.344274	56.1876	-0.114275	0	0.408163
Tb927.4.1010	4	1	275955	I	1		8	hypothetical protein	Unknown:Tb-specific		1	2	4393.88	4184.32	3295.55	3826.85	3275.3	4393.88	3275.3	3795.18	1.34152	cBF	16.6186	0.211326	0.140825	-0.203648	0.0119889	-0.212542	20.6209	-0.0826091	70.4831	0.2671	66.1444	-0.20145	12.4711	-0.0891667
Tb927.4.1020	4	1	276640	I	1		8	serine-palmitoyl-CoA transferase putative	Protein transport/modification		1	1	7046.88	6874.7	7451.72	7565.93	7606.77	7606.77	6874.7	7309.2	1.10649	PF-stat	12.781	-0.0527291	-0.0884162	0.0278597	0.0498048	0.0575696	6.42577	-0.0712026	69.9547	-0.0166117	66.7351	-0.0494254	12.4711	-0.0123754
Tb927.4.1030	4	1	278752	I	1		8	hypothetical protein conserved	Unknown:conserved		0	0	1493.27	1568.75	2133.47	2071.39	1294.83	2133.47	1294.83	1712.34	1.64768	ST-BF	5.54222	-0.197492	-0.126355	0.317229	0.274625	-0.403206	9.36829	-0.551205	70.4831	0.181437	38.3478	0.394384	2.28259	-0.696764
Tb927.4.1040	4	1	280221	I	1		8	hypothetical protein conserved	Other	Cytoskeleton	0	0	1984.27	2455.22	1747.22	2776.34	2076.97	2776.34	1747.22	2208	1.58901	PF-log	1.63475	-0.154131	0.153109	-0.337683	0.330441	-0.0882636	3.50098	-0.410132	70.4831	0.267685	31.8992	-0.476801	12.4711	-0.17731
Tb927.4.1050	4	1	281014	I	1		8	hypothetical protein conserved	Unknown:conserved		1	0	6024.31	6316.88	7256.71	7100.34	5544.9	7256.71	5544.9	6448.63	1.30872	ST-BF	0.531029	-0.0981963	-0.0297799	0.170324	0.138896	-0.217831	9.36829	-0.181339	69.9547	-0.00738684	51.1077	0.0767392	0.0841648	-0.514685
Tb927.4.1060	4	1	282675	I	1		8	hypothetical protein conserved	Unknown:conserved		0	0	3474.25	4811.48	4705.8	5262.02	3102.17	5262.02	3102.17	4271.14	1.69624	PF-log	2.544	-0.297923	0.17186	0.139818	0.300994	-0.461345	3.50098	-0.359594	70.4831	0.157645	51.1077	0.145499	0.289612	-0.665156
Tb927.4.1070	4	1	286380	I	1		8	50S ribosomal protein L13 putative	Translation		0	0	6871.35	6488.23	8172.09	7874.85	8333.24	8333.24	6488.23	7547.95	1.28436	PF-stat	0.971147	-0.135491	-0.218261	0.11462	0.0611667	0.142793	9.36829	-0.21085	44.7737	-0.177904	4.27994	0.378978	12.4711	-0.0110214
Tb927.4.1080	4	1	288135	I	1		8	V-type ATPase A subunit putative	Transporter		0	0	16936.1	16758.2	11325.9	14333.5	14993.1	16936.1	11325.9	14869.4	1.49535	cBF	0.531029	0.187762	0.172521	-0.392719	-0.0529461	0.0119527	3.50098	0.217738	55.5687	-0.059314	3.4014	-0.543153	22.9607	0.032588
Tb927.4.1090	4	1	290687	I	1		8	endosomal integral membrane protein putative	Other		1	9	8401.77	11636.5	8809.74	8602.26	8661.25	11636.5	8401.77	9222.31	1.38501	SL-BF	0.971147	-0.134435	0.335462	-0.0660295	-0.100412	-0.0905533	20.6209	-0.0357754	7.69094	0.504564	5.12281	-0.390133	14.8394	0.227691
Tb927.4.1100	4	1	293016	I	1		10	ribosomal protein L21E (60S) putative	Translation		0	0	8380.08	8540.39	9847.18	13703.4	15476.7	15476.7	8380.08	11189.6	1.84685	PF-stat	0	-0.417117	-0.389778	-0.18437	0.292382	0.467946	0	-0.693583	70.4831	0.0718627	44.5075	0.135073	12.4711	0.131553
Tb927.4.1110	4	1	294225	I	1		8	hypothetical protein conserved	Unknown:conserved		1	0	4943	5535.41	5682.35	3974.4	4504.87	5682.35	3974.4	4928.01	1.42974	ST-BF	0.971147	0.00438161	0.167685	0.205484	-0.310266	-0.129517	9.36829	0.305907	70.4831	0.0961641	63.4833	0.00964666	12.4711	-0.0164145
Tb927.4.1120	4	1	296344	I	1		8	hypothetical protein conserved	Unknown:conserved		1	2	10598.5	9992.46	11495.1	11186.2	15666.9	15666.9	9992.46	11787.8	1.56788	PF-stat	0	-0.15344	-0.238388	-0.0362806	-0.0755776	0.410424	3.50098	-0.098196	52.0249	-0.0587938	15.0151	0.167527	0.151944	0.574783
Tb927.4.1130	4	1	298829	I	1		8	hypothetical protein conserved	Unknown:conserved		0	0	7960.55	9741.89	7125.85	7070.3	7035.26	9741.89	7035.26	7786.77	1.38472	SL-BF	1.63475	0.0318434	0.323176	-0.127963	-0.139254	-0.146421	9.36829	0.285806	70.4831	0.187558	11.4822	-0.433275	20.4898	0.109377
Tb927.4.1140	4	1	300197	I	1		8	phosphatidylinositol 4-kinase putative	Other		0	0	9444.83	8695.55	10138.3	9524.51	7964.47	10138.3	7964.47	9153.52	1.27294	ST-BF	0.531029	0.0451972	-0.0740496	0.147411	0.057317	-0.200749	9.36829	-0.0410588	37.1828	-0.11266	19.8894	0.165204	0.47306	-0.274847
Tb927.4.1150	4	1	302414	I	1		8	hypothetical protein conserved	Unknown:conserved		0	1	6278.52	5986.42	4420.96	4809.56	3211.54	6278.52	3211.54	4941.4	1.95499	cBF	0	0.345504	0.276773	-0.16056	-0.0390143	-0.621654	3.50098	0.337359	70.4831	0.00693505	5.12281	-0.419189	0.289612	-0.611083
Tb927.4.1160	4	1	306804	I	1		8	hypothetical protein conserved	Unknown:conserved		1	0	6870.88	6699.66	5668.54	6838.65	5250.82	6870.88	5250.82	6265.71	1.30853	cBF	3.90402	0.133016	0.09661	-0.1445	0.126234	-0.254935	21.9063	0.119242	52.0249	-0.12902	44.5075	-0.203521	3.56768	-0.255676
Tb927.4.1170	4	1	309801	I	1		8	ankyrin putative	Other		0	0	6192.93	6546.34	6291.22	5924	8538.49	8538.49	5924	6698.6	1.44134	PF-stat	0.00845694	-0.113236	-0.0331702	-0.0905194	-0.177288	0.350122	21.0703	0.0581417	70.4831	0.0808772	44.5075	-0.146917	0.151944	0.627629
Tb927.4.1180	4	1	311027	I	1		8	hypothetical protein conserved	Unknown:conserved		0	0	10398.1	12066.4	12034.2	10036.4	13068.6	13068.6	10036.4	11520.7	1.30212	PF-stat	0.157892	-0.147918	0.0667652	0.0629093	-0.198989	0.181868	21.9063	0.0501219	69.4131	0.235553	66.7351	-0.0238844	0.0290437	0.390491
Tb927.4.1190	4	1	312215	I	1		8	hypothetical protein conserved	Unknown:conserved		1	1	8958.98	9124.71	8528.51	7457.18	10116.2	10116.2	7457.18	8837.12	1.35658	PF-stat	2.544	0.0197584	0.0462018	-0.0512828	-0.244947	0.195024	4.85014	0.34761	70.4831	0.0645085	56.1876	-0.0960636	7.02738	0.39273
Tb927.4.1200	4	1	319468	I	1		8	expression site-associated gene 1 (ESAG1) protein putative	ESAG/GRESAG		1	0	4669.28	9259.83	6313.09	4066.88	3136.06	9259.83	3136.06	5489.03	2.9527	SL-BF	0.0218804	-0.233351	0.754436	0.201796	-0.432629	-0.807599	21.0703	0.322032	17.0763	0.737419	2.1471	-0.479206	12.4711	-0.168315
Tb927.4.1210	4	1	323947	I	1		8	hypothetical protein	Unknown:Tb-specific		0	0	383.583	1557.27	534.463	1084.32	654.932	1557.27	383.583	842.913	4.0598	SL-BF	12.781	-1.13585	0.885561	-0.657294	0.363337	-0.36404	17.45	-0.462347	70.4831	0.747724	66.1444	-0.451477	3.56768	-0.869352
Tb04_snRNA_1	4	1	325767	I	2	Tb927.4.1213	3	small nuclear RNA	snRNA				567.1	1477.92	612.068	1194.36	1621.11	1621.11	567.1	1094.51	2.8586	PF-stat	10.2717	-0.948613	0.433278	-0.838524	0.125953	0.566696	9.36829	-0.536437	70.4831	0.826679	64.6953	-0.464436	17.395	0.369525
Tb04_tRNA_Thr_1	4	1	325958	I	2	Tb927.4.1216	3	tRNA Threonine	tRNA				90.9346	283.425	235.261	137.568	202.425	283.425	90.9346	189.923	3.1168	SL-BF	10.2717	-1.06251	0.577555	0.308848	-0.465266	0.091976	28.0646	0.181201	70.4831	0.728461	66.7351	-0.511249	22.9607	0.726738
Tb927.4.1219	4	1	326098	I	1		3	tRNA Tyrosine	tRNA				232.722	1210.16	383.899	621.268	618.144	1210.16	232.722	613.238	5.20001	SL-BF	7.79651	-1.39784	0.980674	-0.675718	0.0187693	0.0114962	20.6209	-0.31277	70.4831	1.17756	51.1077	-1.02217	12.4711	-0.23544
Tb927.4.1220	4	1	328133	I	1		8	leucine-rich repeat protein (LRRP) putative	Interacting		0	0	9483.65	9677.49	8529.1	6792.66	15834	15834	6792.66	10063.4	2.33104	PF-stat	0.0218804	-0.0855995	-0.056409	-0.238649	-0.567064	0.653908	0.164883	0.447345	70.4831	0.0807722	44.5075	-0.203777	0.0557128	1.0568
Tb927.4.1230	4	1	329308	I	1		8	hypothetical protein	Unknown:Tb-specific		0	0	15763.9	20138.9	16288.7	3235.81	4224.71	20138.9	3235.81	11930.4	6.22376	SL-BF	0	0.401979	0.755342	0.449231	-1.88244	-1.49772	0	2.26951	69.4131	0.241458	56.1876	-0.24623	11.032	0.325053
Tb927.4.1240	4	1	331064	I	1		8	hypothetical protein	Unknown:Tb-specific		0	0	17512.9	18338.9	19007.3	12734.5	15100.8	19007.3	12734.5	16538.9	1.49259	ST-BF	0.0218804	0.0825563	0.149043	0.200692	-0.377121	-0.131232	0.301169	0.408476	69.472	0.135618	44.5075	0.0663088	0.599852	0.282198
Tb927.4.1250	4	1	331823	I	1		8	peroxisome biogenesis factor 1 putative	Protein transport/modification		0	0	10113.4	11567.4	10081.2	11731.2	9567.88	11731.2	9567.88	10612.2	1.22611	PF-log	5.54222	-0.0694535	0.124334	-0.0740591	0.144627	-0.149456	9.36829	-0.164904	70.4831	0.16141	56.1876	-0.139576	0.811302	-0.312027
Tb927.4.1260	4	1	335012	I	1		8	hypothetical protein conserved	Unknown:conserved		0	0	1478.21	1530.69	2713.9	2398.7	2303.16	2713.9	1478.21	2084.93	1.83594	ST-BF	0.0919828	-0.496147	-0.445823	0.380368	0.202253	0.143615	1.71659	-0.63954	70.4831	0.0169959	6.64098	0.710072	12.4711	-0.0448172
Tb927.4.1270	4	1	336560	I	1		8	RuvB-like DNA helicase putative	DNA-associated		0	0	9233.75	8806.27	7668.49	12256.8	5895.29	12256.8	5895.29	8772.11	2.07908	PF-log	0	0.0739926	0.00560712	-0.193982	0.482581	-0.573361	0	-0.416497	52.0249	-0.0782819	51.1077	-0.188525	0	-1.07878
Tb927.4.1280	4	1	338347	I	1		8	hypothetical protein conserved	Unknown:conserved		0	0	9270.02	10312.4	8717.28	10352.1	8065.66	10352.1	8065.66	9343.5	1.28347	PF-log	1.63475	-0.01139	0.142352	-0.100085	0.147885	-0.21217	3.50098	-0.166164	69.4131	0.192432	51.1077	-0.14078	0.208024	-0.302338
Tb927.4.1290	4	1	339925	I	1		8	hypothetical protein conserved	Unknown:conserved		0	0	3002.07	2605.2	2721.42	3496.13	3442.32	3496.13	2605.2	3053.43	1.34198	PF-log	0.0919828	-0.0244709	-0.229036	-0.16607	0.195329	0.17295	2.57473	-0.235565	55.5687	-0.161251	63.4833	0.0104915	12.4711	-0.0191285
Tb927.4.1300	4	1	341652	I	1		8	hypothetical protein conserved	Other	Cytoskeleton	0	0	25752	27980.7	17922.5	31365	20159.3	31365	17922.5	24635.9	1.75003	PF-log	0.0919828	0.06392	0.183672	-0.45899	0.348393	-0.289316	0.170404	-0.306743	70.4831	0.0567933	11.4822	-0.562535	0	-0.604157
Tb927.4.1310	4	1	343280	I	1		8	hypothetical protein conservedZFP family member putative	Unknown:conserved		0	0	8046.81	7131.02	6246.23	6738.14	4929.09	8046.81	4929.09	6618.26	1.63251	cBF	0.0919828	0.281965	0.107657	-0.0834662	0.0258989	-0.425129	9.36829	0.176181	37.1828	-0.171561	38.3478	-0.196171	0.289612	-0.539157
Tb927.4.1320	4	1	345185	I	1		8	hypothetical protein conserved	Unknown:conserved		0	0	7817.25	7383.02	6999.86	7376.61	4088.54	7817.25	4088.54	6733.06	1.91199	cBF	0.0218804	0.2154	0.132949	0.0560639	0.131697	-0.719676	20.6209	0.112785	59.754	-0.0712314	56.1876	-0.163763	0	-0.8641
Tb927.4.1330	4	1	349237	I	1		8	DNA topoisomerase IB large subunit	DNA-associated		0	0	20866.6	17898.7	19637.3	18758.7	14422.6	20866.6	14422.6	18316.8	1.4468	cBF	0.0218804	0.188029	-0.0333104	0.100433	0.0343933	-0.344836	13.1273	0.104746	17.0763	-0.176079	5.12281	0.13814	0.151944	-0.378022
Tb927.4.1340	4	1	351971	I	1		8	cleavage and polyadenylation specificity factor subunit putative	RNA-associated		0	0	12502.3	11879.3	11364.2	15232	6717.39	15232	6717.39	11539	2.26754	PF-log	0	0.115672	0.0419297	-0.0220279	0.40058	-0.780551	0.301169	-0.363345	69.9547	-0.0119002	63.4833	0.00983714	0	-1.10573
Tb927.4.1350	4	1	354577	I	1		8	hydroxyacylglutathione hydrolase putativeglyoxalase II	Other		0	0	9291.72	9420.17	10304.3	12024.2	8740.05	12024.2	8740.05	9956.08	1.37576	PF-log	1.63475	-0.0996325	-0.0798249	0.0495938	0.272289	-0.187936	0.745192	-0.452992	70.4831	0.0376619	31.8992	0.133945	1.33879	-0.360997
Tb927.4.1360	4	1	356652	I	1		8	hypothetical protein conserved	Unknown:conserved		0	0	2472.16	2512.85	3942.66	9977.52	5873.64	9977.52	2472.16	4955.77	4.03595	PF-log	0	-1.00334	-0.979782	-0.329938	1.00957	0.245146	0.170404	-2.14104	70.4831	0.135221	4.27994	0.662014	0	-0.872648
Tb927.4.1370	4	1	357984	I	1		8	hypothetical protein conserved	Unknown:conserved		1	0	4430.62	6620.28	5967.28	6616.42	6287.16	6620.28	4430.62	5984.35	1.49421	SL-BF	7.79651	-0.433687	0.145697	-0.00412101	0.144855	0.0712137	3.50098	-0.426768	70.4831	0.393016	56.1876	-0.340306	21.483	0.180017
Tb927.4.1380	4	1	358693	I	1		8	hypothetical protein conserved	Unknown:conserved		0	0	1541.85	1773.15	1956.76	2452.56	2200.12	2452.56	1541.85	1984.89	1.59066	PF-log	0.531029	-0.364393	-0.162746	-0.0205884	0.305229	0.148526	0.977209	-0.706226	70.4831	0.336488	60.5402	0.0867651	12.4711	-0.0807654
Tb927.4.1390	4	1	360414	I	1		8	hypothetical protein conserved	Unknown:conserved		1	1	7988.5	7363.89	5726.52	7129.35	8617.41	8617.41	5726.52	7365.13	1.50483	PF-stat	7.79651	0.117212	-0.000242758	-0.363054	-0.0469412	0.226543	6.42577	0.10791	52.0249	-0.0939215	60.5402	-0.196339	13.5913	0.259469
Tb927.4.1400	4	1	363820	I	1		8	vacuolar transport protein 4A putative	Protein transport/modification		0	0	4905.62	4962.92	3876.2	3545.08	2779.36	4962.92	2779.36	4013.83	1.78564	SL-BF	0.971147	0.289454	0.306208	-0.0503384	-0.179163	-0.530231	1.29827	0.467374	69.9547	-0.000806894	38.3478	-0.376607	11.032	-0.199052
Tb927.4.1410	4	1	365566	I	1		8	hypothetical protein conserved	Unknown:conserved		0	0	15783.6	15888.7	17340.7	13698.9	11659.6	17340.7	11659.6	14874.3	1.48724	ST-BF	0.531029	0.0855994	0.095175	0.221343	-0.118758	-0.351299	3.50098	0.163122	64.5281	-0.0461108	38.3478	0.129857	0.811302	-0.26513
Tb927.4.1420	4	1	367940	I	1		8	hypothetical protein conserved	Unknown:conserved		0	3	1845.11	3332.51	2595.54	3519.88	2360.67	3519.88	1845.11	2730.74	1.90768	PF-log	7.79651	-0.565588	0.287316	-0.0732588	0.366233	-0.210095	6.42577	-0.509061	70.4831	0.135108	51.1077	0.238243	0.0628251	-0.676985
Tb927.4.1430	4	1	368836	I	1		8	hypothetical protein conserved	Unknown:conserved		0	0	15336.9	17506	14001.3	13646.2	17015.5	17506	13646.2	15501.2	1.28284	SL-BF	0.296694	-0.0153692	0.175469	-0.146816	-0.183877	0.13447	1.29827	0.141881	70.4831	0.0911402	15.0151	-0.285233	0.47306	0.384748
Tb927.4.1440	4	1	370664	I	1		8	hypothetical protein conserved	Unknown:conserved		0	0	2654.83	2505.26	2777.61	2549.5	1937.92	2777.61	1937.92	2485.03	1.43329	ST-BF	3.90402	0.0953601	0.0117008	0.160582	0.0369542	-0.358749	21.9063	0.182537	70.4831	0.0926295	66.7351	-0.0332356	12.4711	-0.221267
Tb927.4.1450	4	1	371443	I	1		8	hypothetical protein conserved	Unknown:conserved		0	0	5068.5	7339.36	5856.32	4629.82	3056.02	7339.36	3056.02	5190	2.40161	SL-BF	0.971147	-0.0341764	0.499919	0.174258	-0.164779	-0.764083	21.0703	0.159505	70.4831	0.194592	63.4833	-0.197197	0.47306	-0.605817
Tb927.4.1460	4	1	373162	I	1		8	hypothetical protein conserved	Unknown:conserved		0	0	7833.33	8569.08	7560.67	7536.66	7064.6	8569.08	7064.6	7712.87	1.21296	SL-BF	7.79651	0.0223575	0.151874	-0.0287528	-0.0333421	-0.12666	21.9063	0.0324323	69.4131	0.129071	56.1876	-0.0836377	22.9607	0.0289993
Tb927.4.1470	4	1	375059	I	1		8	hypothetical protein conserved	Unknown:conserved		0	0	2982.72	4708.52	4853.46	4224.49	5735.78	5735.78	2982.72	4500.99	1.92301	PF-stat	3.90402	-0.593616	0.0650298	0.10877	-0.0914673	0.349747	17.45	-0.178994	70.4831	0.192617	38.3478	0.300668	0.289612	0.450765
Tb927.4.1480	4	1	376506	I	1		8	hypothetical protein conserved	Unknown:conserved		0	0	14937	16011.1	12489.6	13057.3	10542.6	16011.1	10542.6	13407.5	1.51871	SL-BF	0.296694	0.155852	0.256027	-0.102314	-0.0381838	-0.346816	2.57473	0.32749	70.4831	0.0131165	44.5075	-0.17576	1.33879	-0.261466
Tb927.4.1490	4	1	379060	I	1		8	hypothetical protein conserved	Unknown:conserved		1	12	6267.32	7266.19	5846.69	6424.97	5731.45	7266.19	5731.45	6307.32	1.26777	SL-BF	7.79651	-0.00917959	0.204171	-0.109409	0.0266618	-0.138127	28.0646	0.0147254	70.4831	0.103577	66.7351	-0.0569529	1.33879	-0.264981
Tb927.4.1500	4	1	381487	I	1		8	hypothetical protein conserved	RNA-associated	Mitochondrial	0	0	8247.16	8480.31	9009.97	10814.4	4781.26	10814.4	4781.26	8266.62	2.26183	PF-log	0	-0.0034016	0.0368183	0.124224	0.387587	-0.789906	0.360854	-0.397875	70.4831	0.0406774	51.1077	0.0712651	0	-1.29263
Tb927.4.1510	4	1	388959	I	1		8	phospholipid-translocating ATPase putative	Transporter		0	10	15064.5	14230.3	13412	14423	12757.8	15064.5	12757.8	13977.5	1.18081	cBF	2.544	0.108049	0.0258547	-0.0595871	0.0452643	-0.131729	6.42577	0.126162	44.7737	-0.152775	66.5897	-0.0629973	0.811302	-0.271426
Tb927.4.1520	4	1	392499	I	1		8	hypothetical protein conserved	Unknown:conserved		0	0	4207.86	4096.7	4329.71	3585.63	4999.38	4999.38	3585.63	4243.86	1.39428	PF-stat	0.0919828	-0.012288	-0.0509148	0.028896	-0.243149	0.236372	3.50098	0.253975	52.0249	-0.15654	25.3927	0.226898	0.0466535	0.515017
Tb927.4.1530	4	1	393395	I	1		8	hypothetical protein conserved	Unknown:conserved		0	0	4790.95	4039.65	6788.59	6920.85	3674.82	6920.85	3674.82	5242.97	1.88331	PF-log	0.296694	-0.130073	-0.376156	0.372728	0.400564	-0.51271	0.977209	-0.517827	44.7737	-0.18162	11.4822	0.513419	0.208024	-0.819383
Tb927.4.1540	4	1	398737	I	1		8	hypothetical protein conserved	Unknown:conserved		0	1	6501.64	6082.82	4445.48	7699.02	7059.1	7699.02	4445.48	6357.61	1.73187	PF-log	0.0919828	0.0323185	-0.063744	-0.516145	0.27619	0.150999	9.36829	-0.160255	55.5687	-0.108241	5.12281	-0.469852	22.9607	0.0838253
Tb927.4.1550	4	1	402146	I	1		8	hypothetical protein conserved	Unknown:conserved		0	0	1351.65	1358.86	905.784	1169.3	806.067	1358.86	806.067	1118.33	1.68579	SL-BF	2.544	0.273376	0.28105	-0.30411	0.0642915	-0.472378	21.0703	0.320159	70.4831	0.0174516	38.3478	-0.575546	12.4711	-0.358144
Tb927.4.1560	4	1	404419	I	1		8	hypothetical protein conserved	Unknown:conserved		0	0	6616.92	5331.01	6251.08	6164.08	5020.85	6616.92	5020.85	5876.79	1.31789	cBF	0.971147	0.171131	-0.140618	0.0890771	0.0688569	-0.227095	20.6209	-0.00447756	37.1828	-0.208323	25.3927	0.206591	0.289612	-0.388292
Tb927.4.1570	4	1	406346	I	1		8	hypothetical protein conserved	Unknown:conserved		0	1	4504.76	4655.85	4783.19	4867.32	4173.98	4867.32	4173.98	4597.02	1.16611	PF-log	10.2717	-0.029249	0.0183451	0.0572751	0.0824295	-0.139276	4.85014	-0.104952	59.754	-0.0923948	38.3478	0.174973	12.4711	-0.0938053
Tb927.4.1580	4	1	407935	I	1		8	hypothetical protein conserved	Unknown:conserved		0	0	4057.77	3719.48	3630.98	6081.23	3633.07	6081.23	3630.98	4224.51	1.67482	PF-log	0.157892	-0.0580971	-0.18368	-0.218424	0.525581	-0.217594	1.29827	-0.428045	37.1828	-0.17607	56.1876	0.0835001	0.289612	-0.633499
Tb927.4.1590	4	1	408940	I	1		8	hypothetical protein conserved	Unknown:conserved		0	0	6364.39	5274.3	7222.02	7085.3	6027.02	7222.02	5274.3	6394.61	1.36928	ST-BF	0.0562674	-0.00683281	-0.277875	0.175546	0.147973	-0.0854102	1.71659	-0.143075	18.0884	-0.260646	1.30763	0.429628	1.33879	-0.234991
Tb927.4.1600	4	1	410608	I	1		8	hypothetical protein conserved	Unknown:conserved		1	1	4026.53	3341.84	3163.7	5061.97	4748.93	5061.97	3163.7	4068.59	1.60002	PF-log	1.63475	-0.0149921	-0.28389	-0.362917	0.31517	0.223071	0.170404	-0.394096	55.5687	-0.156448	60.5402	0.063412	12.4711	-0.0933413
Tb927.4.1610	4	1	412095	I	1		8	hypothetical protein conserved	Unknown:conserved		0	0	15419.6	14184	15687	16108.6	10308.1	16108.6	10308.1	14341.5	1.56272	PF-log	0.0562674	0.104571	-0.0159299	0.129381	0.167642	-0.476417	23.0189	0.0870647	18.0884	-0.171995	60.5402	0.0244091	0.0628251	-0.650211
Tb927.4.1620	4	1	414313	I	1		8	phosphatidylinositol 4-phosphate 5-kinase alpha putative	Other		0	0	4368.77	3914.36	3428.22	4617.19	3549.22	4617.19	3428.22	3975.55	1.34682	PF-log	0.971147	0.136072	-0.022378	-0.213695	0.215859	-0.163654	9.36829	-0.141982	59.754	-0.0882383	51.1077	-0.186929	1.33879	-0.336449
Tb927.4.1630	4	1	416437	I	1		8	ribosomal RNA processing protein 6	RNA-associated		1	0	7889.41	6399.79	7406.34	8129.89	4021.88	8129.89	4021.88	6769.46	2.02142	PF-log	0	0.220877	-0.0810169	0.12972	0.264195	-0.751173	28.0646	0.0420295	17.0763	-0.298467	25.3927	0.148045	0.0355044	-0.921709
Tb927.4.1640	4	1	419188	I	1		8	UDP-galactose transporter putative	Protein transport/modification		0	8	5224.95	3739.19	2721.35	2382.94	1833.8	5224.95	1833.8	3180.45	2.84924	cBF	0	0.716188	0.233496	-0.224905	-0.416489	-0.794389	0.0504899	1.22097	23.6571	-0.38382	25.3927	-0.530578	4.89376	-0.292352
Tb927.4.1650	4	1	421895	I	1		8	hypothetical protein conserved	Unknown:conserved		0	4	12898.7	11373.3	11804.9	8850.57	15861.9	15861.9	8850.57	12157.9	1.79219	PF-stat	0.0351963	0.0853329	-0.0962412	-0.0425028	-0.458049	0.383676	0.561329	0.593053	59.754	-0.0757385	63.4833	-0.0856957	0.0290437	0.815978
Tb927.4.1660	4	1	425933	I	1		8	mitochondrial carrier protein putative	Transporter	Mitochondrial	0	0	8185.95	7169.01	8795.84	8289.4	9002.41	9002.41	7169.01	8288.52	1.25574	PF-stat	2.544	-0.0179652	-0.209341	0.0857061	0.000153473	0.119196	20.6209	-0.014294	18.0884	-0.228793	4.27994	0.322568	16.2611	0.21604
Tb927.4.1670	4	1	428389	I	1		8	hypothetical protein conserved	Unknown:conserved		1	0	9364.54	7963.3	13321.6	16416.8	17526	17526	7963.3	12918.4	2.20084	PF-stat	0	-0.464152	-0.697994	0.0443309	0.345743	0.440063	0.170404	-0.752993	27.4787	-0.1788	1.09937	0.709464	13.1239	0.127764
Tb927.4.1680	4	1	429633	I	1		8	hypothetical protein conservedZFP family member putative	Other	Cytoskeleton	0	0	10449.8	10750.8	6959.36	11294.9	8354.85	11294.9	6959.36	9561.93	1.62297	PF-log	0.296694	0.128102	0.169071	-0.458348	0.240291	-0.194689	13.1273	-0.0660662	69.472	0.0895329	4.27994	-0.60191	3.56768	-0.242675
Tb927.4.1690	4	1	431770	I	1		8	hypothetical protein conserved	Unknown:conserved		0	0	3553.67	3819.57	2756.93	3681.97	5523.57	5523.57	2756.93	3867.14	2.00352	PF-stat	0.971147	-0.121958	-0.0178585	-0.488207	-0.0707883	0.514334	20.6209	-0.0211489	70.4831	0.200069	31.8992	-0.617772	11.032	0.605146
Tb927.4.1700	4	1	434137	I	1		8	protein kinase putative	Phosphorylation		0	0	5376.08	4526.34	4449.45	5344.67	6380.06	6380.06	4449.45	5215.32	1.4339	PF-stat	3.90402	0.0437989	-0.204409	-0.22913	0.0353442	0.290815	13.1273	-0.0704373	23.6571	-0.269568	38.3478	0.222752	20.4898	0.0977408
Tb927.4.1710	4	1	436987	I	1		8	hypothetical protein conserved	Unknown:conserved		0	0	9760.79	8288.07	9220.08	9838.38	9909.29	9909.29	8288.07	9403.32	1.19561	PF-stat	7.79651	0.0538267	-0.182134	-0.0283915	0.0652508	0.0756115	17.45	-0.0686101	37.1828	-0.169433	38.3478	0.140224	22.9607	0.0789708
Tb927.4.1720	4	1	438498	I	1		8	nucleoside diphosphate kinase putative	Metabolism		0	0	7979.93	8430.03	7107.59	8035.59	8239.71	8430.03	7107.59	7958.57	1.18606	SL-BF	5.54222	0.00386594	0.0830284	-0.163148	0.0138949	0.0500847	20.6209	-0.0116875	69.9547	-0.0149131	31.8992	-0.240819	22.9607	0.0536511
Tb927.4.1730	4	1	440217	I	1		8	hypothetical protein conserved	Unknown:conserved		0	0	1841.06	1623.71	1683.3	2114.91	2851.4	2851.4	1623.71	2022.88	1.75611	PF-stat	0.0919828	-0.13587	-0.317117	-0.265112	0.0641875	0.495262	20.6209	-0.0434112	44.7737	-0.400793	44.5075	0.227403	12.4711	0.43262
Tb927.4.1740	4	1	441720	I	1		8	hypothetical protein conserved	Other	Cytoskeleton	0	0	8147.81	8065.34	5510.44	8028.63	6587.11	8147.81	5510.44	7267.87	1.47861	cBF	0.531029	0.164881	0.150203	-0.399365	0.143622	-0.141886	20.6209	-0.0114474	70.4831	0.0483007	6.64098	-0.585084	2.28259	-0.302954
Tb927.4.1750	4	1	443538	I	1		8	hypothetical protein conserved	Unknown:conserved		0	0	4232.78	3897.47	3456.34	5163.78	3679.86	5163.78	3456.34	4086.04	1.494	PF-log	0.157892	0.0509011	-0.0681684	-0.24146	0.337721	-0.151054	3.50098	-0.226596	64.5281	-0.0890066	38.3478	-0.333124	0.151944	-0.514165
Tb927.4.1760	4	1	445153	I	1		8	hypothetical protein conserved	Unknown:conserved		0	0	7011.08	7067.62	6284.75	6628.08	4921.17	7067.62	4921.17	6382.54	1.43617	SL-BF	0.531029	0.135506	0.147094	-0.0222758	0.0544601	-0.375129	6.42577	0.125219	70.4831	0.132155	15.0151	-0.5446	0.599852	-0.389005
Tb927.4.1770	4	1	446116	I	1		2	hypothetical protein conserved	Unknown:conserved		1	1	6212.19	6687.5	6962.8	7550.43	5218.43	7550.43	5218.43	6526.27	1.44688	PF-log	0.0919828	-0.0711572	0.0352092	0.093409	0.2103	-0.322644	0.301169	-0.223202	70.4831	0.00729163	31.8992	0.135241	0.151944	-0.508045
Tb927.4.1780	4	1	447058	I	1		8	hypothetical protein conserved	Unknown:conserved		0	1	10817.1	10481.2	8786.14	7277.55	9424.32	10817.1	7277.55	9357.27	1.48637	cBF	0.00845694	0.209154	0.163651	-0.0908584	-0.362636	0.010301	0.0504899	0.581814	69.9547	-0.0280171	8.64849	-0.33571	0.0557128	0.385501
Tb927.4.1800	4	1	450119	I	2	Tb927.4.1790	11	ribosomal protein L3 mitochondrial putative	Translation	Mitochondrial	0	0	34625.5	33991.7	38898.3	38742.1	39831.4	39831.4	33991.7	37217.8	1.1718	PF-stat	0.0919828	-0.104157	-0.13081	0.063714	0.0579094	0.0979127	1.29827	-0.127755	31.7188	-0.104215	2.1471	0.267435	13.5913	0.084639
Tb927.4.1810	4	1	452480	I	1		8	hypothetical protein conserved	Other	Mitochondrial	0	0	12197.4	11085.7	11823.5	13269.4	9661.04	13269.4	9661.04	11607.4	1.3735	PF-log	3.90402	0.0715282	-0.0663514	0.0266153	0.193059	-0.264797	20.6209	-0.00381365	13.5804	-0.161336	25.3927	0.127999	2.28259	-0.295784
Tb927.4.1820	4	1	453193	I	1		8	selenocysteine-tRNA-specific elongation factor putative	Translation		0	0	4555.17	3966.2	5597.08	4334.96	2698.63	5597.08	2698.63	4230.41	2.07404	ST-BF	0.0562674	0.106707	-0.0930406	0.403878	0.0352223	-0.648569	23.0189	0.0916185	37.1828	-0.149913	19.8894	0.336758	0.289612	-0.642502
Tb927.4.1830	4	1	455636	I	1		8	hypothetical protein conserved	Unknown:conserved		0	0	5938.44	5926.02	7666.88	8353.12	11764.6	11764.6	5926.02	7929.81	1.98524	PF-stat	0.296694	-0.417201	-0.420222	-0.0486466	0.0750298	0.569091	0.170404	-0.529276	70.4831	0.036206	5.12281	0.552634	13.1239	0.31295
Tb927.4.1840	4	1	459437	I	1		8	zinc carboxypeptidase putativemetallo-peptidase Clan MC Family M14	Protease-related		0	0	11073.2	10986.9	10167.2	10116.7	13364.1	13364.1	10116.7	11141.6	1.321	PF-stat	1.63475	-0.00888267	-0.0201713	-0.132037	-0.139225	0.262401	21.0703	0.130474	64.5281	-0.055619	66.7351	-0.019849	2.28259	0.434808
Tb927.4.1850	4	1	462615	I	1		8	hypothetical protein conserved	Unknown:conserved		0	0	11060.1	10460.3	11471.9	11338	7264.64	11471.9	7264.64	10319	1.57915	ST-BF	0.971147	0.100066	0.0196254	0.152803	0.135861	-0.506341	28.0646	0.0139333	55.5687	-0.0723194	51.1077	0.0764642	0.599852	-0.511145
Tb927.4.1860	4	1	465052	I	1		8	ribosomal protein S19 putative	Translation		0	0	32976.3	32308.1	37067.3	38779.7	39840.1	39840.1	32308.1	36194.3	1.23313	PF-stat	0.0562674	-0.134332	-0.163865	0.0343841	0.0995387	0.138458	0.977209	-0.279443	70.4831	0.0353025	6.64098	0.202535	13.5913	0.0596621
Tb927.4.1870	4	1	468188	I	1		8	kinetoplastid-specific phospho-protein phosphatase putative	Phosphorylation		0	0	12679.8	10486.9	11614.2	8655.59	11707.8	12679.8	8655.59	11028.9	1.46493	cBF	2.544	0.201246	-0.0726925	0.0746084	-0.349582	0.0861874	1.71659	0.436997	31.7188	-0.148069	66.1444	-0.0793522	1.33879	0.389448
Tb927.4.1880	4	1	473084	I	1		8	hypothetical protein conserved	Unknown:conserved		0	0	12397.3	9735.61	11681.9	9639.85	15872.7	15872.7	9639.85	11865.5	1.64657	PF-stat	0.0562674	0.0632598	-0.285427	-0.0224918	-0.299688	0.419774	6.42577	0.291059	31.7188	-0.278032	15.0151	0.247912	0.0841648	0.741361
Tb927.4.1890	4	1	474726	I	1		8	hypothetical protein conserved	Other	Cytoskeleton	0	0	8249.81	7848.58	5156.08	8675.67	8360.16	8675.67	5156.08	7658.06	1.68261	PF-log	0.971147	0.107383	0.035452	-0.570704	0.179996	0.126552	17.45	-0.0520874	55.5687	-0.0658552	11.4822	-0.431325	12.4711	-0.0719768
Tb927.4.1900	4	1	476192	I	1		8	hypothetical protein conserved	Unknown:conserved		0	0	11929.7	10300.7	11541.8	14321.6	8867.14	14321.6	8867.14	11392.2	1.61513	PF-log	0	0.066513	-0.145298	0.0188211	0.330146	-0.361505	0.745192	-0.296884	37.1828	-0.160914	11.4822	0.219038	0	-0.718295
Tb927.4.1910	4	1	485772	I	1		8	hypothetical protein conserved	Unknown:conserved		0	0	22294.6	19921.6	18562.3	22589.9	31480.8	31480.8	18562.3	22969.9	1.69595	PF-stat	0	-0.043046	-0.205405	-0.307365	-0.0240622	0.454729	28.0646	0.0156051	31.7188	-0.10601	44.5075	-0.0994895	0.0290437	0.517107
Tb927.4.1920	4	1	487281	I	1		8	glycosylphosphatidylinositol (GPI) anchor putative	Other		1	2	11515.7	11879.7	11413	6637.06	8780.53	11879.7	6637.06	10045.2	1.78991	SL-BF	0.531029	0.197095	0.241995	0.184173	-0.597892	-0.194128	0.246898	0.83228	69.9547	-0.00754577	51.1077	-0.275611	2.28259	0.473343
Tb927.4.1930	4	1	490448	I	1		8	RNA-binding protein putative	RNA-associated		0	0	7898.48	8417.74	8482.27	11158.6	5952.89	11158.6	5952.89	8382	1.87448	PF-log	0.00845694	-0.0857191	0.0061398	0.0171567	0.412789	-0.493703	0.170404	-0.525625	70.4831	0.0959624	66.7351	-0.00264641	0	-0.965381
Tb927.4.1940	4	1	491860	I	1		8	hypothetical protein conserved	Interacting		0	0	15165.6	13129.5	14770.2	13141.5	11563.1	15165.6	11563.1	13554	1.31155	cBF	0.296694	0.162083	-0.0458991	0.123978	-0.044591	-0.229192	1.71659	0.367811	12.9805	-0.329981	5.12281	0.219553	12.4711	-0.0402961
Tb927.4.1950	4	1	493754	I	1		8	NADPH--cytochrome p450 reductase putative	Metabolism		0	0	7629.16	6340.04	8393.78	8422.09	9531.66	9531.66	6340.04	8063.35	1.50341	PF-stat	0.157892	-0.0798553	-0.346886	0.0579426	0.0627995	0.241349	3.50098	-0.209448	27.4787	-0.166115	8.64849	0.330768	14.8394	0.138
Tb927.4.1960	4	1	495944	I	1		8	hypothetical protein conserved	Unknown:conserved		1	0	7491.25	6565.72	6306.49	7585.01	6638.04	7585.01	6306.49	6917.3	1.20273	PF-log	3.90402	0.114997	-0.0752565	-0.133372	0.132942	-0.0594528	23.0189	0.0974743	23.6571	-0.279905	66.7351	-0.0279543	12.4711	-0.103916
Tb927.4.1970	4	1	497347	I	1		8	hypothetical protein conserved	Unknown:conserved		1	1	6554.12	4853.01	5160.54	6122.79	4491.08	6554.12	4491.08	5436.31	1.45936	cBF	2.544	0.269774	-0.163748	-0.0751041	0.171562	-0.275564	21.0703	0.119229	31.7188	-0.248912	66.7351	-0.0308863	2.28259	-0.300348
Tb927.4.1980	4	1	499917	I	1		8	hypothetical protein conserved	Unknown:conserved		0	0	9772.67	8703.53	9589.75	9636.38	4781.3	9772.67	4781.3	8496.73	2.04394	cBF	0.00845694	0.201846	0.0346931	0.174587	0.181585	-0.829505	21.9063	0.0833918	44.7737	-0.10167	31.8992	0.113232	0.0628251	-0.753803
Tb927.4.1990	4	1	502727	I	1		8	RNA helicase putativemitochondrial putative	RNA-associated	Mitochondrial	1	0	8477.81	7620.7	8200.95	8761.11	7340.45	8761.11	7340.45	8080.21	1.19354	PF-log	3.90402	0.0693	-0.0844678	0.0213995	0.116722	-0.138524	21.9063	0.0885593	52.0249	-0.102985	60.5402	0.0275035	3.56768	-0.183474
Tb927.4.2000	4	1	505347	I	1		8	RuvB-like DNA helicase putativeATP-dependent DNA helicase putative	DNA-associated		0	0	11157.1	10102.4	9595.8	14931.6	7107.95	14931.6	7107.95	10579	2.10069	PF-log	0.0218804	0.0767596	-0.0664975	-0.140724	0.49717	-0.573694	1.29827	-0.571509	69.9547	-0.0258825	38.3478	-0.207926	0.0355044	-0.988127
Tb927.4.2010	4	1	507511	I	1		8	acyl-CoA binding protein putative	Metabolism		0	0	3972.17	3977.41	3810.46	5180.11	4337.18	5180.11	3810.46	4255.47	1.35945	PF-log	1.63475	-0.0993903	-0.0974869	-0.159353	0.283666	0.0274399	4.85014	-0.410125	69.9547	-0.0268021	66.7351	-0.0221206	4.89376	-0.262105
Tb927.4.2020	4	1	508176	I	1		8	mu-adaptin 3 putativeadaptor complex AP-3 medium subunit putative	Protein transport/modification		0	0	9019.98	7466.92	9508.58	9142	9641.06	9641.06	7466.92	8955.71	1.29117	PF-stat	5.54222	0.0103166	-0.262294	0.0864228	0.0297026	0.106384	28.0646	0.0289617	37.1828	-0.174966	15.0151	0.251705	22.9607	0.0168682
Tb927.4.2030	4	1	510453	I	1		7	hypothetical protein conserved	RNA-associated		0	0	17234.2	18347.7	13150.8	9429.51	5367.33	18347.7	5367.33	12705.9	3.4184	SL-BF	0	0.439774	0.530098	0.0496538	-0.430245	-1.24322	0.0504899	0.914096	70.4831	0.00287666	5.12281	-0.701739	0	-0.801677
Tb927.4.2040	4	1	512689	I	1		1	hypothetical protein conserved	RNA-associated				7394.78	5886.89	3827.45	7303.97	2429.14	7394.78	2429.14	5368.45	3.04419	cBF	0.0351963	0.462002	0.133002	-0.488123	0.444176	-1.14406	17.45	-0.0540453	37.1828	-0.349997	38.3478	-0.621679	0	-1.64522
Tb927.4.2050	4	1	513717	I	1		8	hypothetical protein	Unknown:Tb-specific		1	1	31332.6	30091.8	23815.4	27802.5	21928.4	31332.6	21928.4	26994.1	1.42886	cBF	0.296694	0.215019	0.156726	-0.180755	0.0425696	-0.299846	2.57473	0.185705	23.6571	-0.138279	25.3927	-0.28535	0.0841648	-0.335822
Tb927.4.2060	4	1	514498	I	1		8	hypothetical protein conserved	Unknown:conserved		0	0	11720.5	11873.4	7409.91	12055.8	7541.2	12055.8	7409.91	10120.1	1.62698	PF-log	0	0.211803	0.230499	-0.449702	0.252493	-0.424364	17.45	-0.0375695	52.0249	-0.0622778	2.1471	-0.574418	0	-0.705022
Tb927.4.2070	4	1	517255	I	1		8	antigenic protein putative	Protein transport/modification		0	0	11819.3	13072.8	10459.3	10888.4	18410.8	18410.8	10459.3	12930.1	1.76023	PF-stat	0.0351963	-0.129589	0.0158381	-0.305952	-0.247948	0.509815	6.42577	0.282359	70.4831	0.121268	38.3478	-0.318661	0.0290437	0.889838
Tb927.4.2080	4	1	532617	I	1		8	hypothetical protein conserved	Other	Cytoskeleton	0	0	19514.1	18815.2	15508.3	16798.4	16863.2	19514.1	15508.3	17499.8	1.2583	cBF	0.971147	0.157173	0.104556	-0.1743	-0.059017	-0.053461	17.45	0.165029	70.4831	0.00529372	5.12281	-0.473662	22.9607	0.0198446
Tb927.4.2090	4	1	540510	I	1		8	hypothetical protein	Unknown:Tb-specific		1	2	318.69	1610.17	775.021	1367.6	971.91	1610.17	318.69	1008.68	5.05247	SL-BF	12.781	-1.66224	0.674748	-0.380158	0.439178	-0.0535712	9.36829	-0.828048	70.4831	1.05083	66.7351	-0.0967664	11.032	-0.463962
Tb927.4.2100	4	1	543683	I	1		8	hypothetical protein	Unknown:Tb-specific		0	0	10177.9	11231	13870	10323.9	17759.7	17759.7	10177.9	12672.5	1.74493	PF-stat	0.00845694	-0.316259	-0.174222	0.130265	-0.295709	0.486908	28.0646	0.00678344	69.4131	0.295721	51.1077	0.0965052	0	0.78535
Tb927.4.2110	4	1	546879	I	1		8	protein phosphatase 2C putative	Phosphorylation		0	0	4818.62	4966.62	3941.43	6116.73	6166.06	6166.06	3941.43	5201.89	1.56442	PF-stat	7.79651	-0.110416	-0.0667726	-0.400316	0.233724	0.245312	6.42577	-0.33305	70.4831	0.256229	51.1077	-0.314466	12.4711	-0.0817177
Tb927.4.2120	4	1	550541	I	1		8	hypothetical protein conserved	Unknown:conserved		0	0	5429.64	5589.44	4622.16	5377.16	5589.6	5589.6	4622.16	5321.6	1.20931	PF-stat	3.90402	0.0289967	0.0708439	-0.203293	0.0149838	0.0708852	25.6391	0.0826047	69.9547	-0.0381355	25.3927	-0.238832	22.2641	0.048382
Tb927.4.2130	4	1	552094	I	1		8	hypothetical protein conserved	Unknown:conserved		0	0	10019.5	11523.1	10743	10292.6	8015.79	11523.1	8015.79	10118.8	1.43755	SL-BF	3.90402	-0.0142218	0.187491	0.0863542	0.0245692	-0.336122	4.85014	-0.155347	70.4831	0.256965	65.5038	-0.11586	0.47306	-0.425113
Tb927.4.2140	4	1	553424	I	1		8	MBO2flagellar component	Other	Cytoskeleton	0	0	7808.49	7124.15	5981.29	7547.51	6414.56	7808.49	5981.29	6975.2	1.30549	cBF	3.90402	0.162808	0.0304839	-0.221779	0.113767	-0.120884	26.7962	0.0661629	44.7737	-0.135592	19.8894	-0.23058	12.4711	-0.0458869
Tb927.4.2150	4	1	557007	I	1		8	hypothetical protein conserved	Unknown:conserved		0	0	11216.3	10405.7	8687.22	9152.51	9900.55	11216.3	8687.22	9872.47	1.29113	cBF	14.7263	0.184119	0.0758931	-0.184515	-0.109243	0.00409755	21.9063	0.163008	70.4831	0.0351738	63.4833	-0.197258	17.395	0.113295
Tb927.4.2160	4	1	557910	I	1		8	hypothetical protein conserved	Unknown:conserved		1	2	5697.72	4282.36	4537.37	5372.73	5824.78	5824.78	4282.36	5142.99	1.36018	PF-stat	1.63475	0.147777	-0.264202	-0.180751	0.0630481	0.179595	25.6391	0.0727325	31.7188	-0.253931	63.4833	0.00833901	18.3574	0.118507
Tb927.4.2170	4	1	559051	I	1		8	hypothetical protein conserved	Unknown:conserved		1	2	3619.95	2948.88	2986.42	3122.95	3029.8	3619.95	2948.88	3141.6	1.22757	cBF	7.79651	0.204472	-0.0913318	-0.0730839	-0.00859176	-0.052276	9.36829	0.229218	31.7188	-0.292974	63.4833	0.0130048	22.9607	0.0777147
Tb927.4.2180	4	1	560644	I	1		8	60S ribosomal protein L35A putative	Translation		0	0	26785.3	26956.3	30468.3	33971.8	35262.4	35262.4	26785.3	30688.8	1.31648	PF-stat	0	-0.196272	-0.18709	-0.0104032	0.146625	0.200416	0.170404	-0.326573	70.4831	0.00811412	8.64849	0.174945	13.5913	0.0686655
Tb927.4.2190	4	1	563596	I	1		8	GTP-binding protein putative	Other		0	0	5049.94	4879.97	5172.12	5826.53	4339.72	5826.53	4339.72	5053.66	1.34261	PF-log	7.79651	-0.00106017	-0.050456	0.0334293	0.205309	-0.219727	13.1273	-0.137388	69.9547	-0.0585823	66.7351	-0.0543246	1.33879	-0.342729
Tb927.4.2200	4	1	566453	I	1		8	hypothetical protein conserved	Unknown:conserved		0	0	5712.56	6608.44	6177.4	6524.01	4748.05	6608.44	4748.05	5954.09	1.39182	SL-BF	0.157892	-0.0597439	0.150428	0.0531194	0.131877	-0.326547	6.42577	-0.114817	70.4831	0.0899575	66.7351	-0.00396604	0.0628251	-0.540465
Tb927.4.2210	4	1	572177	I	1		8	hypothetical protein conserved	Unknown:conserved		0	0	13694.2	11261.1	12257.1	10116.8	15223.2	15223.2	10116.8	12510.5	1.50475	PF-stat	0.00845694	0.130431	-0.151784	-0.0295215	-0.30639	0.283133	1.29827	0.377014	17.0763	-0.218329	25.3927	0.122389	0.0466535	0.658863
Tb927.4.2220	4	1	574676	I	1		8	TPR-repeat-containing chaperone protein DNAJ putative	Protein folding		0	0	9798.37	8731.69	8412.17	10184.7	16567.2	16567.2	8412.17	10738.8	1.96943	PF-stat	0.00845694	-0.132222	-0.298503	-0.352286	-0.0764356	0.625494	6.42577	-0.0547375	31.7188	-0.154878	66.7351	-0.0459473	0.0841648	0.691003
Tb927.4.2230	4	1	579354	I	1		8	glycosyltransferase ALG2 putative	Other		1	1	4168.96	4804.02	3831.64	4798.69	3662	4804.02	3662	4253.06	1.31186	SL-BF	10.2717	-0.0288149	0.17574	-0.15054	0.174139	-0.215869	9.36829	-0.190494	69.9547	-0.0325405	56.1876	0.121044	1.33879	-0.43361
Tb927.4.2240	4	1	581397	I	1		8	hypothetical protein conserved	Metabolism		0	0	6518.27	5238.84	13034.9	8734.21	8475.79	13034.9	5238.84	8400.41	2.48813	ST-BF	0.157892	-0.36597	-0.681211	0.63385	0.0562186	0.0128889	0.561329	-0.458677	27.4787	-0.283277	3.4014	1.11281	12.4711	-0.0404166
Tb927.4.2250	4	1	583450	I	1		8	hypothetical protein conserved	Unknown:conserved		0	0	7470.76	6433.26	7258.31	8443.55	6005.68	8443.55	6005.68	7122.31	1.40593	PF-log	0.157892	0.068909	-0.146795	0.0272872	0.245504	-0.246017	3.50098	-0.171757	31.7188	-0.163605	31.8992	0.150892	0.0628251	-0.50648
Tb927.4.2260	4	1	585251	I	1		8	centrin putative	Other	Cytoskeleton	0	0	6308.18	5115.09	5768.59	7657.32	5186.6	7657.32	5115.09	6007.16	1.49701	PF-log	0.00845694	0.0705422	-0.231923	-0.058463	0.350158	-0.211894	0.745192	-0.261466	23.6571	-0.22853	44.5075	0.0939647	0.0628251	-0.471331
Tb927.4.2270	4	1	591904	I	1		8	hypothetical protein conserved	Unknown:conserved		0	0	4360.6	4104.83	4112.47	5838.09	3878.27	5838.09	3878.27	4458.85	1.50533	PF-log	0.00845694	-0.0321453	-0.11935	-0.116668	0.388825	-0.201259	0.745192	-0.373239	44.7737	-0.156804	66.7351	-0.00873511	0.0517275	-0.615707
Tb927.4.2280	4	1	593290	I	1		8	hypothetical protein conserved	Unknown:conserved		0	0	5670.34	5509.06	6208.22	6679.14	5894.32	6679.14	5509.06	5992.22	1.21239	PF-log	16.6186	-0.0796543	-0.121284	0.0510902	0.156573	-0.0237642	17.45	-0.0976437	55.5687	-0.127746	60.5402	0.0541173	12.4711	-0.0625322
Tb927.4.2290	4	1	595290	I	1		8	glucose transporter putative	Transporter		0	11	11363.5	9829.29	8895.15	8469.37	5766.93	11363.5	5766.93	8864.84	1.97045	cBF	0.531029	0.358236	0.148992	0.00492475	-0.0658399	-0.620292	1.29827	0.400551	31.7188	-0.216696	66.7351	-0.0672858	1.33879	-0.410976
Tb927.4.2300	4	1	597749	I	1		8	hypothetical protein conserved	Unknown:conserved		0	0	11659.7	11958.7	11297.5	10655.5	14542.6	14542.6	10655.5	12022.8	1.3648	PF-stat	3.90402	-0.0442409	-0.00771171	-0.089772	-0.174174	0.274512	2.57473	0.122349	70.4831	0.0103852	38.3478	-0.176084	12.4711	0.278218
Tb927.4.2310	4	1	601005	I	1		8	asparaginyl-tRNA synthetase putative	Translation		0	0	12468.6	11808.5	12033.4	15869.6	4629.89	15869.6	4629.89	11362	3.42764	PF-log	0	0.134086	0.0556122	0.0828242	0.482048	-1.29517	0.170404	-0.380563	70.4831	0.077939	63.4833	-0.0843861	0	-1.91049
Tb927.4.2320	4	1	604609	I	1		8	hypothetical protein conserved	Unknown:conserved		1	2	9292.28	9525.41	10273.9	13518.8	7505.58	13518.8	7505.58	10023.2	1.80117	PF-log	0.00845694	-0.109237	-0.0734891	0.0356404	0.431625	-0.417307	0.170404	-0.486828	70.4831	0.0111044	31.8992	0.157717	0	-0.816793
Tb927.4.2330	4	1	606108	I	1		8	hypothetical protein conserved	Unknown:conserved		0	0	7694.55	7827.3	9115.68	10302.1	10036.1	10302.1	7694.55	8995.15	1.33889	PF-log	0.531029	-0.225311	-0.200633	0.0192018	0.195723	0.157981	0.170404	-0.459603	70.4831	0.0228533	25.3927	0.244397	12.4711	-0.0560642
Tb927.4.2340	4	1	606820	I	1		8	hypothetical protein conserved	Unknown:conserved		0	0	7188.04	6348.04	7176.71	7331.14	7116.71	7331.14	6348.04	7032.13	1.15487	PF-log	7.79651	0.0316372	-0.147649	0.0293606	0.0600761	0.017249	9.36829	-0.0330998	27.4787	-0.132536	19.8894	0.135279	12.4711	-0.0117404
Tb927.4.2350	4	1	608837	I	1		8	G-actin binding protein putativetwinfilin putative	Other		0	0	2794.46	2774.02	2866.54	3165.19	2681.93	3165.19	2681.93	2856.43	1.18019	PF-log	7.79651	-0.0316425	-0.0422335	0.0050974	0.148079	-0.0909391	20.6209	-0.0195878	55.5687	-0.175097	60.5402	0.0511405	4.89376	-0.176714
Tb927.4.2360	4	1	610194	I	1		8	hypothetical protein conserved	Unknown:conserved		1	0	5806.67	5441.94	7058.17	11535.8	6172.9	11535.8	5441.94	7203.1	2.1198	PF-log	0	-0.310906	-0.404496	-0.0293237	0.679431	-0.22267	0	-0.930236	37.1828	-0.159497	5.12281	0.394472	0.0355044	-0.750183
Tb927.4.2370	4	1	611657	I	1		8	hypothetical protein conserved	Unknown:conserved		0	0	7758.37	7852.09	7699.09	5368.04	6265.35	7852.09	5368.04	6988.58	1.46275	SL-BF	0.00845694	0.150753	0.168076	0.139687	-0.380606	-0.157606	0.0504899	0.521249	70.4831	0.0238076	66.7351	-0.0249496	0.599852	0.229921
Tb927.4.2380	4	1	613831	I	1		8	sarcoplasmic reticulum glycoprotein putative	Protein transport/modification		0	0	16054.1	12666.5	12771.1	7780.48	7190.17	16054.1	7190.17	11292.5	2.23278	cBF	0	0.507582	0.165656	0.17752	-0.537429	-0.651262	0.0504899	1.03439	9.87479	-0.342286	66.7351	-0.0430378	2.28259	-0.180623
Tb927.4.2390	4	1	616567	I	1		8	ATP-dependent RNA helicase putative	RNA-associated		0	0	7275.96	6618.62	6681.89	7477.94	7262.88	7477.94	6618.62	7063.46	1.12983	PF-log	1.63475	0.0427626	-0.0938441	-0.080118	0.0822659	0.0401673	6.42577	-0.0611256	27.4787	-0.127333	56.1876	0.0355742	12.4711	-0.0447811
Tb927.4.2400	4	1	619314	I	1		8	hypothetical protein conserved	Unknown:conserved		0	0	5781.01	5544.91	5436.49	8363.01	2439.88	8363.01	2439.88	5513.06	3.42763	PF-log	0.0218804	0.0684682	0.00831054	-0.0201782	0.601169	-1.17604	2.57473	-0.348858	59.754	-0.140511	65.5038	-0.151067	0	-1.78337
Tb927.4.2410	4	1	624605	I	1		8	hypothetical protein conserved	Metabolism		0	0	974.767	1405.46	740.188	1638.97	2702.08	2702.08	740.188	1492.29	3.65053	PF-stat	0.157892	-0.614403	-0.0864847	-1.01157	0.135261	0.856537	2.57473	-0.755627	70.4831	0.280408	66.7351	-0.106374	4.89376	1.06325
Tb927.4.2420	4	1	630695	I	1		8	hypothetical protein conserved	Unknown:conserved		1	3	7471.7	9217	8465.76	7845.7	8546.35	9217	7471.7	8309.3	1.23359	SL-BF	12.781	-0.153291	0.14957	0.0269128	-0.0828249	0.0405807	20.6209	-0.0800188	70.4831	0.112545	44.5075	0.212411	22.9607	0.127766
Tb927.4.2430	4	1	631854	I	1		8	hypothetical protein conserved	Unknown:conserved		0	0	3596.27	3314.31	3415.76	4650.74	3510.47	4650.74	3314.31	3697.51	1.40323	PF-log	0.0218804	-0.0400542	-0.157847	-0.114347	0.330907	-0.0748891	0.977209	-0.296672	31.7188	-0.284486	44.5075	0.123266	0.0841648	-0.478703
Tb927.4.2440	4	1	634811	I	1		8	hypothetical protein conserved	Unknown:conserved		0	0	12125.1	10327.5	12367.9	12726.3	10487.6	12726.3	10327.5	11606.9	1.23228	PF-log	0.531029	0.0630121	-0.168494	0.0916271	0.132834	-0.146295	13.1273	-0.0635535	9.87479	-0.233804	8.64849	0.221198	0.599852	-0.354255
Tb927.4.2450	4	1	636846	I	1		8	thioredoxin putative	Oxidative stress		1	1	17318.4	18190.2	15044.9	11291.5	7526.43	18190.2	7526.43	13874.3	2.41684	SL-BF	0	0.319892	0.390748	0.11686	-0.297175	-0.882376	0.164883	0.770572	69.9547	-0.00435699	31.8992	-0.250684	0.811302	-0.377524
Tb927.4.2460	4	1	639439	I	1		8	kinatase putative	Phosphorylation		0	0	10984.2	10072.4	9604.13	8139.47	10009.1	10984.2	8139.47	9761.88	1.3495	cBF	7.79651	0.170204	0.045182	-0.0235043	-0.262225	0.036085	0.561329	0.341272	55.5687	-0.0687745	51.1077	0.137786	14.8394	0.180783
Tb927.4.2470	4	1	646319	I	1		8	hypothetical protein conserved	Unknown:conserved		0	0	5949.75	3901.28	4691.98	5845.46	2906.78	5949.75	2906.78	4659.05	2.04685	cBF	0.00845694	0.352793	-0.256087	0.0101613	0.327279	-0.680613	28.0646	0.0378828	18.0884	-0.459793	38.3478	0.157171	0	-0.954152
Tb927.4.2480	4	1	650671	I	1		8	8-oxoguanine DNA glycosylase putative	DNA-associated		1	0	2905.04	2415.06	2442.92	2940.93	1770.68	2940.93	1770.68	2494.93	1.6609	PF-log	0.0562674	0.219561	-0.0469395	-0.03039	0.237275	-0.494691	20.6209	-0.0312694	37.1828	-0.227816	44.5075	0.168887	0.0628251	-0.708207
Tb927.4.2490	4	1	653058	I	1		8	hypothetical protein conserved	Unknown:conserved		0	0	4498.32	3993.54	3725.03	3690.63	3029.75	4498.32	3029.75	3787.45	1.48471	cBF	2.544	0.248157	0.0764415	-0.0239779	-0.0373609	-0.322029	1.29827	0.28391	31.7188	-0.358153	31.8992	0.347796	1.33879	-0.291657
Tb927.4.2500	4	1	655877	I	1		8	protein kinase putativeeukaryotic translation initiation factor 2-alpha kinase precursor putative	Phosphorylation		1	2	15048.1	14671.1	12645.1	11772.5	13340.5	15048.1	11772.5	13495.5	1.27824	cBF	1.63475	0.157109	0.1205	-0.0938992	-0.19705	-0.0166607	0.561329	0.405823	52.0249	-0.147477	56.1876	-0.136027	12.4711	0.199439
Tb927.4.2510	4	1	661909	I	1		8	multidrug resistance-associated protein putativeP-glycoprotein	Transporter		1	12	3840.56	2614.9	3027.02	3027.05	2786.89	3840.56	2614.9	3059.29	1.46872	cBF	10.2717	0.328122	-0.226437	-0.0152965	-0.0152838	-0.134536	17.45	0.220008	44.7737	-0.259238	60.5402	0.0438357	22.9607	0.0474175
Tb927.4.2520	4	1	666641	I	1		8	NAD dependent deacetylase putativetranscriptional regulator Sir2 family protein nicotinic acid mononucleotide 56-dimethylbenzimidazole (cobb) protein	DNA-associated		1	0	11918.1	11223.3	11206.3	11091.1	10215.2	11918.1	10215.2	11130.8	1.16671	cBF	2.544	0.0985947	0.0119433	0.00975425	-0.00515166	-0.123846	9.36829	0.118802	52.0249	-0.0630776	66.1444	-0.0332266	7.02738	-0.128786
Tb927.4.2530	4	1	667858	I	1		8	hypothetical protein conserved	Unknown:conserved		1	4	28483.1	29696.4	21963.6	27244.8	14625.9	29696.4	14625.9	24402.8	2.0304	SL-BF	0	0.223063	0.283243	-0.151927	0.158937	-0.738523	20.6209	-0.0134667	69.4131	0.127697	4.27994	-0.435472	0	-0.868989
Tb927.4.2540	4	1	670241	I	1		8	ubiquitin putative	Protease-related		0	0	5768.15	6101.07	7116.86	6854.79	10683.6	10683.6	5768.15	7304.89	1.85217	PF-stat	0.00845694	-0.340755	-0.2598	-0.0376212	-0.0917499	0.548461	4.85014	-0.163208	70.4831	0.00226147	31.8992	0.200591	0.0557128	0.642355
Tb927.4.2550	4	1	671369	I	1		8	hypothetical protein conserved	Unknown:conserved		1	4	6799.53	6482.22	8449.49	10588.1	4923.09	10588.1	4923.09	7448.5	2.15071	PF-log	0.0562674	-0.131514	-0.200462	0.181916	0.507429	-0.597384	1.29827	-0.436405	27.4787	-0.246699	2.1471	0.473064	0.151944	-0.766846
Tb927.4.2560	4	1	672653	I	1		8	cardiolipin synthetase putative	Phosphorylation		0	0	12898.5	11395.3	15416.8	12426.7	7294.56	15416.8	7294.56	11886.4	2.11346	ST-BF	0	0.117897	-0.0608714	0.375194	0.0641358	-0.704416	28.0646	0.0332306	17.0763	-0.180409	3.4014	0.356165	0.0517275	-0.772672
Tb927.4.2570	4	1	675687	I	1		8	hypothetical protein conserved	Unknown:conserved		0	0	7831.84	7206.65	9107.42	5633.28	8620.05	9107.42	5633.28	7679.85	1.61672	ST-BF	1.63475	0.028273	-0.0917492	0.245965	-0.447103	0.166619	9.36829	0.30441	64.5281	-0.0648364	31.8992	0.244336	0.47306	0.600399
Tb927.4.2580	4	1	677663	I	1		8	hypothetical protein conserved	Unknown:conserved		0	0	8487.23	6387.98	10476	10261.5	4869.77	10476	4869.77	8096.49	2.15122	ST-BF	0	0.0679969	-0.341937	0.371713	0.341875	-0.733442	0.977209	-0.361522	31.7188	-0.220145	1.09937	0.622323	0	-1.07188
Tb927.4.2590	4	1	681468	I	1		8	hypothetical protein conserved	Unknown:conserved		0	0	3664.95	3283.01	2995.84	3872.51	5127.49	5127.49	2995.84	3788.76	1.71153	PF-stat	0.971147	-0.0479307	-0.206707	-0.338764	0.0315432	0.436525	20.6209	-0.0572689	44.7737	-0.200211	51.1077	0.167995	7.02738	0.396079
Tb927.4.2600	4	1	687074	I	1		8	hypothetical protein conserved	Unknown:conserved		0	0	8097.19	9784.66	6750.89	9570.45	9500.35	9784.66	6750.89	8740.71	1.44939	SL-BF	1.63475	-0.110329	0.162771	-0.372672	0.130837	0.12023	13.1273	-0.152695	70.4831	0.162747	3.4014	-0.42931	22.9607	0.0924098
Tb927.4.2610	4	1	692201	I	1		8	hypothetical protein	Unknown:Tb-specific		0	0	10469.8	10324.4	8683.88	10565.4	11040.3	11040.3	8683.88	10216.8	1.27136	PF-stat	0.971147	0.0352928	0.0151236	-0.234526	0.0484065	0.111847	25.6391	0.0466672	55.5687	-0.0526023	19.8894	-0.260581	12.813	0.129358
Tb927.4.2620	4	1	693278	I	1		8	hypothetical protein conserved	Unknown:conserved		0	0	8944.56	8050.54	10127.3	9329.91	5515.24	10127.3	5515.24	8393.5	1.83623	ST-BF	0.157892	0.0917375	-0.0601873	0.2709	0.15259	-0.60585	20.6209	-0.0706681	52.0249	-0.12622	15.0151	0.206348	0.208024	-0.639197
Tb927.4.2630	4	1	694735	I	1		8	ATP-dependent DEAD/H RNA helicase putative	RNA-associated		0	0	3714.62	3822.78	6193.45	6590.69	2808.27	6590.69	2808.27	4625.97	2.34688	PF-log	0	-0.316539	-0.275131	0.420989	0.510676	-0.720071	0.170404	-0.776224	70.4831	0.0661239	1.30763	0.602561	0	-1.19239
Tb927.4.2640	4	1	697918	I	1		8	hypothetical protein conserved	Unknown:conserved		0	0	8863.21	7877.69	6255.46	8561.06	8394.46	8863.21	6255.46	7990.38	1.41688	cBF	1.63475	0.149565	-0.0204902	-0.353148	0.099526	0.0711744	28.0646	0.0401885	27.4787	-0.16449	2.1471	-0.326468	12.4711	-0.0143991
Tb927.4.2650	4	1	702634	I	1		8	hypothetical protein conserved	Unknown:conserved		0	0	2580.91	2168.15	3109.01	3536.53	3759.22	3759.22	2168.15	3030.76	1.73384	PF-stat	0.296694	-0.231801	-0.483218	0.0367755	0.222652	0.310751	13.1273	-0.264659	52.0249	-0.237427	15.0151	0.421297	13.5913	0.284998
Tb927.4.2660	4	1	706635	I	1		8	hypothetical protein conserved	Unknown:conserved		1	1	4176.81	3722.86	5435.46	8234.88	5016.2	8234.88	3722.86	5317.24	2.21198	PF-log	0.0562674	-0.348276	-0.514266	0.0317244	0.631069	-0.0840848	0.170404	-0.840991	44.7737	-0.236148	8.64849	0.476608	0.599852	-0.552462
Tb927.4.2670	4	1	707466	I	1		8	pyroglutamyl-peptidase I (PGP) putativecysteine peptidase Clan CF family C15 putative	Protease-related		0	0	6247.8	5594.24	6991.57	6717.15	10913.7	10913.7	5594.24	7292.89	1.95087	PF-stat	0	-0.223142	-0.382547	-0.0608729	-0.118641	0.581574	20.6209	-0.0439034	44.7737	-0.159817	19.8894	0.269788	0	0.778965
Tb927.4.2680	4	1	708788	I	1		8	hypothetical protein conserved	Unknown:conserved		0	0	1952.77	1519.05	1821.52	3321.34	6065.66	6065.66	1519.05	2936.07	3.99306	PF-stat	0	-0.588366	-0.950717	-0.688739	0.177881	1.04678	1.29827	-0.686758	55.5687	-0.215962	63.4833	0.028364	0.289612	0.893345
Tb927.4.2690	4	1	711916	I	1		8	hypothetical protein	Unknown:Tb-specific		1	5	2179.02	1576.3	1588.96	2551.03	6580.13	6580.13	1576.3	2895.09	4.17441	PF-stat	0	-0.409928	-0.877064	-0.865521	-0.182529	1.18451	20.6209	-0.0204108	31.7188	-0.532799	51.1077	0.31776	0.0290437	1.38479
Tb927.4.2700	4	1	712839	I	1		8	hydroxymethylglutaryl-CoA lyase putative3-hydroxy-3-methylglutarate-CoA lyase putative	Metabolism		0	0	6201.85	5241.11	4754.19	3717.44	4303.46	6201.85	3717.44	4843.61	1.66831	cBF	0.971147	0.356617	0.113789	-0.026882	-0.381774	-0.170587	1.29827	0.721685	64.5281	-0.0877023	38.3478	-0.413162	12.4711	0.296518
Tb927.4.2710	4	1	715158	I	1		8	ubiquitin-conjugating enzyme E2 putativeubiquitin carrier protein putativeubiquitin-protein ligase putative	Protease-related		0	0	9555.52	7371.86	11329.4	9012.51	8860.8	11329.4	7371.86	9226.02	1.53685	ST-BF	0.157892	0.0506258	-0.323681	0.296293	-0.0337789	-0.0582716	21.9063	0.112432	20.5922	-0.371824	1.09937	0.567913	12.4711	-0.0379378
Tb927.4.2720	4	1	716542	I	1		8	hypothetical protein conserved	Translation	Mitochondrial	0	0	5572.5	5250.99	6832.1	6210.53	2324.94	6832.1	2324.94	5238.21	2.93862	ST-BF	0.0351963	0.0892497	0.00351629	0.383255	0.245642	-1.17188	9.36829	-0.197768	52.0249	-0.157269	19.8894	0.303033	0.0355044	-1.29032
Tb927.4.2730	4	1	719312	I	1		8	kinesin putative	Other	Cytoskeleton	0	0	7022.69	6527.63	6767.78	5499.05	4331.65	7022.69	4331.65	6029.76	1.62125	cBF	0.0919828	0.219923	0.114458	0.166582	-0.132918	-0.477183	0.561329	0.385926	55.5687	-0.10334	66.7351	-0.0211366	0.811302	-0.308621
Tb927.4.2740	4	1	723054	I	1		8	hypothetical protein conserved	Unknown:conserved		0	0	14975.9	20142.1	8486.91	20278.8	23696.4	23696.4	8486.91	17516	2.79212	PF-stat	0	-0.226037	0.201537	-1.04536	0.2113	0.435996	0.170404	-0.401787	14.7712	0.385998	0.888308	-1.23847	2.28259	0.230916
Tb927.4.2750	4	1	726421	I	1		8	hypothetical protein conserved	Unknown:conserved		0	0	5731.44	5737.83	4131.09	4562.22	10982.8	10982.8	4131.09	6229.07	2.65856	PF-stat	0	-0.120117	-0.118512	-0.592494	-0.449281	0.818152	4.85014	0.256004	70.4831	0.075666	11.4822	-0.463075	0.0466535	1.1565
Tb927.4.2760	4	1	731459	I	1		8	hypothetical protein conserved	Unknown:conserved		0	2	16863	12180.5	17542.5	8562.16	12063.4	17542.5	8562.16	13442.3	2.04884	ST-BF	0	0.32708	-0.142209	0.384076	-0.650734	-0.156149	0.0504899	1.02831	9.22913	-0.476886	0.629384	0.578254	0.0290437	0.53015
Tb927.4.2770	4	1	734314	I	1		8	hypothetical protein conserved	Unknown:conserved		0	1	6695.04	5642.5	6895.7	7592.15	9126.99	9126.99	5642.5	7190.47	1.61754	PF-stat	0	-0.102995	-0.349753	-0.0603892	0.0784212	0.344051	3.50098	-0.17123	17.0763	-0.258895	2.1471	0.290943	0.811302	0.269697
Tb927.4.2780	4	1	735980	I	1		8	hypothetical protein conserved	Unknown:conserved		0	0	3594.99	3039.98	3285.24	5243.13	3109.7	5243.13	3039.98	3654.61	1.72473	PF-log	0.00845694	-0.023728	-0.265655	-0.153719	0.520713	-0.232943	0.246898	-0.565723	52.0249	-0.170123	44.5075	0.1206	0.151944	-0.647967
Tb927.4.2790	4	1	738781	I	1		8	hypothetical protein conserved	Unknown:conserved		0	0	3927.41	2344.54	3690.95	4233.52	2738.98	4233.52	2344.54	3387.08	1.80569	PF-log	0.157892	0.213537	-0.530736	0.12395	0.321815	-0.306404	13.1273	-0.113878	9.22913	-0.736325	6.64098	0.665339	1.33879	-0.479881
Tb927.4.2800	4	1	741017	I	1		8	hypothetical protein conserved	Unknown:conserved		0	0	14140.8	13347.4	13699.9	13489.6	15974.7	15974.7	13347.4	14130.5	1.19684	PF-stat	0.971147	0.00105423	-0.082252	-0.0446422	-0.066966	0.176978	0.360854	0.0761852	44.7737	-0.0878134	60.5402	0.0327113	0.599852	0.323344
Tb927.4.2810	4	1	742780	I	1		8	hypothetical protein	Unknown:Tb-specific		0	4	15887.4	15866.3	15926.1	16109.8	20351.7	20351.7	15866.3	16828.2	1.2827	PF-stat	0.971147	-0.0829994	-0.0849223	-0.0794954	-0.0629482	0.274265	26.7962	0.0375181	69.9547	-0.00275494	63.4833	0.0114182	0.0557128	0.386712
Tb927.4.2820	4	1	745474	I	1		8	hypothetical protein conserved	Other	Cytoskeleton	0	0	9894.21	9855.5	9908.32	11995.7	3997.2	11995.7	3997.2	9130.18	3.00102	PF-log	0.157892	0.115942	0.110286	0.117998	0.393797	-1.19165	2.57473	-0.237669	64.5281	-0.0301974	66.7351	-0.0203998	0.0628251	-1.09819
Tb927.4.2830	4	1	749453	I	1		8	hypothetical protein conserved	Unknown:conserved		0	0	6357.11	6242.96	7532.04	6361.35	6934.41	7532.04	6242.96	6685.57	1.20649	ST-BF	14.7263	-0.0726813	-0.0988208	0.17199	-0.0717187	0.052722	28.0646	0.0195023	70.4831	0.109901	60.5402	0.0353122	22.8147	0.123057
Tb927.4.2840	4	1	750490	I	1		8	hypothetical protein conserved	Other	Cytoskeleton	0	0	10739.4	12395.5	9057.12	11849.3	12125.1	12395.5	9057.12	11233.3	1.3686	SL-BF	0.0562674	-0.064874	0.14204	-0.310658	0.0770259	0.110219	0.301169	-0.168151	64.5281	0.210974	3.4014	-0.636896	12.4711	-0.0101796
Tb927.4.2850	4	1	752534	I	1		8	hypothetical protein conserved	Unknown:conserved		0	0	8526.01	9328.48	8516.57	8578.21	6547.26	9328.48	6547.26	8299.3	1.42479	SL-BF	0.531029	0.0388801	0.168651	0.0372823	0.0476858	-0.3421	21.0703	0.115857	69.9547	-0.0072917	51.1077	-0.131062	1.33879	-0.333895
Tb927.4.2860	4	1	755227	I	1		8	hypothetical protein conserved	Unknown:conserved		0	0	5380.09	3787.89	3466.89	3955.17	2544.28	5380.09	2544.28	3826.86	2.11458	cBF	0.00845694	0.491467	-0.0147689	-0.14252	0.0475768	-0.588903	3.50098	0.348873	14.7712	-0.42714	66.7351	-0.0193763	0.151944	-0.639287
Tb927.4.2870	4	1	756688	I	1		8	hypothetical protein conserved	Unknown:conserved		0	0	2358.62	1237.41	2898.9	2871.18	2889.33	2898.9	1237.41	2451.09	2.34272	ST-BF	0.157892	-0.05548	-0.986102	0.242084	0.228221	0.237315	6.42577	-0.198438	17.0763	-0.805152	6.64098	0.995714	12.4711	-0.00467578
Tb927.4.2880	4	1	758292	I	1		8	hypothetical protein conserved	Unknown:conserved		0	0	8276.92	9641.86	8914.83	11659.6	5835.95	11659.6	5835.95	8865.83	1.99789	PF-log	0.0218804	-0.0991617	0.121055	0.00795132	0.395191	-0.603289	2.57473	-0.324124	70.4831	0.0645778	60.5402	-0.111395	0	-0.980191
Tb927.4.2890	4	1	765317	I	1		8	hypothetical protein conserved	Unknown:conserved		0	0	10957.4	12064.5	11975.4	10834.7	11382	12064.5	10834.7	11442.8	1.1135	SL-BF	15.8042	-0.0625358	0.076324	0.0656341	-0.0787806	-0.00768124	21.0703	0.127132	70.4831	0.0195339	56.1876	0.0451643	22.9607	0.115486
Tb927.4.2900	4	1	767977	I	1		8	hypothetical protein conserved	Unknown:conserved		0	0	3836.94	4644.32	2937.82	4794.76	3185.52	4794.76	2937.82	3879.87	1.63208	PF-log	5.54222	-0.0160526	0.259457	-0.401263	0.305451	-0.28448	9.36829	-0.256747	64.5281	-0.145211	66.7351	-0.0830923	0.208024	-0.659454
Tb927.4.2910	4	1	771652	I	1		8	hypothetical protein conserved	Unknown:conserved		0	0	4893.99	4952.62	5056.5	5691.97	4935.93	5691.97	4893.99	5106.2	1.16305	PF-log	16.6186	-0.0612403	-0.0440586	-0.0141106	0.156678	-0.0489294	20.6209	-0.0585511	69.9547	-0.0114431	63.4833	0.00177421	12.4711	-0.078433
Tb927.4.2920	4	1	774789	I	1		8	hypothetical protein conserved	Unknown:conserved		0	0	13773.2	15017.5	10739.3	13312.3	8401.91	15017.5	8401.91	12248.8	1.78739	SL-BF	0	0.169222	0.293995	-0.18975	0.120119	-0.543856	23.0189	0.050943	69.4131	0.10978	4.27994	-0.368236	0.0355044	-0.654062
Tb927.4.2930	4	1	778623	I	1		8	hypothetical protein conserved	Unknown:conserved		0	0	8493.33	7025.68	9461.81	11141	6172.56	11141	6172.56	8458.88	1.80493	PF-log	0	0.00586424	-0.267829	0.161649	0.397343	-0.454598	0.301169	-0.406849	18.0884	-0.253596	6.64098	0.350181	0	-0.930533
Tb927.4.2940	4	1	781173	I	1		8	hypothetical protein conserved	Unknown:conserved		0	0	3850.48	3031.23	3693.91	3663	2901.35	3850.48	2901.35	3428	1.32713	cBF	7.79651	0.167674	-0.177462	0.107784	0.0956612	-0.24064	20.6209	-0.0177325	55.5687	-0.148457	38.3478	0.162704	7.02738	-0.224387
Tb927.4.2950	4	1	782476	I	1		8	mitochondrial DNA polymerase I protein A putative	DNA-associated	Mitochondrial	0	0	9145.45	8834.08	8496.55	8089.46	8043.73	9145.45	8043.73	8521.85	1.13697	cBF	7.79651	0.101887	0.0519129	-0.00429053	-0.0751247	-0.0833019	3.50098	0.180194	44.7737	-0.0827814	66.7351	-0.0282871	20.4898	0.0972157
Tb927.4.2960	4	1	786736	I	1		8	hypothetical protein conserved	Unknown:conserved		0	0	3061.49	2717.23	2963.58	3579.02	3028.52	3579.02	2717.23	3069.97	1.31716	PF-log	2.544	-0.00398958	-0.17609	-0.0508819	0.221342	-0.0196098	13.1273	-0.167767	27.4787	-0.326571	38.3478	0.210927	7.02738	-0.270882
Tb927.4.2970	4	1	788021	I	1		8	chaperone protein DNAJ putative	Protein folding		0	0	7475.85	7385.92	7776.58	9446.68	9844.76	9844.76	7385.92	8385.96	1.33291	PF-stat	0.0218804	-0.165738	-0.183198	-0.10884	0.171831	0.231381	0.170404	-0.368977	64.5281	-0.0504754	38.3478	0.135518	19.4395	0.0553611
Tb927.4.2980	4	1	790014	I	1		8	hypothetical protein conserved	Unknown:conserved		1	0	1974.29	1841.53	1798.12	2540.36	1960.64	2540.36	1798.12	2022.99	1.41278	PF-log	3.90402	-0.0351539	-0.135586	-0.169995	0.328544	-0.0451622	4.85014	-0.411269	69.9547	-0.12204	66.7351	-0.0283049	12.4711	-0.210753
Tb927.4.2990	4	1	791219	I	1		8	hypothetical protein conserved	Unknown:conserved		0	0	5616.32	5658.65	4684.03	5106.58	6188.85	6188.85	4684.03	5450.89	1.32127	PF-stat	0.0919828	0.0431352	0.0539682	-0.218741	-0.0941348	0.18318	6.42577	0.103646	70.4831	0.0689275	11.4822	-0.299914	4.89376	0.252975
Tb927.4.3000	4	1	795639	I	1		8	hypothetical protein conserved	Unknown:conserved		0	0	3560.23	3896.07	3624.81	3581.85	4198.46	4198.46	3560.23	3772.28	1.17927	PF-stat	14.7263	-0.083468	0.0465813	-0.0575342	-0.0747324	0.154422	25.6391	0.144609	64.5281	-0.0949589	66.7351	-0.0389566	14.8394	0.238216
Tb927.4.3010	4	1	797540	I	1		8	hypothetical protein conserved	Unknown:conserved		1	1	3600.65	3246.43	4757.97	5182.07	3884.4	5182.07	3246.43	4134.3	1.59623	PF-log	0.0562674	-0.199388	-0.348788	0.202701	0.325884	-0.0899536	0.977209	-0.438774	37.1828	-0.280721	2.1471	0.547825	1.33879	-0.318905
Tb927.4.3020	4	1	798557	I	1		8	ATP-dependent DEAH-box RNA helicase putative	RNA-associated		1	0	3054.53	2349.56	4042.94	3427.04	1822.34	4042.94	1822.34	2939.28	2.21854	ST-BF	0	0.0554869	-0.323076	0.459942	0.2215	-0.689672	9.36829	-0.123049	31.7188	-0.327402	3.4014	0.736494	0.151944	-0.799319
Tb927.4.3030	4	1	803315	I	1		8	hypothetical protein conserved	Unknown:conserved		0	0	3723.14	2716.54	3098.81	3225.79	2164.85	3723.14	2164.85	2985.82	1.71981	cBF	0.296694	0.318389	-0.136361	0.0535872	0.111522	-0.463864	4.85014	0.227114	18.0884	-0.451495	44.5075	0.186462	0.811302	-0.544274
Tb927.4.3040	4	1	805021	I	1		8	hypothetical protein conserved	Unknown:conserved		1	1	4603.79	4976.96	4171.39	3528.87	5528.73	5528.73	3528.87	4561.95	1.56672	PF-stat	0.0919828	0.0131733	0.125615	-0.129123	-0.370446	0.277299	1.29827	0.494222	70.4831	0.0131724	11.4822	-0.245995	1.33879	0.570632
Tb927.4.3050	4	1	809336	I	1		8	hypothetical protein	Unknown:Tb-specific		0	0	4920.79	4790.88	8141.15	5691.5	16013	16013	4790.88	7911.47	3.3424	PF-stat	0	-0.685056	-0.723655	0.0412865	-0.475137	1.01723	0.977209	-0.248538	70.4831	0.00235909	6.64098	0.774238	0	1.45803
Tb927.4.3060	4	1	810076	I	1		8	hypothetical protein conserved	Unknown:conserved		0	0	12741.6	13493.9	9355.54	15857.3	11952.4	15857.3	9355.54	12680.2	1.69497	PF-log	0.296694	0.00697516	0.089733	-0.43868	0.322579	-0.0852722	0.170404	-0.319115	70.4831	0.00804474	15.0151	-0.448171	2.28259	-0.267192
Tb927.4.3070	4	1	812413	I	1		8	hypothetical protein conserved	Unknown:conserved		0	0	7502.49	6327.24	6704.05	7345.95	4375.86	7502.49	4375.86	6451.12	1.71452	cBF	0	0.21782	-0.0279719	0.0554831	0.1874	-0.559984	17.45	-0.0537386	31.7188	-0.214424	38.3478	0.116151	0	-0.749074
Tb927.4.3080	4	1	814322	I	1		8	hypothetical protein conserved	Unknown:conserved		0	0	5663.59	5837.69	6245.25	5923.07	7381.25	7381.25	5663.59	6210.17	1.30328	PF-stat	5.54222	-0.132916	-0.0892347	0.00812555	-0.0682871	0.249232	28.0646	0.00327675	70.4831	0.0520519	31.8992	0.220595	12.813	0.374455
Tb927.4.3090	4	1	815515	I	1		8	hypothetical protein conserved	Unknown:conserved		0	0	3667.26	3120	4004.49	2541.38	4520.07	4520.07	2541.38	3570.64	1.77859	PF-stat	0.0562674	0.0385185	-0.194637	0.165437	-0.490572	0.340164	3.50098	0.50058	59.754	-0.131011	15.0151	0.35835	0.47306	0.903405
Tb927.4.3100	4	1	817233	I	1		8	hypothetical protein conserved	Unknown:conserved		0	0	9179.24	7572.02	9513.48	9034.11	8983.5	9513.48	7572.02	8856.47	1.2564	ST-BF	2.544	0.0516426	-0.226054	0.103241	0.0286507	0.0205464	13.1273	-0.119634	44.7737	-0.163338	1.09937	0.342747	12.4711	-0.102931
Tb927.4.3110	4	1	818647	I	1		8	tRNA-dihydrouridine synthase 4 putative	Translation		0	0	2344.87	1655.58	1864.76	2950.02	2272.3	2950.02	1655.58	2217.51	1.78186	PF-log	5.54222	0.0805711	-0.421599	-0.249949	0.411785	0.0352151	17.45	-0.189887	44.7737	-0.355045	51.1077	0.208772	12.4711	-0.162054
Tb927.4.3120	4	1	820474	I	1		8	hypothetical protein conserved	Unknown:conserved		0	0	9138.62	8392.22	8871.3	8519.97	6191.71	9138.62	6191.71	8222.76	1.47595	cBF	0.971147	0.152354	0.0294291	0.109522	0.0512246	-0.409286	17.45	0.14324	59.754	-0.0862908	66.7351	-0.0262986	0.47306	-0.379304
Tb927.4.3130	4	1	824258	I	1		8	Spef1flagellar component	Other	Cytoskeleton	0	0	7269.26	6301.79	5423.04	7787.19	6294.3	7787.19	5423.04	6615.11	1.43595	PF-log	0.971147	0.136042	-0.0700044	-0.286666	0.235337	-0.071721	20.6209	-0.0220663	37.1828	-0.177801	25.3927	-0.247274	7.02738	-0.175615
Tb927.4.3140	4	1	825953	I	1		8	hypothetical protein conserved	Unknown:conserved		0	0	12664	10501.2	11933.1	11836.5	10345.2	12664	10345.2	11456	1.22414	cBF	0.296694	0.144631	-0.125552	0.058862	0.0471412	-0.147139	24.3767	0.0516347	10.835	-0.270676	5.12281	0.229208	1.33879	-0.242198
Tb927.4.3150	4	1	827846	I	1		8	hypothetical protein conserved	Unknown:conserved		0	0	6249.1	5034.73	5890.47	6889.07	3134.22	6889.07	3134.22	5439.52	2.19802	PF-log	0	0.20017	-0.111565	0.114904	0.34083	-0.795373	2.57473	-0.141725	17.0763	-0.326067	19.8894	0.248505	0	-1.11875
Tb927.4.3160	4	1	829752	I	1		8	dihydroxyacetone phosphate acyltransferase putativeglycerol-3-phosphate acyltransferase putative	Metabolism		0	0	8567.85	7492.8	7384.17	9407.64	9320.05	9407.64	7384.17	8434.5	1.27403	PF-log	0.0218804	0.0226301	-0.170798	-0.191868	0.15753	0.144035	0.977209	-0.206496	18.0884	-0.167741	64.6953	-0.0472369	22.9607	0.00876287
Tb927.4.3170	4	1	835158	I	1		8	hypothetical protein conserved	Unknown:conserved		0	9	6285.31	5164.69	4173.07	4765.43	6830.8	6830.8	4173.07	5443.86	1.63688	PF-stat	0.0562674	0.207353	-0.0759483	-0.38352	-0.192023	0.327425	0.360854	0.376351	18.0884	-0.27837	38.3478	-0.218401	3.56768	0.413726
Tb927.4.3180	4	1	839374	I	1		8	hypothetical protein conserved	Unknown:conserved		0	0	2547.72	2181.61	2471.8	2176.45	2018.66	2547.72	2018.66	2279.25	1.26208	cBF	3.90402	0.160648	-0.0631642	0.117005	-0.0665807	-0.17516	20.6209	0.173027	59.754	-0.140508	60.5402	0.0548277	11.032	-0.160568
Tb927.4.3190	4	1	840584	I	1		11	ubiquitin-conjugating enzyme E2 putativeubiquitin carrier protein putativeubiquitin-protein ligase putative	Protease-related		0	1	7198.44	8107.69	9452.05	9532.87	10355.8	10355.8	7198.44	8929.37	1.43861	PF-stat	5.54222	-0.310873	-0.139268	0.0820694	0.0943531	0.213807	3.50098	-0.27441	70.4831	0.0451885	25.3927	0.206542	21.483	0.14251
Tb927.4.3200	4	1	847180	I	1		8	hypothetical protein conserved	Unknown:conserved		1	0	2351.06	2100.75	838.022	2586.2	475.784	2586.2	475.784	1670.36	5.43567	PF-log	16.6186	0.493149	0.33074	-0.995101	0.630675	-1.81178	13.1273	-0.49675	70.4831	0.290494	66.7351	-0.135971	12.4711	-0.566196
Tb927.4.3210	4	1	848255	I	1		8	ESAG11-related protein putative	ESAG/GRESAG		1	0	1646.08	1306.13	653.76	1317.97	419.407	1646.08	419.407	1068.67	3.92478	cBF	16.8044	0.623222	0.289481	-0.708982	0.302498	-1.34939	20.6209	-0.204721	70.4831	0.254952	66.7351	-0.0898511	12.4711	-0.47852
Tb927.4.3220	4	1	849729	I	1		8	hypothetical protein conserved	Unknown:conserved		1	0	1653.84	1800.55	647.202	1464.65	379.779	1800.55	379.779	1189.2	4.74104	SL-BF	15.8042	0.475822	0.598442	-0.877707	0.300559	-1.64676	20.6209	-0.300508	70.4831	0.60283	66.7351	-0.191373	12.4711	-0.594459
Tb927.4.3230	4	1	850780	I	1		8	ESAG11-related protein putative	ESAG/GRESAG		1	0	1654.08	1380.09	609.856	1352.19	340.586	1654.08	340.586	1067.36	4.85658	cBF	16.8044	0.631983	0.370718	-0.807509	0.341247	-1.64796	20.6209	-0.201163	70.4831	0.205985	66.7351	-0.206411	12.4711	-0.504461
Tb927.4.3240	4	1	852260	I	1		8	hypothetical protein conserved	Unknown:conserved		1	0	174.845	222.249	259.66	170.395	142.724	259.66	142.724	193.974	1.81932	ST-BF	14.7263	-0.149793	0.196311	0.420756	-0.186983	-0.442643	24.3767	0.35492	70.4831	0.0234485	60.5402	0.319318	22.9607	0.10594
Tb927.4.3250	4	1	853338	I	1		8	ESAG11-related protein putative	ESAG/GRESAG		1	0	178.323	249.54	292.615	236.382	154.069	292.615	154.069	222.186	1.89925	ST-BF	16.6186	-0.317274	0.167507	0.397238	0.0893524	-0.528192	28.0646	0.0583997	70.4831	0.0680306	63.4833	0.239597	22.9607	0.332937
Tb927.4.3260	4	1	854814	I	1		8	hypothetical protein conserved	Unknown:conserved		1	1	915.342	678.694	456.889	836.738	264.572	915.342	264.572	630.447	3.45971	cBF	16.9228	0.537935	0.106386	-0.46453	0.408401	-1.25272	20.6209	-0.22903	69.9547	-0.0426138	60.5402	0.235633	12.4711	-0.291267
Tb927.4.3270	4	1	855871	I	1		8	ESAG11-related protein putative	ESAG/GRESAG		1	0	1537.75	1491.63	614.94	1472.99	365.233	1537.75	365.233	1096.51	4.21031	cBF	15.8042	0.4879	0.44397	-0.834399	0.425836	-1.58603	17.45	-0.405855	70.4831	0.457002	66.5897	-0.433699	11.032	-0.712174
Tb927.4.3280	4	1	857093	I	1		8	expression site-associated gene 2 (ESAG2) protein putative	ESAG/GRESAG		1	0	1632.5	1626.15	717.166	2046.62	388.597	2046.62	388.597	1282.21	5.26669	PF-log	12.781	0.348456	0.34283	-0.838251	0.674615	-1.72228	13.1273	-0.503872	70.4831	0.146275	63.4833	0.0919097	0.811302	-1.33352
[truncated: 6,768 more rows]

## Sheet: Key
Column	Title	Description
[truncated: 37 more rows]
