# Supplementary material for: Widespread variation in transcript abundance within and across developmental stages of Trypanosoma brucei
Source: BMC Genomics. 2009 Oct 19;10:482. doi: 10.1186/1471-2164-10-482 (PMC2771046; doi:10.1186/1471-2164-10-482)
Supplement: Additional file 3 — File 4 Most highly regulated genes. Listing of the most highly regulated nuclear genes, including changes in gene expression compared to the mean expression level across all conditions (data), plus key describing column headings (key). [file 1471-2164-10-482-S3.XLS]

## Sheet: Data
Cluster	name	description (first gene)	function	multiclass 5 group qval	cBF	SL-BF	ST-BF	PF-log	PF-stat
1	Tb11.02.5720	ribonucleoside-diphosphate reductase large chain	DNA-associated	0	0.282024	0.186034	-0.206861	0.487034	-1.40168
1	Tb11.v4.0007	ribonucleoside-diphosphate reductase small chain	DNA-associated	0	0.291262	0.255763	0.0173016	0.129308	-1.06949
1	Tb11.01.8090	kinetoplast DNA-associated protein putative	DNA-associated	0	0.492432	0.297395	-0.569786	0.269204	-1.04274
1	Tb11.02.0770	mitochondrial DNA polymerase I protein D putative	DNA-associated	0.0562674	0.0807108	0.134367	0.257844	0.208691	-1.01882
1	Tb10.389.1410	hypothetical protein conservedzinc finger protein family member putative	Interacting	0	0.284566	0.0948108	-0.369372	0.534983	-1.02624
1	Tb09.211.4360	hypothetical protein conserved	Interacting	0	0.0596606	0.0103149	0.0403737	0.51176	-1.01032
1	Tb927.6.4280	GAPDHglyceraldehyde 3-phosphate dehydrogenase glycosomal	Metabolism	0	0.345016	0.449232	-0.530508	0.364857	-1.37911
1	Tb11.01.1350	S-adenosylhomocysteine hydrolase putative	Metabolism	0	0.204918	0.264852	-0.24236	0.454978	-1.21845
1	Tb927.7.5160	deoxyuridine triphosphatase putativedUTP diphosphatase	Metabolism	0	0.0391319	-0.0701525	-0.119138	0.712782	-1.11945
1	Tb11.01.0290	carbonic anhydrase-like protein	Metabolism	0.0919828	0.304246	0.312717	-0.0114159	0.0855428	-1.08934
1	Tb10.61.0150	inosine-5-monophosphate dehydrogenaseIMP dehydrogenase	Metabolism	0	0.180778	0.21187	-0.108312	0.3951	-1.10281
1	Tb10.70.7270	thymidine kinase putative	Metabolism	0	0.532327	0.340491	-0.457519	0.216558	-1.33149
1	Tb927.6.1500	alkyl-dihydroxyacetone phosphate synthasealkyl-DHAP synthasealkylglycerone-phosphate synthase	Metabolism	0.157892	0.151604	0.0663951	-0.301021	0.618811	-1.01505
1	Tb927.7.940	protein kinase C substrate protein heavy chain putativeglucosidase II beta subunit putative	Metabolism	0.00845694	0.225395	0.425973	0.0447384	-0.0357955	-1.05759
1	Tb11.01.7390	AMP deaminase putative	Metabolism	0	0.230519	0.0159692	-0.286719	0.613891	-1.10325
1	Tb927.7.7040	methylthioadenosine phosphorylase putative	Metabolism	0.0919828	0.175002	-0.0845348	-0.0194356	0.562835	-1.10731
1	H25N7.12	RH4retrotransposon hot spot protein RHS4	Other	0.0218804	0.27527	0.0448072	0.291962	0.0789716	-1.06593
1	Tb05.5K5.120	hypothetical protein conserved	Other	0	0.218431	0.193175	-0.21997	0.532677	-1.36564
1	Tb927.2.510	retrotransposon hot spot (RHS) protein putativeretrotransposon hot spot protein 4 (RHS4) putative	Other	0.531029	0.268287	-0.0185801	-0.1257	0.539915	-1.19109
1	Tb927.6.3220	hypothetical protein conserved	Other	0	0.15486	0.0730372	-0.0862241	0.552861	-1.23182
1	Tb11.02.1660	hypothetical protein conserved	Other	0	0.400884	0.455548	-0.656744	0.397146	-1.48531
1	Tb927.4.2820	hypothetical protein conserved	Other	0.157892	0.115942	0.110286	0.117998	0.393797	-1.19165
1	Tb927.7.5300	hypothetical protein conserved	Other	0	0.337697	-0.00829622	-0.0124152	0.364483	-1.11046
1	Tb927.1.3200	phosphatase-like protein putative	Phosphorylation	0.0562674	-0.0743554	0.414144	-0.175331	0.42917	-1.04185
1	Tb927.6.400	peptidase M20/M25/M40 putative	Protease-related	0	0.231819	0.439817	-0.198753	0.166033	-1.07103
1	Tb11.02.4440	aminopeptidase putativemetallo-peptidase Clan MF Family M17	Protease-related	0.00845694	0.327309	0.139627	-0.0997561	0.276133	-1.00123
1	Tb927.8.7520	aminopeptidase putative	Protease-related	0.0562674	0.101779	0.294094	0.0952653	0.299631	-1.31582
1	Tb10.6k15.2520	prolyl oligopeptidase putativeserine peptidase clan SC family S9A putative	Protease-related	0	0.20301	0.0326058	-0.372523	0.70003	-1.2207
1	Tb10.70.3930	protease regulatory ATPase subunit 4serine peptidase Clan SJ family S16 putative	Protease-related	0	0.117663	0.285866	-0.0637801	0.314298	-1.0124
1	Tb11.02.0100	carboxypeptidase putativemetallo-peptidase Clan MA(E) Family M32	Protease-related	0	0.0696803	-0.0835933	-0.0739434	0.809965	-1.71973
1	Tb10.70.0280	HSP60chaperonin Hsp60 mitochondrial precursor	Protein folding	0	0.00259897	0.196233	0.145644	0.363785	-1.12195
1	Tb11.42.0003	t-complex protein 1 beta subunit putative	Protein folding	0	0.0056749	0.0927223	0.078864	0.49621	-1.11095
1	Tb11.02.0250	heat shock protein 84 putative	Protein folding	0	0.184289	0.113967	0.107833	0.377115	-1.30332
1	Tb11.02.0750	t-complex protein 1 zeta subunit putative	Protein folding	0	0.149062	0.202482	-0.358855	0.67248	-1.44661
1	Tb09.211.2570	t-complex protein 1 eta subunit putativet-complex protein 1 (eta subunit) putative	Protein folding	0	0.0449879	0.185139	-0.330781	0.637997	-1.05852
1	Tb11.03.0250	cyclophilin acyclophilin type peptidyl-prolyl cis-trans isomerase	Protein folding	0	0.586242	0.251742	-0.508932	0.452957	-2.08046
1	Tb10.61.0180	peptidylprolyl isomerase-like protein putative	Protein folding	0.157892	-0.0101032	0.270607	-0.0980867	0.473085	-1.06396
1	Tb10.389.0880	heat shock protein putative	Protein folding	0	0.159628	0.352024	-0.133678	0.381692	-1.35005
1	Tb05.5K5.150	small GTP-binding protein putative	Protein transport/modification	0	0.217126	0.366136	-0.0901724	0.290827	-1.37356
1	Tb10.70.3860	arginine N-methyltransferase putative	Protein transport/modification	0	0.19777	-0.14919	-0.0242128	0.580832	-1.08238
1	Tb10.389.1450	UDP-Gal or UDP-GlcNAc-dependent glycosyltransferase putative	Protein transport/modification	0.0562674	-0.0193572	0.284022	0.311006	0.161048	-1.19406
1	Tb927.4.2040	hypothetical protein conserved	RNA-associated	0.0351963	0.462002	0.133002	-0.488123	0.444176	-1.14406
1	Tb927.3.5620	hypothetical protein conserved	Transcription	0	0.216182	0.0568787	0.0677047	0.34991	-1.07217
1	Tb927.3.2140	transcription activator putative	Transcription	0	0.20262	0.160348	0.246964	0.172628	-1.25897
1	Tb10.70.2650	elongation factor 2	Translation	0	0.277055	0.204873	-0.0478171	0.334751	-1.29641
1	Tb927.8.3750	nucleolar protein putative	Translation	0	0.170462	0.142415	0.0406435	0.456828	-1.43543
1	Tb927.5.3450	hypothetical protein conserved	Translation	0.00845694	0.340602	0.415059	-0.172312	0.0569492	-1.08107
1	Tb10.70.2570	EIF3-interacting protein putative	Translation	0	0.040646	0.0553441	-0.0194462	0.657303	-1.43997
1	Tb927.7.3620	tyrosyl-tRNA synthetase putative	Translation	0	0.0347365	0.097601	-0.00712089	0.587461	-1.2935
1	Tb927.4.2310	asparaginyl-tRNA synthetase putative	Translation	0	0.134086	0.0556122	0.0828242	0.482048	-1.29517
1	Tb927.2.5060	GTP binding protein putative	Translation	0	-0.0445085	0.162227	0.0983163	0.478773	-1.16073
1	Tb11.01.1370	eukaryotic translation initiation factor 3 subunit putativeTGF-beta receptor interacting protein 1	Translation	0	0.0800314	0.179955	0.0552034	0.532981	-1.62509
1	Tb11.01.0820	hypothetical protein conserved	Translation	0	0.0115704	0.240188	0.28768	0.393684	-1.85527
1	Tb11.01.7450	hypothetical protein conserved	Translation	0.00845694	0.570192	0.19732	-0.279791	0.139999	-1.1743
1	Tb11.02.5020	seryl-tRNA synthetase putative	Translation	0	0.0224101	0.397349	-0.306305	0.533724	-1.28318
1	Tb927.6.700	alanyl-tRNA synthetase putative	Translation	0.00845694	0.0750567	0.169649	0.0273501	0.580434	-1.70193
1	Tb927.8.1600	lysyl-tRNA synthetase putative	Translation	0	0.197353	0.383671	-0.288777	0.3055	-1.01652
1	Tb11.01.1080	tRNA pseudouridine synthase putative	Translation	0	0.166532	0.306873	0.225416	-0.00140937	-1.08167
1	Tb11.46.0008	arginyl-tRNA synthetase putative	Translation	0	0.0322478	0.00209245	-0.0211284	0.588392	-1.03826
1	Tb927.5.340	expression site-associated gene (ESAG) protein putative	Transporter	0.00845694	0.1346	0.291578	-0.10483	0.336108	-1.04105
1	Tb11.01.5970	hypothetical protein conserved	Unknown:conserved	0	0.167176	0.293683	-0.153363	0.406344	-1.22802
1	Tb09.160.0340	hypothetical protein conserved	Unknown:conserved	0	0.385627	0.158051	-0.284671	0.455048	-1.37319
1	Tb927.5.3460	hypothetical protein conserved	Unknown:conserved	0	0.406206	0.116547	-0.407233	0.526195	-1.3347
1	Tb11.02.2760	hypothetical protein conserved	Unknown:conserved	0	0.127283	0.191528	-0.0289729	0.36873	-1.01608
1	Tb11.01.6470	hypothetical protein conserved	Unknown:conserved	0	0.454867	0.54655	-0.767208	0.253026	-1.36032
1	Tb927.7.4680	hypothetical protein conserved	Unknown:conserved	0	-0.0155339	0.255817	0.0527407	0.417817	-1.1728
1	Tb927.4.5110	hypothetical protein conserved	Unknown:conserved	0	0.269531	0.320454	-0.318035	0.429831	-1.33416
1	Tb927.4.5100	hypothetical protein conserved	Unknown:conserved	0	0.256745	0.431932	0.0102926	-0.0453243	-1.05905
1	Tb11.01.0600	hypothetical protein conserved	Unknown:conserved	0.157892	0.192813	0.184632	0.0123407	0.297499	-1.05026
1	Tb927.7.4520	hypothetical protein conserved	Unknown:conserved	0	0.254997	0.233377	-0.32036	0.435197	-1.06457
1	Tb927.4.2400	hypothetical protein conserved	Unknown:conserved	0.0218804	0.0684682	0.00831054	-0.0201782	0.60117	-1.17604
1	Tb927.8.6980	hypothetical protein conserved	Unknown:conserved	0	0.382502	0.482807	-0.0866035	0.0297003	-1.57174
1	Tb927.7.3270	hypothetical protein conserved	Unknown:conserved	0.00845694	-0.122389	0.30776	-0.136091	0.580255	-1.1895
1	Tb927.5.850	hypothetical protein conserved	Unknown:conserved	0	0.318192	0.179823	-0.451456	0.487915	-1.0387
1	Tb927.7.4290	hypothetical protein conserved	Unknown:conserved	0	0.202731	0.304765	-0.0278379	0.230646	-1.12137
1	N19B2.150	hypothetical	Unknown:Tb-specific	0.971147	0.0552509	0.360592	0.357608	0.112671	-1.66896
1	Tb927.1.3350	hypothetical protein	Unknown:Tb-specific	3.90402	0.0642746	0.169081	-0.0245803	0.485547	-1.16205
1	Tb10.v4.0050	hypothetical proteinchrX additional unordered contigs	Unknown:Tb-specific	3.90402	0.215247	-0.053165	-0.0816641	0.624654	-1.36413
1	Tb10.v4.0259	hypothetical proteinchrX additional unordered contig	Unknown:Tb-specific	3.90402	-0.115372	-0.0104509	-0.298292	0.850997	-1.09816
1	Tb10.v4.0051	hypothetical proteinchrX additional unordered contigs	Unknown:Tb-specific	3.90402	0.200935	0.0826433	-0.250747	0.651287	-1.39376
1	Tb08.27P2.90	hypothetical proteinBAC from homologous region on chr8	Unknown:Tb-specific	2.544	0.651575	0.403656	-0.621162	0.102408	-1.38628
1	Tb927.5.293b	hypothetical protein	Unknown:Tb-specific	0.296694	0.0506061	0.520034	0.10184	0.0371027	-1.21384
2	Tb927.8.5990	hypothetical protein conserved	Interacting	0	-0.198104	-0.062466	0.252489	0.653312	-1.29817
2	Tb927.8.6770	hypothetical protein conserved	Interacting	0.00845694	-0.140288	-0.275299	0.594241	0.359841	-1.07881
2	Tb927.7.4220	hypothetical protein conserved	Interacting	0	0.00583065	0.00226389	0.272383	0.468436	-1.31125
2	Tb10.389.0160	periodic tryptophan protein 2 putativepredicted WD40 repeat proteinpredicted involvement in cytokinesispredicted involvement in cell separation	Interacting	0.0351963	-0.395664	0.200959	0.223554	0.576879	-1.21366
2	Tb11.01.2250	hypothetical protein conserved	Interacting	0	-0.207046	-0.223945	0.549312	0.427317	-1.09126
2	Tb927.7.5540	24-dienoyl-coa reductase-like protein	Metabolism	0.0218804	0.203584	-0.11	0.216096	0.340015	-1.01595
2	Tb11.01.8470	dihydrolipoyl dehydrogenase	Metabolism	0	-0.716867	-0.565353	-0.195935	1.10217	-0.522827
2	Tb927.4.4080	C-5 sterol desaturase putative	Metabolism	0	-0.640143	-0.772444	-0.0619619	1.01965	-0.344574
2	Tb927.5.3810	orotidine-5-phosphate decarboxylase/orotate phosphoribosyltransferase putativeOMPDCase-OPRTase putative	Metabolism	0	-0.0265569	-0.00328221	0.251106	0.454381	-1.11967
2	Tb10.70.1320	N-acetyltransferase subunit Nat1 putative	Metabolism	0	-0.0974043	-0.0297271	-0.0756894	0.756457	-1.16018
2	Tb11.02.0530	phosphoribosylpyrophosphate synthetase putative	Metabolism	0	-0.281318	0.129189	-0.142894	0.771056	-1.0854
2	Tb11.02.2950	ATPase subunit 9 putative	Metabolism	0	-0.69432	-0.511311	-0.268588	1.03454	-0.318653
2	Tb11.02.2310	prostaglandin f synthase	Metabolism	0	-0.491216	-0.771191	0.0718257	1.03499	-0.730967
2	Tb11.02.5660	hypothetical protein conserved	Other	0	-0.431816	-0.260446	0.194385	0.948852	-1.51758
2	Tb927.6.1900	bystin putative	Other	0	-0.0618599	0.0121906	0.27288	0.528897	-1.38668
2	Tb11.02.4120	hypothetical protein conserved	Other	0	-0.905764	-0.654542	-0.30018	1.28376	-0.775721
2	Tb927.2.4550	FtsJ cell division protein putative	Other	0	-0.119705	-0.14023	0.234075	0.715185	-1.49654
2	Tb11.02.4620	hypothetical protein conservedpredicted WD40 repeat protein	Other	0	-0.180788	-0.177915	0.507289	0.481809	-1.26559
2	Tb927.5.2530	hypothetical protein conserved	Other	0	-0.113862	-0.294927	0.519159	0.422628	-1.03715
2	Tb09.211.3680	chaperone protein DNAJ putative	Protein folding	0	-0.333421	-0.237378	0.133958	0.822309	-1.02172
2	Tb11.01.1820	biotin--acetyl-CoA-carboxylase ligase putativebiotin--protein ligase putative	Protein transport/modification	0	-0.0569884	-0.154929	0.164855	0.669048	-1.21934
2	Tb927.8.1940	endosomal integral membrane protein putative	Protein transport/modification	0.00845694	-0.0378081	-0.0184218	0.107841	0.589301	-1.13156
2	Tb927.7.5490	arginine N-methyltransferase putative	Protein transport/modification	0	-0.116671	-0.341	0.357303	0.655556	-1.2111
2	Tb10.61.0850	signal recognition particle protein putative	Protein transport/modification	0.0218804	0.00696063	0.185823	0.311612	0.226116	-1.1619
2	Tb927.5.1150	pre-mRNA splicing factor ATP-dependent RNA helicase putativepre-mRNA splicing factor ATP-dependent RNA helicase putative	RNA-associated	0	-0.42409	-0.321368	0.323083	0.787591	-1.06736
2	Tb10.70.0140	ATP-dependent DEAD/H RNA helicase HEL64 putative	RNA-associated	0	-0.184396	-0.0539231	0.250679	0.596744	-1.13732
2	Tb927.7.970	hypothetical protein conserved	RNA-associated	0	-0.233875	-0.134418	0.373003	0.577696	-1.14846
2	Tb927.8.760	nucleolar RNA-binding protein	RNA-associated	0	-0.0429417	-0.10993	0.301052	0.46189	-1.01944
2	Tb927.8.4820	hypothetical protein conserved	RNA-associated	0	-0.179094	-0.199085	0.382877	0.574927	-1.14529
2	Tb927.8.5090	DNA-directed RNA polymerase I largest subunit	Transcription	0	-0.121383	0.0016217	0.139367	0.570936	-1.02134
2	Tb927.2.1810	transcription silencer	Transcription	0.0351963	-0.0488187	0.0676353	0.282254	0.369219	-1.06634
2	Tb927.8.2600	hypothetical protein conserved	Translation	0	0.0679938	0.0208758	0.469195	0.251576	-1.46465
2	Tb927.6.4370	eukaryotic translation initiation factor 3 subunit 7-like protein	Translation	0	0.0433018	0.0267385	0.0962481	0.478988	-1.03485
2	Tb927.8.5040	hypothetical protein conserved	Translation	0.00845694	-0.268273	0.0427784	0.32581	0.527991	-1.17038
2	Tb927.4.2720	hypothetical protein conserved	Translation	0.0351963	0.0892497	0.00351629	0.383255	0.245642	-1.17188
2	Tb927.8.1980	hypothetical protein conserved	Translation	0	-0.00541391	-0.00165251	0.413584	0.363945	-1.37348
2	Tb09.211.0180	hypothetical protein conserved	Translation	0	-0.461158	-0.327755	0.378598	0.78983	-1.15884
2	Tb10.389.1290	hypothetical protein conserved	Translation	0	-0.235057	0.0457126	0.446701	0.384495	-1.15254
2	Tb927.2.3780	translation initiation factor IF-2 putative	Translation	0	0.00959405	-0.0307505	0.114908	0.638708	-1.41667
2	Tb10.6k15.0270	60S acidic ribosomal protein putative	Translation	0	-0.0269853	0.120428	0.226975	0.380148	-1.12149
2	Tb10.61.1990	ribosome biogenesis protein putative	Translation	0	-0.340344	-0.0192371	0.50727	0.393973	-1.03497
2	Tb11.01.7280	hypothetical protein conserved	Translation	0.0562674	-0.0622574	-0.0741058	0.396458	0.386778	-1.09369
2	Tb10.70.0080	hypothetical protein conservedmember of the NOL1/NOP2/sun family of proteins	Translation	0	-0.00704098	-0.105099	0.446345	0.349083	-1.18839
2	Tb11.01.2780	translation initiation factor 2 subunit putative	Translation	0.00845694	0.0879382	0.0851808	0.243025	0.305962	-1.13095
2	Tb927.4.3840	nucleolar protein putative	Translation	0	-0.192003	-8.18e-05	0.390044	0.462739	-1.19734
2	Tb09.160.3670	ribosomal protein S6 putativeNHP2/RS6-like protein	Translation	0	-0.0959177	-0.134133	-0.134859	0.837405	-1.13443
2	Tb10.389.0280	hypothetical protein conserved	Translation	0	-0.0898012	-0.15866	0.412772	0.476129	-1.17709
2	Tb11.02.4030	eukaryotic release factor 3 putative	Translation	0	0.0486816	-0.101965	-0.0253137	0.671083	-1.1233
2	Tb10.70.3940	hypothetical protein conserved	Unknown:conserved	0	-0.322475	-0.212162	0.442462	0.583439	-1.05973
2	Tb10.61.1290	hypothetical protein conserved	Unknown:conserved	0	-0.534426	-0.34636	-0.348002	1.01656	-0.48553
2	Tb927.5.2520	hypothetical protein conserved	Unknown:conserved	0	-0.0255989	0.135579	0.269014	0.451918	-1.53028
2	Tb927.8.1740	hypothetical protein conserved	Unknown:conserved	0.0218804	0.0834226	-0.342793	-0.20268	0.859669	-1.09418
2	Tb10.70.5870	hypothetical protein conserved	Unknown:conserved	0.00845694	-0.130279	-0.0122652	0.236319	0.504551	-1.00536
2	Tb11.01.7010	hypothetical protein conserved	Unknown:conserved	0.00845694	-0.134693	0.00117298	-0.10821	0.746941	-1.05183
2	Tb927.5.2660	hypothetical protein conserved	Unknown:conserved	0	-0.156401	0.0367813	0.381869	0.367426	-1.0474
2	Tb927.6.2650	hypothetical protein conserved	Unknown:conserved	0	0.00492533	-0.0827922	0.402666	0.301939	-1.00694
2	Tb927.3.1350	hypothetical protein conserved	Unknown:conserved	0	-0.180085	-0.251589	0.240672	0.705633	-1.10477
2	Tb11.18.0014	hypothetical protein conserved	Unknown:conserved	0	-0.244944	0.0508096	0.242523	0.555521	-1.09682
2	Tb927.8.1270	hypothetical protein conserved	Unknown:conserved	0	-0.578762	0.052973	0.0261672	0.868833	-1.15659
2	Tb11.02.1670	hypothetical protein conserved	Unknown:conserved	0	-0.325821	-0.0738215	0.416916	0.595596	-1.30091
2	Tb09.211.3160	hypothetical protein conserved	Unknown:conserved	0	-0.109715	-0.00751832	0.190755	0.559573	-1.11019
2	Tb10.70.6350	hypothetical protein conserved	Unknown:conserved	0	-0.146084	-0.257969	0.491769	0.474071	-1.10518
2	Tb10.70.5420	hypothetical protein conserved	Unknown:conserved	0	-0.202728	-0.109582	0.531531	0.375544	-1.11577
2	Tb927.3.5760	hypothetical protein conserved	Unknown:conserved	0.971147	-0.747607	0.287485	0.0746167	0.730089	-1.08291
2	Tb09.211.1800	hypothetical protein conserved	Unknown:conserved	0	-0.462927	-0.388248	-0.0818448	1.1016	-1.25272
2	Tb10.70.6720	hypothetical protein conserved	Unknown:conserved	0.00845694	-0.250448	0.115231	0.367451	0.455826	-1.27029
2	Tb09.211.1620	hypothetical protein conserved	Unknown:conserved	0	-0.0653187	-1.04438	0.0306702	0.973619	-0.800466
2	Tb11.01.7490	hypothetical protein conserved	Unknown:conserved	0	0.0177955	-0.178472	0.235776	0.548885	-1.1095
2	Tb927.1.1730	hypothetical protein conserved	Unknown:conserved	0.0919828	0.00233946	0.0706289	0.211589	0.370669	-1.00785
2	Tb11.1240	hypothetical protein	Unknown:Tb-specific	0	-0.105812	-0.0670664	-0.119109	0.762757	-1.00389
2	Tb08.27P2.70	hypothetical protein	Unknown:Tb-specific	0.0218804	0.0591207	-0.544519	0.49592	0.670321	-1.88415
2	Tb11.0340	hypothetical proteinchrXI additional unordered contigs	Unknown:Tb-specific	0	0.235422	-0.0800548	0.489157	-0.0327952	-1.01281
2	Tb927.8.510	hypothetical protein	Unknown:Tb-specific	0.0562674	0.0840075	-0.61596	0.601909	0.638533	-2.23055
3	Tb927.5.1570	hypothetical protein conservedzinc finger protein family member putative	Interacting	0	-0.395177	-0.431964	-0.387957	-0.497084	1.01835
3	Tb10.389.0800	hypothetical protein conservedzinc finger protein family member putative	Interacting	0	-0.250821	-1.04312	-0.503643	-0.687943	1.23158
3	Tb927.4.2410	hypothetical protein conserved	Metabolism	0.157892	-0.614403	-0.0864847	-1.01157	0.135261	0.856537
3	Tb11.02.4485	cytochrome b5 putative	Metabolism	0	-0.983643	-1.11499	-0.587488	0.0655395	1.21451
3	Tb10.05.0150	citrate synthase putative	Metabolism	0	-0.448946	-0.364766	-0.394391	-0.866425	1.12533
3	Tb927.3.5140	hypothetical protein conserved	Other	0	-0.633398	-0.600392	-0.431165	-0.587666	1.19452
3	Tb09.211.2740	Gim5B proteinglycosomal membrane protein	Other	0	-0.0503113	-0.262304	-1.02195	0.420967	0.453377
3	Tb09.160.1200	mitotubule-associated protein Gb4 putativedynein heavy chain cytosolic putativemicrotubule-associated protein	Other	0	-0.309731	-0.414384	-0.998718	-0.739494	1.22865
3	Tb927.4.440	hypothetical protein conserved	Other	0	-0.584373	-0.64075	-0.525547	-0.162646	1.07286
3	Tb927.7.4270	hypothetical protein conserved	Other	0	-0.654766	-1.14408	0.2507	0.0076528	0.780092
3	Tb927.7.3830	kinesin K39 putative	Other	0	-0.493937	-0.592108	-0.343697	-0.673699	1.14511
3	Tb927.8.580	hypothetical protein conserved	Other	0	-0.560288	-0.842685	-0.30964	-0.209667	1.06533
3	Tb927.7.3160	dynein heavy chain cytosolic putative	Other	2.544	-1.05443	0.136151	-0.433756	0.442862	0.400443
3	Tb11.02.0810	hypothetical protein conserved	Other	0.971147	-0.0566019	0.122793	-1.043	0.216634	0.381058
3	Tb09.244.2530	BARP protein	Other	2.544	0.521762	-1.19791	0.126257	-0.445852	0.381589
3	Tb927.7.5780	hypothetical protein conserved	Oxidative stress	0.0351963	0.0682182	-1.34921	0.260731	-1.27048	0.960857
3	Tb09.160.3590	cAMP-specific phosphodiesterase	Phosphorylation	0	-0.371437	-0.135342	-1.18036	0.355955	0.673973
3	Tb927.8.6490	protein kinase putative	Phosphorylation	0.0562674	-0.707978	-0.698263	-0.85612	-0.131164	1.20538
3	Tb927.6.5020	cyclin 7 putativeCYC2-like cyclin putative	Phosphorylation	0.00845694	-0.224576	-0.713787	-0.147347	-0.920085	1.07248
3	Tb927.2.3370	UDP-Gal or UDP-GlcNAc-dependent glycosyltransferase putative	Protein transport/modification	0.00845694	-0.307901	-1.0068	-0.11388	0.160514	0.724867
3	Tb927.2.5120	vesicle-associated membrane protein putativesynaptobrevin putative	Protein transport/modification	0.0562674	-0.616341	-0.54778	-0.438165	-0.155366	1.01979
3	Tb927.7.5920	mercaptopyruvate sulfurtransferase putative	Protein transport/modification	0.0351963	-0.47698	-1.17544	-0.345196	-0.165718	1.11109
3	Tb927.3.3990	RNA-editing complex proteinKREPB6	RNA-associated	0	-0.623616	-0.48141	-0.168998	-0.477923	1.0195
3	Tb927.8.6650	RNA-binding protein putative	RNA-associated	0	-0.811861	-0.512716	-1.11246	-0.607521	1.38439
3	Tb927.6.2686	H/ACA snoRNA TB6Cs2H1	snoRNA	0	-0.358318	-0.898463	-0.306118	-0.477118	1.10852
3	Tb927.7.3240	hypothetical protein conserved	Translation	0.971147	-1.27776	0.226197	0.163783	-0.0227433	0.393127
3	Tb11.02.3860	hypothetical protein conserved	Transporter	0	-1.05435	-0.955141	-0.277316	-0.589445	1.32939
3	Tb927.6.1520	aquaporin 3 putative	Transporter	0	-0.499958	-1.23	-0.100813	0.326295	0.748682
3	Tb927.8.8290	amino acid transporter AATP5	Transporter	0	-0.266663	-0.987156	-0.631548	-0.0942655	1.05801
3	Tb08_tRNA_Trp_1	tRNA Tryptophan	tRNA	0.531029	-1.71503	0.217362	-0.866505	0.148954	0.90732
3	Tb927.6.3270	hypothetical protein conserved	Unknown:conserved	0	-1.00828	-0.512364	-0.648051	-0.158257	1.18113
3	Tb09.211.4260	hypothetical protein conserved	Unknown:conserved	0.531029	-0.125728	-0.982304	-0.898141	0.0237513	1.01729
3	Tb09.211.0990	hypothetical protein conserved	Unknown:conserved	0.0562674	-0.318695	-0.435869	-0.772655	-0.422883	1.08928
3	Tb927.8.7810	hypothetical protein conserved	Unknown:conserved	0.00845694	-0.334638	-1.0755	-0.809736	0.00189605	1.1115
3	Tb09.160.3540	hypothetical protein conserved	Unknown:conserved	0	-0.660179	-0.525595	-0.342113	-0.264082	1.03627
3	Tb11.01.8440	hypothetical protein conserved	Unknown:conserved	0	-0.142133	-1.07774	-0.207472	-0.0728252	0.850579
3	Tb927.8.6890	hypothetical protein conserved	Unknown:conserved	0	-1.24886	-0.834035	-0.600963	-0.262226	1.33637
3	Tb927.7.2740	hypothetical protein conserved	Unknown:conserved	0	-1.01079	-0.976432	-0.192472	0.104752	1.03215
3	Tb927.2.5860	hypothetical protein conserved	Unknown:conserved	0	-0.693304	-0.406294	-0.670136	-0.0207979	1.00925
3	Tb927.4.2680	hypothetical protein conserved	Unknown:conserved	0	-0.588366	-0.950717	-0.688739	0.177881	1.04678
3	Tb927.8.8130	hypothetical protein conserved	Unknown:conserved	0.00845694	-0.43874	-0.595247	-0.159462	-0.572809	1.02334
3	Tb927.7.5850	hypothetical protein conserved	Unknown:conserved	0	-0.0597484	-1.1905	0.110094	-0.219388	0.73482
3	Tb927.8.4630	hypothetical protein conserved	Unknown:conserved	0	-1.19069	-1.12185	-0.98183	-0.273145	1.46913
3	Tb927.6.2820	hypothetical protein conserved	Unknown:conserved	0	-0.301544	-0.638998	-0.346539	-0.400342	1.00167
3	Tb927.8.2470	hypothetical protein conserved	Unknown:conserved	0	-0.666714	-0.773962	-0.83468	0.142201	1.08471
3	Tb10.26.0280	hypothetical protein conserved	Unknown:conserved	0	-0.802006	-1.00974	-1.20233	0.0886467	1.28206
3	Tb927.8.4780	hypothetical protein conserved	Unknown:conserved	0.971147	-0.918448	0.147592	-1.4252	0.140853	0.917072
3	Tb927.4.4800	hypothetical protein conserved	Unknown:conserved	0.0218804	-0.687657	-0.566037	-0.631886	-0.636399	1.27204
3	Tb11.02.4710	hypothetical protein conserved	Unknown:conserved	0.0562674	-0.35936	-0.561637	-0.998893	0.0210792	1.01995
3	Tb11.02.0950	hypothetical protein conserved	Unknown:conserved	0	-0.336054	-0.737924	-0.661751	-0.226869	1.08515
3	Tb927.7.1800	hypothetical protein conserved	Unknown:conserved	0	-0.673575	-0.889628	-0.219018	-0.121856	1.03924
3	Tb09.211.3630	hypothetical protein conserved	Unknown:conserved	0	-0.81129	-0.587211	-0.157503	-0.294033	1.03725
3	Tb927.1.4740	hypothetical protein conserved	Unknown:conserved	0	-0.205622	-0.591698	-0.391358	-0.597963	1.03293
3	Tb10.389.1920	hypothetical protein conservedproline rich protein	Unknown:conserved	0	-0.370735	-0.639145	-0.159249	-0.641731	1.03427
3	Tb927.8.7750	hypothetical protein conserved	Unknown:conserved	0.00845694	0.0174849	0.0773109	-0.380489	-1.05862	0.752312
3	Tb10.26.0100	hypothetical protein conserved	Unknown:conserved	0	-0.827488	-1.10916	-0.692896	-0.545358	1.41635
3	Tb927.4.2740	hypothetical protein conserved	Unknown:conserved	0	-0.226037	0.201537	-1.04536	0.2113	0.435996
3	Tb09.160.0465	hypothetical protein conserved	Unknown:conserved	0	-0.794717	-1.19952	0.0350701	0.171783	0.877405
3	Tb927.5.2480	hypothetical protein conserved	Unknown:conserved	0	-0.163884	-0.385736	-0.176409	-1.16486	1.00797
3	Tb927.7.5860	hypothetical protein	Unknown:Tb-specific	0.0351963	-0.177545	-2.14039	0.301565	-0.364685	0.910622
3	Tb927.5.1970	hypothetical protein	Unknown:Tb-specific	0.0351963	0.204401	-0.474165	-0.507238	-1.62587	1.07061
3	Tb09.v4.0060	hypothetical proteinchrIX additional unordered contigs	Unknown:Tb-specific	0	-0.0203415	-0.674864	-0.147399	-1.16645	1.02801
3	Tb927.7.2430	hypothetical protein	Unknown:Tb-specific	3.90402	0.112241	-1.08005	0.468008	-0.25329	0.291488
3	Tb927.4.2690	hypothetical protein	Unknown:Tb-specific	0	-0.409928	-0.877064	-0.865521	-0.182529	1.18451
3	Tb10.05.0130	hypothetical proteinhypothetical protein	Unknown:Tb-specific	0	-1.16863	-1.68932	-0.789561	-2.3078	1.79269
3	Tb927.4.3050	hypothetical protein	Unknown:Tb-specific	0	-0.685056	-0.723655	0.0412865	-0.475137	1.01723
3	Tb927.7.3690	hypothetical protein	Unknown:Tb-specific	0	-0.255284	-0.356501	-0.532469	-0.670409	1.04364
4	Tb927.7.2680	hypothetical protein conservedzinc finger protein family member putative	Interacting	0.00845694	-0.763898	-1.18556	-0.848918	0.709982	0.832248
4	Tb10.389.0770	hypothetical protein conservedzinc finger protein family member putative	Interacting	0	-0.860087	-1.30675	-1.19413	0.736997	0.956872
4	Tb927.7.3020	hypothetical protein conserved	Metabolism	0	-1.22678	-0.378416	-0.640597	0.937722	0.317884
4	Tb927.1.710	phosphoglycerate kinase	Metabolism	0	-1.15914	-1.27137	-1.00871	1.29556	0.246399
4	Tb927.1.4100	cytochrome oxidase subunit IV	Metabolism	0	-0.946898	-1.40979	-0.680782	0.903533	0.687437
4	Tb10.70.2970	hypothetical protein conserved	Metabolism	0	-1.24637	-1.10658	-0.385446	0.894682	0.574688
4	Tb927.7.210	proline dehydrogenase	Metabolism	0	-0.559973	-1.06677	-0.131188	0.5671	0.535731
4	Tb927.3.1410	cytochrome oxidase subunit VII	Metabolism	0	-1.08061	-1.16099	-0.642755	0.59031	0.951519
4	Tb927.2.4210	glycosomal phosphoenolpyruvate carboxykinaseglycosomal protein P60	Metabolism	0	-0.425994	-0.589831	-1.4909	1.03073	0.253868
4	Tb11.01.7190	NADH-cytochrome b5 reductase putative	Metabolism	0	-1.33111	-0.959123	-0.424317	0.928296	0.526019
4	Tb09.160.1820	cytochrome oxidase subunit V	Metabolism	0	-1.19742	-1.21663	-0.640386	0.66362	0.93211
4	Tb927.5.930	NADH-dependent fumarate reductase	Metabolism	0	-1.03956	-0.942761	-0.74009	1.08927	0.341331
4	Tb09.160.4310	glutamate dehydrogenase	Metabolism	0	-0.958526	-1.43589	-0.0923647	0.8758	0.425233
4	Tb927.3.4500	fumarate hydratase putative	Metabolism	0	-1.30487	-1.16293	-0.786427	0.588034	1.04661
4	Tb11.02.4080	lanosterol 14-alpha-demethylasecytochrome P450 51A1	Metabolism	0	-0.700433	-0.887743	-0.758043	1.04427	0.251603
4	Tb11.02.4150	pyruvate phosphate dikinase	Metabolism	0	-1.69056	-1.60568	-0.817398	1.05084	0.784431
4	Tb09.211.1030	phosphatidylcholineceramide cholinephosphotransferase 2 putative	Metabolism	0	-1.23156	-1.42344	-0.644941	0.392648	1.16928
4	Tb10.61.0980	glycosomal malate dehydrogenase	Metabolism	0	-1.47887	-1.60539	-1.31143	1.20642	0.679893
4	Tb10.70.5110	mitochondrial malate dehydrogenase	Metabolism	0	-1.59253	-1.50117	-0.903342	0.922325	0.914816
4	Tb927.8.5120	cytochrome c	Metabolism	0	-1.37349	-1.47434	-1.10196	1.12304	0.687252
4	Tb927.4.4620	cytochrome oxidase subunit VIII	Metabolism	0	-1.08464	-0.88546	-0.841288	0.526814	0.991525
4	Tb927.8.6170	transketolase putative	Metabolism	0	-1.23039	-1.6719	-0.623961	0.934257	0.765674
4	Tb927.7.6850	trans-sialidase	Other	0	-0.817497	-1.02591	-0.427173	0.876103	0.446094
4	Tb927.5.3090	hypothetical protein conserved	Other	0	-0.980779	-1.04085	-0.283855	0.993737	0.256434
4	Tb10.70.0625	hypothetical protein conserved	Other	0	-1.9707	-1.86052	-1.38358	0.42631	1.45546
4	Tb09.v1.0420	hypothetical protein conserved	Other	0	-1.37307	-1.33361	-0.409683	0.925257	0.646481
4	Tb927.6.4500	hypothetical protein conserved	Other	0.0218804	-1.49399	-1.0981	-0.806276	0.704999	0.982464
4	Tb927.3.2880	hypothetical protein conserved	Other	0	-0.567791	-0.769719	-1.01102	0.741755	0.651145
4	Tb10.6k15.0030	EP2 procyclin	Other	0	-1.00088	-1.35068	-0.562906	0.762537	0.794761
4	Tb09.244.2510	BARP protein	Other	0.00845694	-0.0790621	-1.04644	-0.548389	0.720236	0.30793
4	Tb927.6.510	GPEET2 procyclin precursorPARP A-alphaprocyclin A-alphaprocyclic form specific polypeptide A-alpha precursor	Other	0	-3.63511	-4.43685	-1.46352	1.25433	1.08758
4	Tb927.5.440	hypothetical protein conserved	Other	0	-1.19425	-1.215	-0.633327	1.16503	0.316311
4	Tb11.01.7880	microtubule-associated proteincorset-associated protein 17	Other	0	-0.683991	-0.558232	-1.14211	0.610219	0.781433
4	Tb10.6k15.0480	hypothetical protein conserved	Other	0	-0.779516	-1.0711	-0.310166	0.97452	0.226442
4	Tb10.6k15.3510	cysteine-rich acidic integral membrane protein precursor	Other	0	-1.81706	-1.27773	-2.13757	0.640109	1.3323
4	Tb10.70.2320	hypothetical protein conserved	Other	0	-1.01505	-0.773308	-0.885063	0.688229	0.821584
4	Tb927.8.5950	protein kinase putative	Phosphorylation	0	-0.713785	-0.80387	-0.85537	1.3366	-0.435968
4	Tb927.2.4200	protein kinase putative	Phosphorylation	0	-1.11433	-1.20166	-0.539967	0.138191	1.21102
4	Tb927.7.4070	calpain-like cysteine peptidase putativecysteine peptidase Clan CA family C2 putative	Protease-related	0	-0.561328	-1.36964	-0.959007	0.940749	0.586308
4	Tb927.1.2230	calpain-like protein fragment putative	Protease-related	0	-0.574574	-0.558079	-1.00721	0.49086	0.804483
4	Tb927.5.1060	mitochondrial processing peptidase beta subunit putativemetallo-peptidase Clan ME Family M16	Protease-related	0	-1.25756	-1.47687	-1.18395	1.21214	0.551424
4	Tb11.02.1480	mitochondrial processing peptidase alpha subunit putativemetallo-peptidase Clan ME Family M16	Protease-related	0	-1.31905	-1.54561	-0.208917	1.20283	0.123743
4	Tb927.1.2260	calpain-like protein fragment putative	Protease-related	0	-0.618616	-0.966459	-1.1889	0.782621	0.746788
4	Tb927.8.7120	farnesyltransferase putativesqualene synthase putative	Protein transport/modification	0	-0.721403	-1.0772	-0.869286	0.29323	1.10215
4	Tb10.389.0910	60S ribosomal protein L34 putative	Translation	0.157892	-0.850598	-1.36193	-0.345287	0.205045	1.08169
4	Tb927.4.4380	PPase1vacuolar-type proton translocating pyrophosphatase 1 putative	Transporter	0	-0.278417	-0.572279	-0.866393	1.00068	-0.0687043
4	Tb927.4.4730	amino acid transporter putative	Transporter	0	-0.93863	-1.16627	-0.858044	0.664841	0.922658
4	Tb10.6k15.1350	pteridine transporter putative	Transporter	0	-0.536623	-0.827772	-1.17294	0.576906	0.857626
4	Tb927.8.8300	amino acid transporter putative	Transporter	0	-0.799619	-1.28521	-1.29326	0.540324	1.10625
4	Tb10.61.2747	transporter putative	Transporter	0	-0.619657	-1.09584	-0.0906884	0.411898	0.688673
4	Tb11.01.0720	cation transporter putative	Transporter	0	-1.1182	-0.467793	-0.195639	0.760267	0.321085
4	Tb927.5.2260	hypothetical protein conserved	Unknown:conserved	0	-1.01181	-0.816038	-0.199795	0.682555	0.546387
4	Tb10.61.0395	hypothetical protein conserved	Unknown:conserved	0	-0.765466	-0.872881	-0.283331	1.21759	-0.477119
4	Tb09.v1.0770	hypothetical protein conserved	Unknown:conserved	0.157892	-1.70163	-2.25156	0.213941	-0.114036	1.26226
4	Tb927.5.2560	hypothetical protein conserved	Unknown:conserved	0	-2.53568	-2.54713	-1.7392	1.07789	1.16734
4	Tb927.4.1360	hypothetical protein conserved	Unknown:conserved	0	-1.00334	-0.979782	-0.329938	1.00957	0.245146
4	Tb927.3.700	hypothetical protein conserved	Unknown:conserved	0	-0.96035	-1.16337	-0.929574	0.801816	0.824801
4	Tb927.2.2140	hypothetical protein conserved	Unknown:conserved	0.00845694	-1.11132	-1.55052	0.197607	0.603972	0.612637
4	Tb927.3.1600	hypothetical protein conserved	Unknown:conserved	0.0919828	-0.474131	-1.61566	-0.148091	0.703299	0.509053
4	Tb11.22.0001	hypothetical protein conserved	Unknown:conserved	0	-0.98148	-1.14378	-1.03666	0.78528	0.871912
4	Tb10.70.3010	hypothetical protein conserved	Unknown:conserved	0	-1.39136	-0.816535	-0.781663	0.919939	0.65742
4	Tb11.02.0445	hypothetical protein conserved	Unknown:conserved	0	-1.98664	-2.75583	-2.52583	0.633495	1.52339
4	Tb09.244.2700	hypothetical protein conserved	Unknown:conserved	0.00845694	-0.1736	-1.70121	-0.343553	0.983391	0.0574716
4	Tb927.7.7090	hypothetical protein conserved	Unknown:conserved	0	-1.29756	-1.84796	-0.952965	0.656204	1.15244
4	Tb11.0400	hypothetical protein	Unknown:Tb-specific	0	-1.09068	-1.15403	-0.206534	0.648773	0.719524
4	Tb927.5.4020	hypothetical protein	Unknown:Tb-specific	0	-1.22673	-1.38451	-0.498641	0.0732198	1.28087
5	Tb10.70.1850	hypothetical protein conservedzinc finger protein family member putative	Interacting	0.971147	-0.160212	0.220818	-0.0360011	-1.18648	0.608793
5	Tb10.70.2020	hypothetical protein conservedzinc finger protein family member putative	Interacting	0	0.976458	-0.00254295	-0.468387	-1.22661	-0.177815
5	Tb09.211.1020	phosphatidylcholineceramide cholinephosphotransferase 2 putative	Metabolism	0	0.705068	-0.111725	0.206265	-1.04522	-0.311096
5	Tb927.3.3870	lipase domain protein putative	Metabolism	0	0.602377	0.363608	0.194813	-1.11562	-0.763476
5	Tb927.2.6000	glycosylphosphatidylinositol-specific phospholipase CVSG lipase	Other	0	0.596453	0.352036	0.17787	-1.24635	-0.601831
5	Tb11.47.0001	65 kDa invariant surface glycoprotein-like protein	Other	0	0.573592	0.209572	0.487319	-1.19828	-0.949538
5	Tb927.5.350	75 kDa invariant surface glycoprotein putative	Other	0.00845694	0.191818	0.432928	0.333918	-1.17991	-0.311119
5	Tb11.47.0031	protein kinase putativecdc2-related kinase putative	Phosphorylation	0	0.629807	0.216387	0.196235	-1.06003	-0.5875
5	Tb927.3.3380	TFIIF-stimulated CTD phosphatase putative	Phosphorylation	0	0.546916	0.533382	0.0405185	-1.01991	-0.810739
5	Tb10.70.5340	protein kinase putativecasein kinase I putative	Phosphorylation	0	0.360301	0.545993	0.113569	-1.02169	-0.552491
5	Tb927.4.5310	serine/threonine-protein kinase A putativeprotein kinase putative	Phosphorylation	0.00845694	0.238519	0.142448	0.299838	-1.14639	0.0477915
5	Tb11.02.0730	metacaspasecysteine peptidase Clan CD family C13	Protease-related	0.0562674	0.224114	0.384089	0.43069	-1.04897	-0.523431
5	Tb11.02.5640	Gp63-1 surface protease homolog putative	Protease-related	0.00845694	0.519976	0.146205	0.58451	-1.22981	-0.906409
5	Tb927.8.6450	inhibitor of cysteine peptidasechagasin family (I42)	Protease-related	0	0.0624728	-0.0798265	0.487013	-1.00296	0.149335
5	Tb11.0370	Gp63-1 surface protease homolog putativechrXI additional unordered contigs	Protease-related	0.157892	0.221034	0.307878	0.618799	-1.5433	-0.478251
5	Tb11.0360	Gp63-3 surface protease homolog putativechrXI additional unordered contigs	Protease-related	0.296694	0.0215327	-0.100139	0.952417	-1.79691	-0.270352
5	Tb11.02.5610	Gp63-1 surface protease homolog putative	Protease-related	0.296694	0.147142	0.238233	0.78774	-1.73335	-0.543806
5	Tb11.0380	Gp63-1 surface protease homolog putativechrXI additional unordered contigs	Protease-related	0	0.485771	0.24709	0.169971	-1.0939	-0.287492
5	Tb927.1.4490	acetyltransferase putative	Protein transport/modification	2.544	0.364771	-0.408445	0.314701	-1.14386	0.336385
5	Tb927.8.2780	RNA-binding protein RBP10 putative	RNA-associated	0	0.559243	0.599977	-0.207184	-1.51647	-0.330889
5	Tb927.6.3480	RNA-binding protein putative	RNA-associated	0.0562674	0.352481	0.20595	0.339837	-1.63423	-0.0261401
5	Tb927.2.3880	heterogeneous nuclear ribonucleoprotein H/F putative	RNA-associated	0.0218804	0.393005	0.0122727	-0.0903231	-1.03535	0.323223
5	Tb10_snoRNA_0043	C/D snoRNA TB10C4C1	snoRNA	0.157892	0.352101	0.204545	-0.0465887	-1.31666	0.264926
5	Tb927.8.2070	hypothetical protein conserved	Unknown:conserved	0.157892	0.510736	0.643842	-0.0360925	-1.21905	-0.71814
5	Tb11.01.5210	hypothetical protein conserved	Unknown:conserved	0.0351963	0.672314	0.172839	0.095561	-1.30504	-0.311311
5	Tb927.8.7760	hypothetical protein conserved	Unknown:conserved	0.157892	0.347138	0.189014	0.243538	-1.02421	-0.132248
5	Tb927.8.4200	hypothetical protein conserved	Unknown:conserved	0	0.44136	0.278201	-0.308302	-1.13585	0.222529
5	Tb927.8.8320	hypothetical protein conserved	Unknown:conserved	0.0218804	0.228177	-0.0150659	0.148854	-1.2232	0.380746
5	Tb927.5.1990	hypothetical protein conserved	Unknown:conserved	0	0.647753	0.22972	-0.291708	-1.05994	-0.0527724
5	Tb11.02.5540	hypothetical protein conserved	Unknown:conserved	0	0.465344	0.407089	0.3452	-1.05761	-0.882058
5	Tb927.7.4260	hypothetical protein conserved	Unknown:conserved	0	0.370887	0.540335	0.294699	-1.07437	-0.859784
5	Tb927.6.1310	hypothetical protein conserved	Unknown:conserved	0	0.215387	0.527299	0.436441	-1.28859	-0.654843
5	Tb09.211.0020	hypothetical protein conserved	Unknown:conserved	0.0919828	-0.317237	-0.0852757	0.961856	-1.03054	-0.290798
5	Tb927.4.4580	hypothetical protein conserved	Unknown:conserved	0	0.706467	0.671316	-0.548292	-1.65862	-0.367545
5	Tb927.8.7780	hypothetical protein conserved	Unknown:conserved	0.0351963	-0.155805	0.59488	-0.0423056	-1.04137	0.182758
5	Tb927.7.5890	hypothetical protein conserved	Unknown:conserved	0.971147	0.594038	-0.465244	0.852475	-1.05305	-1.06298
5	Tb927.4.710	hypothetical protein conserved	Unknown:conserved	0	0.568902	0.363837	0.0522823	-1.08121	-0.473481
5	Tb927.1.4650	hypothetical protein conserved	Unknown:conserved	0	0.515717	0.454585	0.249392	-1.78753	-0.470861
5	Tb927.6.1350	hypothetical protein conserved	Unknown:conserved	0	0.591316	0.348976	0.2128	-1.23871	-0.650553
5	Tb927.7.6600	hypothetical protein conserved	Unknown:conserved	0.00845694	0.841152	-0.0805807	0.21348	-1.0671	-0.675573
5	Tb927.1.1500	hypothetical protein conserved	Unknown:conserved	0.00845694	0.192256	0.0600268	0.206506	-1.22376	0.302069
5	Tb10.70.7150	hypothetical protein conserved	Unknown:conserved	0	0.413929	0.421877	0.175921	-1.08963	-0.457092
5	Tb09.v4.0014	hypothetical protein	Unknown:Tb-specific	0.531029	0.349202	-0.358782	0.076668	-1.11142	0.514909
5	Tb05.5K5.210	hypothetical protein	Unknown:Tb-specific	0	0.351938	0.716013	-0.0961074	-1.03978	-0.601359
5	Tb927.5.1440	hypothetical protein	Unknown:Tb-specific	0.0919828	0.307263	0.164759	0.730725	-1.73647	-0.551971
5	Tb10.v4.0196	hypothetical proteinchrX additional unordered contig	Unknown:Tb-specific	3.90402	1.05313	-0.740197	0.470464	-1.68943	-0.664944
5	Tb09.244.2340	hypothetical protein	Unknown:Tb-specific	0.0562674	0.577793	0.188818	0.495532	-1.30541	-0.854232
5	Tb11.v4.0002	hypothetical protein	Unknown:Tb-specific	1.63475	0.519095	-0.299412	-0.140075	-1.67336	0.616703
5	Tb927.3.1650	hypothetical protein	Unknown:Tb-specific	0.157892	0.554983	0.537205	0.0692375	-2.11351	-0.322932
5	Tb10.70.2840	hypothetical protein	Unknown:Tb-specific	0	0.202977	-0.323339	1.00062	-1.63654	-0.459517
5	Tb10.70.2850	hypothetical protein	Unknown:Tb-specific	0.00845694	-0.21939	-0.562017	1.38048	-3.06201	-0.433576
5	Tb927.3.4180	hypothetical protein	Unknown:Tb-specific	0	-0.0362348	0.0781836	0.84844	-1.14528	-0.481038
5	Tb927.2.2070	hypothetical protein	Unknown:Tb-specific	0.157892	-0.0140764	-0.767794	1.06744	-1.55996	-0.0181155
5	Tb927.7.3720	hypothetical protein	Unknown:Tb-specific	0.0562674	0.352344	0.181371	-0.261447	-1.17068	0.390604
5	Tb927.7.470	hypothetical protein	Unknown:Tb-specific	0	0.414553	0.497707	0.319774	-1.25009	-0.769577
5	Tb11.01.7860	hypothetical protein	Unknown:Tb-specific	0.531029	0.150901	0.553945	0.454076	-1.00398	-0.85435
5	Tb927.3.5670	hypothetical protein	Unknown:Tb-specific	0.971147	0.0641817	0.172772	0.984798	-1.94047	-0.766801
5	Tb927.2.2490	hypothetical protein	Unknown:Tb-specific	0.00845694	0.12998	0.265872	0.697136	-1.2265	-0.611041
5	Tb927.5.2000	hypothetical protein	Unknown:Tb-specific	0	0.444139	0.329726	-0.0309739	-1.01637	-0.136685
5	Tb927.1.3550	hypothetical protein	Unknown:Tb-specific	0.0919828	0.47365	0.198944	-0.653841	-1.45383	0.548818
6	Tb927.3.580	leucine-rich repeat protein (LRRP) putative	Interacting	0	0.422146	0.548205	0.541737	-1.29011	-1.58566
6	Tb10.389.0740	hypothetical protein conservedzinc finger protein family member putative	Interacting	0	0.889503	0.795565	-0.738727	-1.94564	-0.855072
6	Tb927.5.610	acidic phosphatase putative	Metabolism	0	0.382589	0.697976	0.37564	-1.61186	-1.1536
6	Tb10.6k15.3640	alternative oxidase	Metabolism	0	0.419213	0.404743	0.57583	-1.8597	-0.803692
6	Tb09.v4.0013	retrotransposon hot spot (RHS) protein putativechrIX additional unordered contigs	Other	0.0351963	1.07126	0.198491	0.0698412	-1.78391	-1.28195
6	Tb927.8.4060	flagellum-adhesion glycoprotein putative	Other	0.00845694	0.695292	0.727344	0.0245439	-1.42173	-1.57873
6	Tb10.70.1310	procyclin-associated gene 1 (PAG1) protein putative	Other	0	0.376773	0.692836	0.251464	-1.30611	-1.02831
6	Tb927.6.440	hypothetical protein	Other	0	0.822179	0.749036	-0.505296	-1.16272	-1.32168
6	Tb927.5.400	75 kDa invariant surface glycoprotein putative	Other	0.0218804	0.405332	0.652444	0.621399	-1.86958	-1.77715
6	Tb10.61.1750	C-terminal motor kinesin putative	Other	0	0.626861	0.735376	-0.0290889	-1.64284	-1.02708
6	Tb927.5.630	acidic phosphatase putative	Other	0	0.483422	0.435808	0.469566	-1.44054	-1.01115
6	Tb927.5.370	75 kDa invariant surface glycoprotein putative	Other	0.157892	0.627646	0.525915	0.343069	-2.18705	-0.92396
6	Tb927.5.390	75 kDa invariant surface glycoprotein putative	Other	0.0351963	0.606538	0.450732	0.529962	-2.07081	-1.22179
6	Tb10.70.5290	major surface protease gp63 putativesurface protease homologue	Other	0.00845694	0.78664	0.0970966	0.584734	-1.74562	-1.29562
6	Tb927.3.4230	subtilisin-like serine peptidaseserine peptidase clan SB family S8-like protein	Protease-related	0	0.424602	0.685186	0.217944	-1.0338	-1.32774
6	Tb927.8.8330	calpain putativecysteine peptidase putative	Protease-related	0	0.450845	0.682854	0.212732	-1.10486	-1.3075
6	Tb11.02.5630	Gp63-1 surface protease homolog putative	Protease-related	0.0919828	0.285621	0.416006	0.710009	-1.80599	-0.929512
6	Tb10.70.7090	serine carboxypeptidase III precursor putativeserine carboxypeptidase (CBP1) precursor putativeserine peptidase Clan SC Family S10	Protease-related	0	0.411662	0.827628	0.252265	-1.33897	-1.69601
6	Tb927.4.3980	chaperone protein DNAJ putative	Protein folding	0	0.648053	0.37074	0.257731	-1.04151	-1.12496
6	Tb927.3.4090	hypothetical protein conserved	Transporter	0	0.769886	0.546801	0.151147	-1.65486	-1.30044
6	Tb10.61.2650	aquaglyceroporin (small solute channel) putative	Transporter	0	0.724597	0.672943	-0.0884507	-1.43546	-1.1747
6	Tb10.6k15.2030	glucose transporterglucose transporter 1E	Transporter	0	0.567346	0.673872	0.0866422	-1.65335	-0.880823
6	Tb927.3.4070	hypothetical protein conserved	Transporter	0	0.591712	0.822548	0.239486	-1.9748	-1.78855
6	Tb927.1.4600	hypothetical protein conserved	Unknown:conserved	0	0.765174	0.540614	-0.255837	-1.07452	-0.906427
6	Tb09.v1.0500	hypothetical protein conserved	Unknown:conserved	0.00845694	0.229375	0.777485	0.436431	-1.12251	-1.73223
6	Tb927.3.1480	hypothetical protein conserved	Unknown:conserved	0	0.495906	0.665023	0.400079	-1.05661	-2.29434
6	Tb927.8.7720	hypothetical protein conserved	Unknown:conserved	0	0.718195	0.342939	0.191941	-1.37168	-0.842187
6	Tb11.47.0021	hypothetical protein conserved	Unknown:conserved	0.0218804	0.797959	0.798666	-0.658197	-2.45632	-0.502285
6	Tb927.6.350	hypothetical protein conserved	Unknown:conserved	0.0351963	0.340544	0.845327	0.237615	-1.75028	-1.11776
6	Tb927.8.6720	hypothetical protein conserved	Unknown:conserved	0	0.805026	0.383757	0.424989	-1.66361	-1.78649
6	Tb927.2.1700	hypothetical protein conserved	Unknown:conserved	0.00845694	0.611736	0.55854	0.164429	-0.999893	-1.40215
6	Tb927.3.1660	hypothetical protein conserved	Unknown:conserved	0	0.743757	0.450552	-0.0161495	-1.15389	-0.941682
6	Tb927.5.3660	hypothetical protein conserved	Unknown:conserved	0	0.719639	0.501677	0.00799756	-1.07348	-1.13087
6	Tb927.8.6730	hypothetical protein conserved	Unknown:conserved	0	0.72627	0.761044	0.0164335	-1.72724	-1.56729
6	Tb11.47.0026	hypothetical protein conserved	Unknown:conserved	0	0.590199	0.779653	0.151159	-1.55981	-1.60748
6	Tb927.8.6710	hypothetical protein conserved	Unknown:conserved	0	0.430706	0.696569	0.0171404	-1.13726	-0.823965
6	Tb10.70.0040	hypothetical protein conserved	Unknown:conserved	0	0.387917	0.606673	0.591681	-1.55651	-1.63586
6	Tb927.7.6570	hypothetical protein conserved	Unknown:conserved	0.0919828	0.78333	-0.392607	0.829973	-1.62709	-1.26619
6	Tb927.7.2650	hypothetical protein conserved	Unknown:conserved	0	0.608792	0.702388	0.203782	-1.43028	-1.62126
6	Tb10.70.7750	hypothetical protein conserved	Unknown:conserved	0	0.386708	0.500212	0.378096	-1.11821	-0.94931
6	Tb927.3.2580	hypothetical protein conserved	Unknown:conserved	0.00845694	-0.0375562	0.37823	1.085	-1.63333	-1.82502
6	Tb10.6k15.4010	hypothetical protein conserved	Unknown:conserved	0	0.42518	0.606007	0.241414	-1.26822	-0.894598
6	Tb927.6.1330	hypothetical protein conserved	Unknown:conserved	0.00845694	0.750782	0.411757	0.296821	-1.98675	-0.982081
6	H25N7.25	hypothetical	Unknown:Tb-specific	0.00845694	0.501663	0.783571	0.25843	-1.18879	-2.13339
6	Tb05.5K5.220	hypothetical protein	Unknown:Tb-specific	0	0.649449	0.951741	-0.220722	-1.8168	-1.49313
6	13J3.11	hypothetical	Unknown:Tb-specific	2.544	0.647568	0.285889	0.610345	-1.41049	-1.68267
6	Tb927.5.310	hypothetical protein	Unknown:Tb-specific	0	0.531473	0.652396	0.280616	-1.5709	-1.21254
6	Tb10.70.6130	hypothetical protein	Unknown:Tb-specific	0.00845694	0.515059	0.256067	0.697293	-1.19722	-1.64767
6	Tb927.5.4010	hypothetical protein	Unknown:Tb-specific	0	0.748185	0.877232	-0.66183	-1.11213	-1.36295
6	Tb11.0450	hypothetical proteinchrXI additional unordered contigs	Unknown:Tb-specific	3.90402	1.12244	-0.397106	0.546084	-2.04117	-1.47239
6	Tb927.8.7970	hypothetical protein	Unknown:Tb-specific	0	0.846885	0.945787	-0.905395	-1.29574	-1.58236
6	Tb927.5.1400	hypothetical protein	Unknown:Tb-specific	0	0.481441	0.538947	0.555394	-1.39429	-1.73241
6	Tb927.7.180	hypothetical protein	Unknown:Tb-specific	0.00845694	0.325549	0.579655	0.49737	-1.6469	-0.939525
6	Tb927.3.2500	hypothetical protein	Unknown:Tb-specific	0.157892	0.421555	0.299575	0.677393	-1.62088	-0.984323
6	Tb927.4.1230	hypothetical protein	Unknown:Tb-specific	0	0.401979	0.755342	0.449231	-1.88244	-1.49772
6	Tb927.3.600	hypothetical protein	Unknown:Tb-specific	0	0.509832	0.596711	0.535505	-1.43481	-2.03206
6	Tb927.2.3330	hypothetical protein	Unknown:Tb-specific	0.00845694	0.293716	0.0822151	0.886044	-1.09722	-1.32176
7	Tb927.7.4650	SNF2 DNA repair protein putative	DNA-associated	0	0.756545	0.630782	-0.3706	-0.957037	-1.07832
7	Tb11.01.0220	hypothetical protein conserved	Interacting	0	0.769071	0.461112	-0.283705	-0.654146	-1.11311
7	Tb927.7.1420	hypothetical protein conserved	Interacting	0	0.326394	0.662239	0.151135	-0.671515	-1.23346
7	Tb11.02.1580	leucine-rich repeat protein (LRRP) putative	Interacting	0	0.428181	0.411727	0.505526	-0.66188	-1.87572
7	Tb927.4.500	hypothetical protein conserved	Interacting	0	0.753361	0.474279	-0.137879	-0.772171	-1.21534
7	Tb10.70.3560	hypothetical protein conservedpredicted RING finger protein	Interacting	0	0.594445	0.335854	0.167248	-0.650668	-1.09516
7	Tb11.02.2470	hypothetical protein conserved	Interacting	0.00845694	0.508672	0.38092	0.263902	-0.55168	-1.35056
7	Tb927.1.3830	glucose-6-phosphate isomerase glycosomal	Metabolism	0	0.612495	0.362872	-0.0952107	-0.202362	-1.39648
7	Tb927.8.2610	5-methyltetrahydropteroyltriglutamate--homocyst ei neS-methyltransferaseputative	Metabolism	0	0.522492	0.260585	0.129864	-0.362233	-1.01902
7	Tb10.61.2680	pyruvate kinase 1	Metabolism	0	0.915974	0.683543	-0.70554	-0.800723	-1.64474
7	Tb10.6k15.3560	membrane-bound acid phosphatase 2	Metabolism	0	0.354995	0.294607	0.270611	-0.264071	-1.13475
7	Tb09.211.0540	fructose-16-bisphosphatase	Metabolism	0.00845694	0.429506	0.555508	0.23398	-0.766019	-1.2535
7	Tb10.70.1370	fructose-bisphosphate aldolase glycosomal	Metabolism	0	0.43213	0.489144	-0.12937	-0.253295	-1.01755
7	Tb927.3.3270	ATP-dependent phosphofructokinase6-phospho-1-fructokinase	Metabolism	0	0.876118	0.527863	-0.413836	-0.55635	-1.7753
7	Tb927.7.2020	retrotransposon hot spot (RHS) protein putativeretrotransposon hot spot protein 7 (RHS7) putative	Other	0.531029	-0.118935	0.050347	0.982561	-0.774459	-1.04978
7	Tb927.4.200	retrotransposon hot spot (RHS) protein putativeretrotransposon hot spot protein 1 (RHS1) putative	Other	0.0562674	0.211289	0.244407	0.688848	-0.477398	-1.61085
7	Tb11.02.5310	major surface protease A putativeGp63 major surface glycoprotein-like proteinMSP-A putative	Other	0	0.494617	0.445486	0.262056	-0.724202	-1.23527
7	Tb11.01.0170	NADPH--cytochrome P450 reductase putative	Oxidative stress	0	0.356491	0.369078	0.202967	-0.241636	-1.21319
7	Tb11.46.0003	protein kinase putative	Phosphorylation	0	0.371048	0.497722	0.0807116	-0.370622	-1.10862
7	Tb927.6.940	metacaspase MCA2cysteine peptidase Clan CD family C13 putative	Protease-related	0.0218804	0.476358	0.492087	-0.14153	-0.228319	-1.17753
7	Tb927.6.560	cysteine peptidase C (CPC)CPC cysteine peptidase Clan CA family C1 Cathepsin B-like	Protease-related	0	0.433306	0.277744	0.647479	-0.547594	-2.42052
7	Tb11.02.5500	glucose-regulated protein 78 putative	Protein folding	0.00845694	0.262175	0.318418	0.253766	-0.0887355	-1.2478
7	Tb10.6k15.2290	protein disulfide isomerasebloodstream-specific protein 2 precursor	Protein folding	0	0.567815	0.665562	0.138885	-0.736032	-2.1197
7	Tb09.160.3090	heat shock protein putativeHSP70-like protein	Protein folding	0	0.775806	0.369286	-0.0673864	-0.463306	-1.65994
7	Tb927.5.890	oligosaccharyl transferase subunit putative	Protein transport/modification	0.0562674	0.710247	0.352423	0.400162	-0.845167	-2.2453
7	Tb10.70.2420	GPI inositol deacylase precursor	Protein transport/modification	0	0.57109	0.340746	0.28341	-0.885392	-1.03052
7	Tb10.61.3060	GPI-anchor transamidase subunit 8 (GPI8)cysteine peptidase Clan CD family C13	Protein transport/modification	0	0.471412	0.371994	0.0768318	-0.21919	-1.3017
7	Tb927.4.2030	hypothetical protein conserved	RNA-associated	0	0.439774	0.530098	0.0496538	-0.430245	-1.24322
7	Tb09.244.2020	nucleoside transporter 1 putative	Transporter	0.157892	-0.0224303	0.68443	0.503751	-0.57445	-1.64872
7	Tb927.4.4860	amino acid transporter 8 putative	Transporter	0	0.537243	0.791273	-0.286224	-0.67349	-1.42985
7	Tb927.7.5940	hypothetical protein conserved	Transporter	0	0.0313053	0.0529125	1.00428	-0.943994	-1.2689
7	Tb09.v1.0540	hypothetical protein conserved	Unknown:conserved	0.0218804	0.290781	0.419359	0.623825	-0.943478	-1.4019
7	Tb927.8.5080	hypothetical protein conserved	Unknown:conserved	0	0.225955	0.482615	0.389534	-0.61465	-1.08891
7	Tb10.70.4080	hypothetical protein conserved	Unknown:conserved	0	0.624532	-0.0750068	0.508741	-0.608856	-1.21616
7	Tb09.211.3880	hypothetical protein conserved	Unknown:conserved	0	0.615302	0.333202	0.0234858	-0.492731	-1.05522
7	Tb09.v1.0480	hypothetical protein conserved	Unknown:conserved	0.0919828	-0.304636	0.550284	0.725927	-0.478229	-1.49753
7	Tb927.8.2080	hypothetical protein conserved	Unknown:conserved	0	0.648249	0.538716	-0.234074	-0.587854	-1.10627
7	Tb10.389.0360	hypothetical protein conserved	Unknown:conserved	0	0.52741	0.444405	-0.138555	-0.213492	-1.22758
7	Tb11.01.7530	hypothetical protein conserved	Unknown:conserved	0	0.363325	0.28966	0.561699	-0.674763	-1.36283
7	Tb927.8.8000	hypothetical protein conserved	Unknown:conserved	0	0.623839	0.533251	-0.03966	-0.586027	-1.42358
7	Tb11.22.0010	hypothetical protein conserved	Unknown:conserved	0.0919828	0.416519	0.256283	0.0816369	-0.0690139	-1.1222
7	Tb09.160.5200	hypothetical protein conserved	Unknown:conserved	0	0.387176	0.297841	0.155925	-0.194482	-1.07448
7	Tb11.02.3050	hypothetical protein conserved	Unknown:conserved	0	0.327053	0.524514	0.0463336	-0.34958	-1.03017
7	Tb11.02.3710	hypothetical protein conserved	Unknown:conserved	0	0.423012	0.31759	0.334736	-0.573001	-1.0599
7	Tb10.389.0720	hypothetical protein conserved	Unknown:conserved	0	0.594029	0.845251	-0.541153	-0.551384	-1.62424
7	Tb11.02.0010	hypothetical protein conserved	Unknown:conserved	0	0.436654	0.581082	0.216723	-1.00202	-1.03157
7	Tb11.02.4750	hypothetical protein conserved	Unknown:conserved	0	0.561768	0.405829	0.143901	-0.68758	-1.07921
7	Tb09.v1.0470	hypothetical protein conserved	Unknown:conserved	0.0562674	-0.0881212	0.565071	0.566206	-0.705205	-1.04153
7	Tb11.0070	hypothetical proteinchrXI additional unordered contigs	Unknown:Tb-specific	3.90402	0.644708	-0.430072	0.71185	-0.794744	-1.05888
7	Tb09.142.0320	hypothetical protein	Unknown:Tb-specific	0	0.432589	0.394835	0.572162	-0.700296	-2.09938
7	Tb10.v4.0246	hypothetical proteinchrX additional unordered contigs	Unknown:Tb-specific	0	0.316316	0.618197	0.0356991	-0.503688	-1.03049
7	Tb09.v4.0151	hypothetical proteinchrIX additional unordered contigs	Unknown:Tb-specific	0	-0.609432	-0.392141	1.39338	-0.737384	-1.49088
7	Tb11.17.0001	hypothetical protein	Unknown:Tb-specific	0.0919828	0.396889	0.50162	-0.0317232	-0.0637571	-1.58852
8	Tb11.02.1564	leucine-rich repeat protein (LRRP) putative	Interacting	0	0.234364	0.909575	0.623533	-1.88036	-2.912
8	Tb927.3.1490	leucine-rich repeat protein (LRRP) putative	Interacting	0	0.580411	0.411806	0.744339	-1.98055	-2.02459
8	Tb927.2.6310	iron/ascorbate oxidoreductase family protein putative	Metabolism	0.00845694	0.351072	0.644808	0.732375	-1.37876	-3.11979
8	Tb927.2.6230	iron/ascorbate oxidoreductase family protein putative	Metabolism	0	0.530147	0.781943	0.633597	-2.49905	-3.20881
8	Tb927.1.700	phosphoglycerate kinase	Metabolism	0	0.855333	0.955678	-0.239382	-2.42211	-2.19998
8	Tb927.2.6180	iron/ascorbate oxidoreductase family protein putative	Metabolism	0	0.560857	0.55035	0.858386	-3.19611	-2.85421
8	Tb10.70.5820	hexokinase	Metabolism	0	1.0934	0.427135	0.153344	-2.67415	-1.98361
8	Tb927.2.3300	65 kDa invariant surface glycoprotein	Other	0	0.887919	0.84111	-0.113191	-1.61711	-3.21706
8	Tb927.2.3320	65 kDa invariant surface glycoprotein	Other	0	0.899878	0.776865	0.11281	-2.04904	-3.35534
8	Tb927.5.1390	64 kDa invariant surface glycoprotein	Other	0	0.408423	1.07366	0.288004	-1.95545	-3.48657
8	Tb927.5.1410	64 kDa invariant surface glycoprotein	Other	0	0.575562	1.25198	-0.0623644	-3.65212	-3.46086
8	Tb927.2.3270	65 kDa invariant surface glycoprotein	Other	0	1.03776	0.648331	-0.0829926	-1.58621	-3.28671
8	Tb11.01.6210	procyclin-associated gene 2-like protein putative	Other	0	0.551826	0.633408	0.448271	-0.991893	-3.11263
8	Tb10.70.1300	procyclin-associated gene 2 (PAG2) protein putative	Other	0	0.216467	0.98145	0.669767	-3.04567	-2.72027
8	Tb11.01.6220	procyclin-associated gene 4 (PAG4) protein putative	Other	0	0.568512	0.792169	0.386198	-1.50836	-2.97852
8	Tb927.5.1430	64 kDa invariant surface glycoprotei	Other	0	0.290643	1.10468	0.137529	-1.36558	-2.85516
8	Tb10.70.5250	metacaspase MCA4cysteine peptidase Clan CD family C13 putative	Protease-related	0.00845694	1.0936	0.377179	0.244112	-2.85337	-2.03265
8	Tb927.2.6200	adenosine transporter 2 putative	Transporter	0.296694	0.631771	-0.0577254	1.13914	-3.63128	-2.2754
8	Tb927.2.6280	adenosine transporter 2 putative	Transporter	0	0.944098	0.444133	0.599741	-3.15692	-3.50706
8	Tb927.2.6240	adenosine transporter 2	Transporter	0	1.01231	0.458761	0.519693	-3.58281	-3.45171
8	Tb927.2.6220	adenosine transporter 2 putative	Transporter	0	0.875306	0.558452	0.565554	-3.61238	-2.93022
8	Tb927.2.6320	adenosine transporter 2 putative	Transporter	0	0.87494	0.818845	0.13689	-2.30465	-3.32001
8	Tb927.3.5700	hypothetical protein conserved	Unknown:conserved	0.00845694	0.213722	0.617963	0.810869	-1.17167	-3.21837
8	Tb09.244.2230	hypothetical protein conserved	Unknown:conserved	0.0351963	-0.0435427	0.379893	1.16314	-1.61996	-2.61092
8	Tb09.v1.0820	hypothetical protein conserved	Unknown:conserved	0.0218804	0.342283	0.100699	1.19833	-2.27376	-2.65816
8	Tb927.3.2570	hypothetical protein conserved	Unknown:conserved	0	-0.106757	0.496746	0.996722	-0.897637	-2.96496
8	Tb927.3.5690	hypothetical protein conserved	Unknown:conserved	0.0562674	-0.0690212	0.828321	0.93876	-2.18826	-2.89108
8	Tb09.v1.0460	hypothetical protein conserved	Unknown:conserved	0	-0.164381	0.520887	0.958467	-0.907645	-2.34701
8	Tb10.70.1290	hypothetical protein conserved	Unknown:conserved	0	0.78705	0.498583	0.686427	-2.87523	-3.10722
8	Tb09.244.2190	hypothetical protein conserved	Unknown:conserved	0.0351963	0.229188	0.192968	1.14614	-1.81005	-2.42418
8	Tb927.3.5720	hypothetical protein conserved	Unknown:conserved	0.00845694	0.150145	0.729647	0.780889	-1.40573	-2.87337
8	Tb10.70.1280	hypothetical protein conserved	Unknown:conserved	0	0.724571	0.674251	0.484782	-2.06085	-3.14849
8	Tb10.70.0020	hypothetical protein conserved	Unknown:conserved	0	0.454311	0.694095	0.565572	-1.75735	-2.08169
8	N19B2.190	hypothetical transmembrane	Unknown:Tb-specific	0	0.885768	0.936462	-0.0675883	-2.17281	-4.002
8	N19B2.185	hypothetical	Unknown:Tb-specific	0.531029	1.04078	0.536606	-0.0647633	-1.28687	-2.98659
8	Tb927.8.7310	hypothetical protein	Unknown:Tb-specific	0	0.480105	0.418986	0.771692	-1.304	-2.68134
8	Tb927.2.3340	hypothetical protein	Unknown:Tb-specific	0	0.359439	0.630284	0.793709	-1.9445	-2.5074
8	Tb11.02.1565	hypothetical protein	Unknown:Tb-specific	0	0.687304	0.699457	0.426153	-1.63133	-3.33064
8	Tb927.8.7330	hypothetical protein	Unknown:Tb-specific	0	0.451359	0.470701	0.810217	-1.56762	-2.67992
8	Tb927.1.5180	hypothetical protein	Unknown:Tb-specific	0	0.35003	0.769146	0.786496	-2.38777	-3.24887
8	Tb10.6k15.0880	hypothetical protein	Unknown:Tb-specific	0	0.537941	0.696814	0.471311	-1.60602	-2.23576
8	Tb927.1.5160	hypothetical protein	Unknown:Tb-specific	0	0.536649	0.724002	0.704825	-2.51331	-3.43374
8	Tb927.3.2590	hypothetical protein	Unknown:Tb-specific	0	0.313281	0.852225	0.563854	-1.60681	-2.77942
8	Tb10.v4.0217	hypothetical proteinchrX additional unordered contig	Unknown:Tb-specific	0	0.203152	0.247466	1.31982	-3.1951	-4.1553
8	Tb10.6k15.0940	hypothetical protein	Unknown:Tb-specific	0	0.713005	0.719364	0.289784	-1.81212	-2.2716
9	Tb09.160.3710	proliferative cell nuclear antigen (PCNA) putative	DNA-associated	0	0.333051	-0.298686	-0.589327	0.923704	-1.45127
9	Tb10.26.1030	DNA mismatch repair protein putativeMSH2	DNA-associated	0.0218804	0.180028	-0.125192	-1.10054	0.702002	-0.222447
9	Tb927.8.2550	hypothetical protein conserved	DNA-associated	0	0.245264	0.312499	-0.672944	0.612241	-1.26196
9	Tb927.7.6370	hypothetical protein conserved	DNA-associated	2.544	0.0546335	0.218084	-1.0362	0.736241	-0.633131
9	Tb10.70.6660	hypoxanthine-guanine phosphoribosyltransferase putative	Metabolism	0	-0.0732164	0.135039	-0.825971	0.967271	-1.2105
9	Tb927.8.2540	3-ketoacyl-CoA thiolase putative	Metabolism	0	-0.652623	-0.906667	-0.822255	1.45676	-0.943417
9	Tb11.01.0390	dynein heavy chain putative	Other	2.544	0.0983323	0.311591	-1.13	0.551391	-0.38463
9	Tb10.61.2210	hypothetical protein conserved	Other	0.0351963	0.379199	0.376606	-1.22821	0.156255	-0.21783
9	Tb11.02.5590	hypothetical protein conserved	Other	0	-0.24161	-0.423402	-1.24145	1.08278	-0.205096
9	Tb09.211.4820	hypothetical protein conserved	Other	0	0.325213	0.192809	-0.877967	0.671176	-1.09647
9	Tb09.v4.0086	hypothetical protein conservedchrIX additional unordered contigs	Other	0.296694	-0.643479	-0.183831	-0.709187	1.25996	-1.08036
9	Tb927.3.930	dynein heavy chain putative	Other	0	0.298163	0.365462	-0.818876	0.525512	-1.07157
9	Tb11.01.7550	iron superoxide dismutase	Oxidative stress	0.157892	0.089369	0.293733	-1.13198	0.247386	0.0934827
9	Tb927.7.190	thimet oligopeptidase A putativemetallo-peptidase Clan MA(E) Family M3 putative	Protease-related	0	0.0968827	0.0115348	-0.857629	0.928739	-1.09838
9	Tb927.4.5790	UDP-Gal or UDP-GlcNAc-dependent glycosyltransferase putative	Protein transport/modification	0.0218804	-1.40922	-0.372179	-0.608026	1.42879	-0.992607
9	Tb927.1.2600	pumillio RNA binding protein putative	RNA-associated	0.0351963	0.0919919	0.376594	-1.23443	0.500182	-0.328285
9	Tb927.6.4480	valyl-tRNA synthetase putative	Translation	0	0.00703237	0.262125	-0.481794	0.697455	-1.12613
9	Tb11.01.4750	elongation factor 1 gamma putative	Translation	0	0.261636	-0.0540841	-0.521804	0.856622	-1.59657
9	Tb927.3.590	adenosine transporter putative	Transporter	0.0351963	-0.749015	0.187376	-1.20964	1.17934	-0.813007
9	Tb927.3.2050	hypothetical protein conserved	Unknown:conserved	0.00845694	-0.0902287	0.153461	-0.652739	0.91164	-1.21378
9	Tb10.6k15.1450	hypothetical protein conserved	Unknown:conserved	0	0.087787	0.246958	-1.07315	0.861634	-1.126
9	Tb09.160.0650	hypothetical protein conserved	Unknown:conserved	0.971147	-0.0611346	0.213334	-1.1393	0.524879	-0.0154707
9	Tb927.1.4440	hypothetical protein conserved	Unknown:conserved	2.544	-0.196708	-0.452014	-1.00187	1.03781	-0.244714
9	Tb09.244.1650	hypothetical protein	Unknown:Tb-specific	2.544	-0.364783	0.29943	-1.81688	1.07941	-0.747233
9	Tb10.v4.0131	hypothetical proteinchrX additional unordered contig	Unknown:Tb-specific	1.63475	-1.24449	0.278061	-0.673137	1.17835	-1.0738
9	Tb927.4.5330	hypothetical protein	Unknown:Tb-specific	0	0.362632	0.17012	-0.733996	0.69029	-1.41799
9	Tb10.v4.0258	hypothetical proteinchrX additional unordered contig	Unknown:Tb-specific	0.971147	-0.0974121	0.285257	-0.467806	0.848568	-1.63089
9	Tb09.v4.0124	hypothetical proteinchrIX additional unordered contigs	Unknown:Tb-specific	3.90402	-1.14449	0.31518	-1.13507	1.20039	-0.86209
9	Tb927.8.490	hypothetical protein	Unknown:Tb-specific	3.90402	0.794562	0.0168145	-0.935146	0.496683	-1.64489
9	Tb927.3.5780	hypothetical protein	Unknown:Tb-specific	0.971147	-0.575266	0.267185	-0.892996	1.19176	-1.72466
9	Tb09.v1.0970	hypothetical protein	Unknown:Tb-specific	2.544	-0.567784	-0.0422057	-0.692779	1.32848	-2.15758

## Sheet: Key
Cluster	K-median cluster
name	GeneDB systematic ID of first gene in probe-set
description (first gene)	GeneDB description of first gene in probe-set
function	functional category to which first gene in probe set is assigned
multiclass 5 group qval	q-value for multiclass SAM analysis
cBF	log2 ratio of cBF expression level to mean expression level
SL-BF	log2 ratio of slender BF expression level to mean expression level
ST-BF	log2 ratio of stumpy BF expression level to mean expression level
PF-log	log2 ratio of log PF expression level to mean expression level
PF-stat	log2 ratio of stationary PF expression level to mean expression level
