# Supplementary material for: Widespread variation in transcript abundance within and across developmental stages of Trypanosoma brucei
Source: BMC Genomics. 2009 Oct 19;10:482. doi: 10.1186/1471-2164-10-482 (PMC2771046; doi:10.1186/1471-2164-10-482)
Supplement: Additional file 4 — cBF vs PF log. Genes differentially expressed in cBF versus PF-log [file 1471-2164-10-482-S4.XLS]

## Sheet: key
Additional File 5. Jensen et al. Genes with a two-fold change in expression between cultured bloodstream forms (cBF) and procyclic log forms (PF log). Fold change was assessed by SAM or ratio of Tukey medians of the biological replicates. Those genes which were at least two-fold different between all BF (cBF, slender and stumpy) vs all PF (log and stationary) have fold changes in bold. The q-valu…

## Sheet: data
Genes upregulated in log phase bloodstream forms, in vitro
genes	description	fold change	q-value	cBF signal	signal peptide	TMD count
Tb927.1.1500	hypothetical conserved	2.6	0.0504899	20494.5	0	0
Tb927.1.2040	ESAG2	6.5	0	14032.9	1	0
Tb927.1.3550	hypothetical T. brucei specific	3.8	0.164883	4385.35	0	0
Tb927.1.4490	acetyltransferase	2.7	2.57473	4473.17	0	0
Tb927.1.4590, Tb927.1.4550	hypothetical conserved	2.1	0.0798544	38383.6	1	3
Tb927.1.4600, Tb927.1.4630, Tb927.1.4560, Tb927.1.4580, Tb927.1.4540	hypothetical conserved, F-box motif, CFB1A-1E	3.6	0	47725.2	0	0
Tb927.1.4650	hypothetical conserved, F-box motif, CFB2	5.3	0	23126.5	0	0
Tb927.1.4870	ESAG1	9.2	0.0504899	4631.42	1	0
Tb927.1.4890	ESAG2	2.7	2.57473	4292.84	1	0
Tb927.1.4900	ESAG11	4.2	0.0504899	11803.3	1	0
Tb927.1.4910	ESAG1	4.6	0	10092.2	1	0
Tb927.1.5060	VSG-related VR1	2.5	0.561329	5925.38	1	0
Tb927.1.5080	ESAG9	3.2	0.0504899	3697.99	1	0
Tb927.1.5100	ESAG2	5.2	0	12602.4	0	0
Tb927.1.5110	ESAG11	3.6	0.0504899	11074.1	1	0
Tb927.1.5120	ESAG1	2.3	0.164883	4486.72	1	0
Tb927.1.5160	hypothetical T. brucei specific	7.6	0.0504899	6821.68	0	0
Tb927.1.5170	VSG-related VR2	7	0	8241.3	1	0
Tb927.1.5180	hypothetical T. brucei specific	5.8	0.0504899	4026.94	0	0
Tb927.1.5200	ESAG1	2.8	0.301169	4756.11	1	0
Tb927.1.700	phosphoglycerate kinase, glycosomal major, PGKC	10.1	0	32849	0	0
Tb927.2.1700	hypothetical conserved	3.3	0.0504899	10499.2	1	2
Tb927.2.1920	ESAG5	2.6	0.12393	18314.2	1	0
Tb927.2.2020	ESAG3	3.9	0.0504899	17780.8	1	2
Tb927.2.2060	VSG-related VR3	3.1	0.301169	8574.88	1	0
Tb927.2.2120	serine/threonine-protein kinase , NEK family	2.2	0.0798544	11100.6	0	0
Tb927.2.2490	hypothetical T. brucei specific	2.6	0.0504899	4830.47	1	1
Tb927.2.3270	65 kDa invariant surface glycoprotein	6.9	0	18102.7	1	1
Tb927.2.3300, Tb927.2.3290, Tb927.2.3310, Tb927.2.3280	65 kDa invariant surface glycoprotein	5.6	0	13406.7	1	1
Tb927.2.3320	65 kDa invariant surface glycoprotein	8.1	0	14544.2	1	1
Tb927.2.3340	hypothetical T. brucei specific	4.9	0.104672	11497.4	0	0
Tb927.2.3880	heterogeneous nuclear ribonucleoprotein H/F	2.5	0.0504899	19993.2	0	0
Tb927.2.4670	hypothetical conserved	2.7	0.0504899	15221.9	0	4
Tb927.2.6000	glycosylphosphatidylinositol-specific phospholipase C, VSG lipase	3.4	0.0504899	17678.8	0	0
Tb927.2.6180	iron/ascorbate oxidoreductase family protein	13.2	0	6051.7	0	0
Tb927.2.6200	adenosine transporter 2	19.5	0.246898	2939.65	0	11
Tb927.2.6220	adenosine transporter 2	20.7	0	3409.18	0	10
Tb927.2.6230	iron/ascorbate oxidoreductase family protein	6.9	0.0504899	13270.6	0	0
Tb927.2.6240	adenosine transporter 2	20.7	0.0504899	7103.54	0	11
Tb927.2.6280	adenosine transporter 2	20.1	0	7136.52	0	11
Tb927.2.6310	iron/ascorbate oxidoreductase family protein	3.3	1.71659	8181.1	0	0
Tb927.2.6320	adenosine transporter 2	8.4	0	10290.6	0	11
Tb927.3.1470, Tb927.3.1520	VSG-related VR4 and VR7	4.3	0.164883	7116.28	1	0
Tb927.3.1480	hypothetical conserved	3	0.104672	12120.9	0	0
Tb927.3.1490	leucine-rich repeat protein	4.8	0.745192	3199.17	0	0
Tb927.3.1500	VSG-related VR5	33.1	0.0504899	13722.2	1	0
Tb927.3.1510	VSG-related VR6	12.5	0.0504899	21450.4	1	0
Tb927.3.1650	hypothetical T. brucei specific	4.8	0.0504899	5326.49	1	2
Tb927.3.1660	hypothetical conserved, BRCT domain	4.1	0.0504899	11870.8	1	0
Tb927.3.2510	ESAG2	2.2	3.50098	1585.17	1	0
Tb927.3.2520	ESAG1	4.6	0.164883	6414.09	1	0
Tb927.3.2540	VSG-related VR8	3.3	1.29827	2297.37	0	0
Tb927.3.2590	hypothetical T. brucei specific	4	0.561329	6452.22	1	0
Tb927.3.2610	hypothetical conserved	2.7	0.0504899	14514.8	1	10
Tb927.3.3270	ATP-dependent phosphofructokinase	2.7	0.0798544	35921.9	0	0
Tb927.3.3380	TFIIF-stimulated CTD phosphatase	3	0	8246.53	0	0
Tb927.3.3870	lipase domain protein	3.1	0	13228.2	0	7
Tb927.3.4070	hypothetical conserved, major facilitator superfamily	5.3	0	24189.9	0	12
Tb927.3.4090	hypothetical conserved, major facilitator superfamily	5.1	0.0504899	9918.48	1	13
Tb927.3.4180	hypothetical T. brucei specific	2.2	0.745192	6842.28	0	0
Tb927.3.4230	serine peptidase clan SB family S8-like protein	2.7	0.0504899	11496	1	1
Tb927.3.430, Tb11.57.0081-H25N7.17, H25N7.29	ESAG3	11.9	3.50098	1020.2	0	0
Tb927.3.4720	dynamin vacuolar sortin protein 1	2.3	0.104672	13449.3	0	0
Tb927.3.5080	hypothetical conserved, PSP1 C-terminal domain	2	0.360854	13834.7	0	0
Tb927.3.520	ESAG1	7.5	0.0504899	10359.3	1	0
Tb927.3.5390	hypothetical conserved, zinc finger	2.3	0.301169	3358.22	1	0
Tb927.3.560	ESAG11	9.3	0.246898	5745.73	1	0
Tb927.3.5660	UDP-Gal or UDP-GlcNAc-dependent glycosyltransferase	2	0	9637.91	1	1
Tb927.3.5670	hypothetical T. brucei specific	4.3	3.50098	1447.68	1	1
Tb927.3.5680	VSG-related VR9	6.1	0.561329	1903.16	1	0
Tb927.3.5690	hypothetical conserved	4.5	0.977209	3961.94	1	0
Tb927.3.570	ESAG2	5	0.745192	10006.3	1	0
Tb927.3.5700, Tb927.3.5730, Tb927.3.5710	hypothetical conserved	2.9	0.360854	6280.09	1	0
Tb927.3.5720	hypothetical conserved	3	0.561329	3853.34	1	0
Tb927.3.580	leucine-rich repeat protein	3.2	0.0504899	7044.47	0	0
Tb927.3.600	hypothetical T. brucei specific	4.4	0	13864.3	1	1
Tb927.4.1230	hypothetical T. brucei specific	4.8	0	15763.9	0	0
Tb927.4.1640	UDP-galactose transporter	2.3	0.0504899	5224.95	0	8
Tb927.4.2380	HSR1-related GTP binding proteinField	2	0.0504899	16054.1	0	0
Tb927.4.2760	hypothetical conserved	2	0.0504899	16863	0	2
Tb927.4.3400	hypothetical conserved	2	0.0504899	9985.23	0	0
Tb927.4.3480	hypothetical T. brucei specific	2.3	0	16079.5	1	4
Tb927.4.3980	chaperone protein DNAJ	3.4	0	10760.2	0	0
Tb927.4.4020	amino acid transporter	2.7	0	26378.5	0	11
Tb927.4.4410	receptor-type adenylate cyclase GRESAG 4	2.3	0.0504899	12748.8	1	1
Tb927.4.4430	receptor-type adenylate cyclase GRESAG 4	2.7	0.0504899	8647.59	1	1
Tb927.4.4440	receptor-type adenylate cyclase GRESAG 4	2.7	0.12393	3721.07	1	1
Tb927.4.4460	receptor-type adenylate cyclase GRESAG 4.4B	2.1	0.0798544	12284.9	1	1
Tb927.4.4520	hypothetical conserved, cold shock DNA binding domain	3.8	0.0798544	11127.3	0	0
Tb927.4.4580	hypothetical conserved	5.9	0	9624.95	0	0
Tb927.4.4860	amino acid transporter 8	2.3	0.0504899	9609.83	0	11
Tb927.4.4900	hypothetical T. brucei specific	2.2	0.0504899	14295.2	0	0
Tb927.4.500	hypothetical conserved, FHA and BRCT domains	2.6	0.0504899	10222.2	0	0
Tb927.4.5310	serine/threonine-protein kinase , NEK family, PH domain	2.6	0	13984.9	0	0
Tb927.4.710	hypothetical conserved	2.7	0.246898	11636.5	0	0
Tb927.4.810	ESAG5	2.8	0.0504899	9700.14	1	0
Tb927.5.110	VSG-related VR10	4.1	0.246898	1468.01	1	0
Tb927.5.120	ESAG9	16.3	0.561329	6730.89	0	0
Tb927.5.130	VSG-related VR11	5.4	0.0504899	5216.05	1	0
Tb927.5.1380	hypothetical T. brucei specific	2.3	0.0798544	15437	0	0
Tb927.5.1390	64 kDa invariant surface glycoprotein	5.5	0	7559.18	1	1
Tb927.5.140	hypothetical conserved	2.4	0.0798544	4378.76	0	0
Tb927.5.1400	hypothetical T. brucei specific	3.5	0.0798544	5709.34	0	0
Tb927.5.1410	64 kDa invariant surface glycoprotein	17.1	0.0504899	5352.13	1	1
Tb927.5.1430	64 kDa invariant surface glycoprotein	3.6	0.0504899	6582.48	1	1
Tb927.5.1440	hypothetical T. brucei specific	5.1	0.977209	881.781	0	0
Tb927.5.1970	hypothetical T. brucei specific	3.6	0.301169	2956.77	0	0
Tb927.5.1990	hypothetical conserved	3.3	0.0504899	20191.5	1	1
Tb927.5.2000	hypothetical T. brucei specific	3	0.0504899	13988.6	1	0
Tb927.5.2010	hypothetical T. brucei specific	3.6	0.977209	3879.99	0	0
Tb927.5.2480	hypothetical conserved	2	0	13157.7	0	0
Tb927.5.286b	adenosine transporter 1	2.3	0.0504899	9395.68	0	0
Tb927.5.309b	hypothetical T. brucei specific	1.7	2.57473	7927.4	0	0
Tb927.5.310	hypothetical T. brucei specific, ISG-like	4.2	0	29464.9	1	1
Tb927.5.3220	signal peptidase type I	2.2	0.0504899	13694.5	0	0
Tb927.5.3320	protein kinase	2.4	0.0504899	6629.23	0	1
Tb927.5.350	75 kDa invariant surface glycoprotein	2.4	0.0504899	13043.9	1	1
Tb927.5.360, Tb927.5.360b	75 kDa invariant surface glycoprotein	4.7	0	17510	1	1
Tb927.5.3660	hypothetical conserved	3.4	0	18785.9	0	0
Tb927.5.370	75 kDa invariant surface glycoprotein	6.2	0.0504899	11233.3	1	1
Tb927.5.390	75 kDa invariant surface glycoprotein	5.9	0.0798544	17711.5	0	0
Tb927.5.400	75 kDa invariant surface glycoprotein	4.2	0.0504899	13688.1	1	1
Tb927.5.4010	hypothetical T. brucei specific	3.8	0.0504899	17274.5	1	0
Tb927.5.4600, Tb05.5K5.240	ESAG3	2.1	0.0504899	10824.8	1	1
Tb927.5.4620	ESAG9	4.2	0.164883	1316.28	1	0
Tb927.5.4630	ESAG1	2.8	0.977209	1978.57	1	0
Tb927.5.610	acidic phosphatase	3.9	0	21843.9	1	2
Tb927.5.630	acidic phosphatase, ISG65-like	3.7	0	29579.8	1	1
Tb927.5.890	oligosaccharyl transferase subunit	2.9	0.12393	10459.7	0	10
Tb05.5K5.200, Tb927.5.4560	guanine deaminase	2	2.57473	7271.12	0	0
Tb05.5K5.210	hypothetical T. brucei specific	2.5	0.0504899	8628.12	1	2
Tb05.5K5.220, Tb927.5.4580	hypothetical T. brucei specific	5.5	0.0504899	7148.72	1	2
Tb05.5K5.250	hypothetical T. brucei specific	2.4	0.360854	6826.83	0	0
Tb927.6.1310	hypothetical conserved	2.8	0.12393	11716	1	0
Tb927.6.1330	hypothetical conserved	7.3	0.360854	3246.7	1	0
Tb927.6.1350	hypothetical conserved	3	0.164883	11507.6	1	0
Tb927.6.1370	hypothetical conserved	2.1	0.12393	15058.3	1	0
Tb927.6.1460	cyclin 3mitotic cyclin	2.4	0.0504899	11042.5	0	0
Tb927.6.170	receptor-type adenylate cyclase GRESAG 4	2.2	0.360854	6103.17	1	1
Tb927.6.2530	hypothetical T. brucei specific	2	0.561329	3569.46	1	4
Tb927.6.3000	fatty acid desaturase sphingolipid delta 4 desaturase	2.3	0.745192	10539.7	0	5
Tb927.6.3120	chaperone protein DNAJ	2.5	0	17514.2	0	0
Tb927.6.330, Tb927.8.791, Tb927.8.7890, Tb927.6.320	receptor-type adenylate cyclase GRESAG 4	1.9	1.29827	12162.1	1	1
Tb927.6.3480	RNA-binding protein	4.6	0.0798544	15067.5	0	0
Tb927.6.350	hypothetical conserved	3.8	1.29827	5402.02	0	0
Tb927.6.3640	hypothetical conserved	2	0.0798544	10928	0	0
Tb927.6.4390	kinesin	2.4	0.164883	12825.8	0	0
Tb927.6.440	haptoglobin-hemoglobin receptor	4	0.0504899	15594.8	1	0
Tb927.6.4810	zinc-binding protein (Yippee)	1.9	1.71659	3901.64	0	0
Tb927.6.500, Tb927.6.470	receptor adenylate cyclase GRESAG2	2.6	0.360854	17892.2	1	0
Tb927.6.560	cysteine peptidase C (CPC)	2	0.0504899	17545.9	1	0
Tb927.6.930	metacaspase MCA3	3	0.0504899	1906.43	1	0
Tb06.3A7.960	hypothetical T. brucei specific	2	0	11866.5	1	0
Tb927.7.1420	hypothetical conserved, ankyrin repeats	2.2	0.104672	13373.3	0	4
Tb927.7.180	hypothetical T. brucei specific	3.8	0	13536.5	1	0
Tb927.7.2190	hypothetical conserved, TRAP alpha motif	2.1	0.301169	3175.85	1	2
Tb927.7.2650	hypothetical conserved	4.1	0	27222.3	0	0
Tb927.7.300	UDP-Gal or UDP-GlcNAc-dependent glycosyltransferase	2.1	0.0504899	19406	1	0
Tb927.7.3250	ESAG6	2.9	0.164883	6263.05	1	0
Tb927.7.3260	ESAG7	2.4	0.0798544	11223.3	1	0
Tb927.7.3720	hypothetical T. brucei specific	2.6	0.0798544	10271.3	1	4
Tb927.7.3730	RNA-binding protein	2.4	0.0504899	19060	0	0
Tb927.7.4110	kinesin	2.5	0.0798544	4713.78	0	0
Tb927.7.4230	hypothetical conserved	2.4	0	15272.3	1	1
Tb927.7.4260	hypothetical conserved	2.8	0	22842.3	1	1
Tb927.7.4500	hypothetical conserved, PX domain	2.3	0.0504899	19541.9	0	0
Tb927.7.4650	SNF2 DNA repair protein	3.6	0	9703.69	0	0
Tb927.7.4690	hypothetical T. brucei specific	2.4	0.0504899	9902.74	1	1
Tb927.7.470	hypothetical T. brucei specific	3.2	0	9996.79	1	2
Tb927.7.5830	hypothetical conserved	2	0.301169	5935.73	0	0
Tb927.7.6440	hypothetical conserved	2.7	0.0504899	2420.37	0	1
Tb927.7.6490	hypothetical conserved	3.5	0.0798544	13623.5	1	0
Tb927.7.6560	hypothetical conserved	2	0.977209	6636.92	1	0
Tb927.7.6570	hypothetical conserved	5.3	0.0504899	7749.43	1	1
Tb927.7.6600	hypothetical conserved	3.9	0.0798544	9375.19	1	0
Tb927.7.6860	ESAG5	4.8	0	22923.6	1	1
Tb927.7.7510	hypothetical T. brucei specific	2.3	0.164883	14463.2	0	0
Tb927.7.7520	receptor-type adenylate cyclase GRESAG 4	3.5	0.0798544	3299.38	1	2
Tb927.7.7530	receptor-type adenylate cyclase GRESAG 4	3.6	0.301169	2948.9	0	2
Tb927.8.1200	vacuolar-type Ca2+-ATPase 2, PMC2	2.5	0	14541.6	0	10
Tb927.8.2070	hypothetical conserved	3.3	0	5180.51	0	0
Tb927.8.2080	hypothetical conserved	2.3	0.360854	4889.47	0	0
Tb927.8.2660	hypothetical conserved, Kelch motif	2	0.0504899	8424.85	0	0
Tb927.8.2780	RNA-binding protein RBP10	4.1	0.0504899	22483.1	0	0
Tb927.8.3390	hypothetical conserved	2.1	2.57473	1933.54	1	2
Tb927.8.3720	hypothetical conserved	2.6	0.0504899	16289.1	1	2
Tb927.8.3730	hypothetical conserved	2	0.0504899	11936.2	1	4
Tb927.8.4060	flagellum-adhesion glycoprotein	4.5	0	11088.4	1	2
Tb927.8.4200	hypothetical conserved	3	0.0504899	10928.5	0	0
Tb927.8.4340	hypothetical conserved	2.6	0.0504899	15127.4	1	4
Tb927.8.4360	hypothetical conserved	2	0.0798544	8663.51	0	12
Tb927.8.4430	nucleoside phosphorylase	3.2	0	23275.5	0	0
Tb927.8.5050	hypothetical conserved, OTU protease domain	2.2	0.0504899	13600.9	0	0
Tb927.8.5140	Diacylglycerol kinase catalytic domain	2.2	0.0504899	16972.5	0	0
Tb927.8.5870	hypothetical conserved	2.1	0.0504899	25657.4	0	0
Tb927.8.5910	hypothetical T. brucei specific	2.2	0.0798544	5323.42	1	0
Tb927.8.6450	inhibitor of cysteine peptidasechagasin family (I42)	2	0.0504899	29642.5	0	0
Tb927.8.6710	hypothetical conserved	3	0	16299.3	1	6
Tb927.8.6720	hypothetical conserved	5.6	0.0504899	17809.5	1	6
Tb927.8.6730	hypothetical conserved	5.9	0.0504899	13397.3	1	6
Tb927.8.7110	serine/threonine-protein kinase, NEK family, PH domain	2	0.0798544	16131.7	0	0
Tb927.8.7300, Tb927.8.7320	VSG-related VR13 and VR 14	3.7	0.0504899	16812.4	1	0
Tb927.8.7310	hypothetical T. brucei specific	3.1	0.0504899	5105.93	1	0
Tb927.8.7330	hypothetical T. brucei specific	3.7	0	5727.43	1	0
Tb927.8.7710	hypothetical conserved	2.2	0.104672	4593.37	0	1
Tb927.8.7720	hypothetical conserved	4.9	0	5728.11	1	1
Tb927.8.7750	hypothetical conserved	2.1	0.977209	4860.66	0	0
Tb927.8.7760	hypothetical conserved	2.6	0.104672	9886.57	0	0
Tb927.8.7780	hypothetical conserved	2.2	0.977209	9500.04	0	0
Tb927.8.7820	hypothetical conserved, cold shock DNA binding domain	3.1	0.0504899	30732.6	0	0
Tb927.8.7900	receptor-type adenylate cyclase GRESAG 4	2.4	0.0504899	7601.52	1	2
Tb927.8.7920	receptor-type adenylate cyclase GRESAG 4	2.3	0.246898	12697	1	2
Tb927.8.7930	receptor-type adenylate cyclase GRESAG 4	2.3	0.0504899	23460.2	1	2
Tb927.8.7970	hypothetical T. brucei specific	4.8	0	18841	0	0
Tb927.8.8000	hypothetical conserved	2.2	0	13287.7	0	0
Tb927.8.8030	hypothetical conserved	2	0	6945.42	1	1
Tb927.8.8270	hypothetical conserved, HSF DNA binding motif	2.1	0.104672	5129.83	0	0
Tb927.8.8320	hypothetical conserved	2.9	0.0504899	9831.21	0	0
Tb927.8.8330	calpain cysteine peptidase	3.3	0.0504899	19000	0	0
Tb09.142.0310	ESAG1	5.4	1.29827	2969.09	1	0
Tb09.142.0320	hypothetical T. brucei specific	2.2	0.0798544	11171.7	0	0
Tb09.142.0380	hypothetical conserved, ESAG9-like	2.1	3.50098	6996.07	0	0
Tb09.160.0430	hypothetical conserved	2.2	0	25732.6	1	10
Tb09.160.1180	nucleolar protein	2.3	0.0798544	4877.26	0	0
Tb09.160.1490	hypothetical conserved, methylated DNA binding motif	2.1	0.0798544	6911.24	0	0
Tb09.160.3090	HSP70-like protein	2.4	0.0798544	26203.3	1	1
Tb09.160.3740	hypothetical conserved	2.2	0.0798544	7696.82	0	0
Tb09.160.4570, Tb09.160.4590	arginine kinase	2.1	0.0504899	8792.22	0	0
Tb09.160.4760	hypothetical T. brucei specific	2.3	0.0504899	10568.6	0	0
Tb09.160.5350	VSG-related VR15	3.4	0.301169	9128.65	1	0
Tb09.160.5380	ESAG11	3.5	0.246898	6417.14	1	1
Tb09.160.5390	ESAG2	4.4	3.50098	10072.5	1	0
Tb09.160.5400	ESAG9	10	2.57473	4589.35	1	0
Tb09.211.0450	hypothetical conserved	2.2	0	14191	1	3
Tb09.211.0540	fructose-1,6-bisphosphatase	2.3	0.164883	13477.8	0	0
Tb09.211.1010	sphingolipid synthase 3	2.3	0	12553.9	1	5
Tb09.211.1020	sphingolipid synthase 2	3.1	0.0504899	9771	0	4
Tb09.211.1720	hypothetical conserved, zinc finger	2.5	0.0504899	18066	0	0
Tb09.211.2060	hypothetical T. brucei specific	2.5	0	13279.9	1	1
Tb09.211.3880	hypothetical conserved, alpha/beta hydrolase fold	2.2	0.0504899	20418.7	0	5
Tb09.211.3955	hypothetical conserved, predicted heat shock factor binding protein	2.3	0.0504899	27494.6	0	0
Tb09.244.2120	ESAG5	2	0.0504899	8399.95	1	1
Tb09.244.2180	retrotransposon hot spot protein 3 (RHS3)	2.8	3.50098	1282.83	0	0
Tb09.244.2190	hypothetical conserved	4	0.360854	5942	1	0
Tb09.244.2200	VSG-related VR24	4.3	0.745192	2404.03	1	0
Tb09.244.2230	hypothetical conserved	3.8	0.977209	4206.45	1	0
Tb09.244.2240	VSG-related VR23	5.1	0.977209	2604.94	1	0
Tb09.244.2280	VSG-related VR22	3.1	1.29827	880.913	1	0
Tb09.244.2310	VSG-related VR21	7.6	0.977209	2584.27	1	0
Tb09.244.2330	VSG-related VR20	5.2	1.29827	3974.42	1	0
Tb09.244.2340	hypothetical T. brucei specific	3.5	0.745192	1393.54	0	0
Tb09.244.2380	ESAG4	2.2	2.57473	4502.46	1	2
Tb09.v1.0290, Tb09.160.5440	VSG-related VR17 and VR19	4.2	0.246898	6386.17	0	0
Tb09.v1.0300	VSG-related VR16 and VR18	4.4	0.0504899	6353.79	1	0
Tb09.v1.0320	ESAG2	4.2	1.71659	12057.7	1	0
Tb09.v1.0500, Tb09.v1.0530	hypothetical conserved	2.4	3.50098	2046.16	1	0
Tb09.v1.0540, Tb09.v1.0510	hypothetical conserved	2.4	3.50098	3110.53	1	1
Tb09.v1.0650	hypothetical conserved	2.2	0	16738.7	1	2
Tb09.v1.0820, Tb09.244.2290, Tb09.v1.0830	hypothetical conserved	6.6	0.104672	3164.17	0	0
Tb09.v4.0013	retrotransposon hot spot (RHS) protein+B288	7.2	0.246898	3457.71	0	0
Tb09.v4.0014, Tb09.v4.0110, Tb09.244.2160	hypothetical T. brucei specific	3	0.12393	6433.14	0	0
Tb09.v4.0060	hypothetical T. brucei specific	2	4.85014	4030.38	0	0
Tb09.v4.0065	ESAG1	2.1	0.561329	7263.13	0	0
Tb10.389.0720	hypothetical conserved	2.2	0.104672	12448.8	0	0
Tb10.389.0740	hypothetical conserved, zinc finger	7.6	0	16571	0	0
Tb10.389.1640	RNA-binding protein	2.9	0	4885.02	0	0
Tb10.389.1780	hypothetical conserved	2	0.12393	9263.07	1	0
Tb10.61.0380	glycerol uptake protein	2.3	0.0504899	11745.6	0	12
Tb10.61.1710	sarcoplasmic reticulum glycoprotein sarcalumenin precursor	2	0	9921.29	0	0
Tb10.61.1750	C-terminal motor kinesin	5	0	24612.4	0	0
Tb10.61.2520	TFIIF-stimulated CTD phosphatase	2.5	0.360854	16649.4	0	0
Tb10.61.2650	aquaglyceroporin	4.2	0	28912.8	0	6
Tb10.61.2680	pyruvate kinase 1	3.5	0	35163.6	0	0
Tb10.61.2750	major facilitator superfamily protein (MFS)	2.5	2.57473	8884.9	0	4
Tb10.61.3130	hypothetical conserved	2.3	0.0504899	15076.8	0	0
Tb10.6k15.0880	hypothetical T. brucei specific	4.4	0.0504899	6235.93	1	0
Tb10.6k15.0890	ESAG3	5.4	0	8870.41	1	1
Tb10.6k15.0900	ESAG3-like protein	4.6	0.0504899	11913.2	1	2
Tb10.6k15.0910	ESAG3	4.1	0.0504899	19709.7	1	2
Tb10.6k15.0920	ESAG3	4.7	0.12393	8353.48	1	1
Tb10.6k15.0940	hypothetical T. brucei specific	5.1	0.0504899	12081.5	1	1
Tb10.6k15.1190	hypothetical conserved	2.5	0.0504899	24605.1	0	0
Tb10.6k15.1970	hypothetical conserved, nucleotide binding	2.1	0.246898	7016.96	0	0
Tb10.6k15.2030	glucose transporterglucose transporter 1E	4.4	0	23369.7	0	12
Tb10.6k15.2040	hexose transporterglucose transporter 1B	2.7	0	48060.9	0	12
Tb10.6k15.2290	protein disulfide isomerase, bloodstream specific	2.4	0	28599.4	1	0
Tb10.6k15.3640	alternative oxidase	5.2	0	25749.4	1	1
Tb10.6k15.4010	hypothetical conserved	3.2	0	14321.6	0	10
Tb10.70.0020	hypothetical conserved	4.5	0	23551.3	0	11
Tb10.70.0040	hypothetical conserved	3.9	0	18738.5	0	11
Tb10.70.1130	hypothetical conserved, UIM domain	2.2	0	20751.2	0	0
Tb10.70.1280	hypothetical conserved	7.1	0	13245	1	0
Tb10.70.1290	hypothetical conserved	12.7	0.0504899	7265.75	1	0
Tb10.70.1300	procyclin-associated gene 2 (PAG2) protein	9.9	0.164883	7362.35	1	0
Tb10.70.1310	procyclin-associated gene 1 (PAG1) protein	3.6	0.164883	9069.64	1	0
Tb10.70.1850	hypothetical conserved, zinc finger	2.7	1.71659	3724.71	0	0
Tb10.70.2020	hypothetical conserved, zinc finger	4.7	0.0798544	8391.16	0	0
Tb10.70.2420	GPI inositol deacylase precursor	2.6	0.0504899	21099.5	1	0
Tb10.70.2840	hypothetical T. brucei specific	3.7	0.0504899	5326.76	1	0
Tb10.70.2850	hypothetical T. brucei specific	8.8	1.29827	1215.75	1	0
Tb10.70.2990	hypothetical conserved	2.1	0.0504899	15837.6	1	10
Tb10.70.3390	hypothetical conserved	2	0.0798544	8077.2	0	6
Tb10.70.3560	hypothetical conserved, RING finger	2.4	0.0504899	6310.02	0	0
Tb10.70.3610	hypothetical conserved	2.4	0.0504899	14482.2	0	1
Tb10.70.3710	aspartate aminotransferase	2.2	0.12393	10131.7	0	0
Tb10.70.3780	hypothetical T. brucei specific	2	0.104672	10672.2	1	0
Tb10.70.4080	hypothetical conserved	2.5	0.104672	12110.5	1	0
Tb10.70.5060	hypothetical conserved	2.2	0.0504899	14355.9	0	0
Tb10.70.5250	metacaspase MCA4	15.1	0	15483.4	0	0
Tb10.70.5290	major surface protease gp63 MSP-C	5.2	0.12393	14866.6	1	0
Tb10.70.5340	casein kinase I	2.6	0	12672.5	0	0
Tb10.70.5400	hypothetical conserved	2	0.0504899	9735.38	0	0
Tb10.70.5820	hexokinase, HK1	13.4	0	27920	0	0
Tb10.70.6110	hypothetical T. brucei specific	2.1	2.57473	7568.24	0	0
Tb10.70.6130	hypothetical T. brucei specific	3.6	0.360854	5558.8	0	0
Tb10.70.7090	serine carboxypeptidase (CBP1)	3.9	0.0798544	16382.7	1	0
Tb10.70.7150	hypothetical conserved	2.9	0.0504899	9361.58	1	0
Tb10.70.7750	hypothetical conserved	2.6	0.0798544	22316.6	1	10
Tb10.v4.0002	ESAG1	27.8	0.301169	3226.58	1	0
Tb10.v4.0213	ESAG1	18.9	4.85014	1843.56	0	0
Tb10.v4.0217	hypothetical T. brucei specific	14.5	0.246898	9031.21	0	0
Tb11.01.0090	hypothetical conserved, zinc finger	2.1	0.12393	19108.2	0	0
Tb11.01.0120	haloacid dehalogenase-like hydrolase	2.3	0.0504899	8481.97	0	0
Tb11.01.0210	hypothetical T. brucei specific	2.1	0.104672	9806.72	0	3
Tb11.01.0220	hypothetical conserved, zinc finger	2.7	0.0798544	20691	0	0
Tb11.01.2460	hypothetical conserved	2.1	0.0504899	15794.8	1	1
Tb11.01.2580	hypothetical conserved, ARM repeat superfamily	2.7	0.745192	5636.02	0	0
Tb11.01.3390	DNA topoisomerase II	2.2	0.360854	20052.1	0	0
Tb11.01.3580	hypothetical conserved, serine-esterase like motif	2.2	0.12393	10321.1	0	0
Tb11.01.3940	RNA-binding protein	2.9	0.12393	6039.1	0	0
Tb11.01.5210	hypothetical conserved	3.9	0.0798544	2642.42	1	3
Tb11.01.6010	hypothetical conserved, ankyrin repeat motif	2.1	0.0504899	9638.85	0	0
Tb11.01.6060	ADP-ribosylation factor GTPase activating protein 1	2.2	1.71659	4624.53	0	0
Tb11.01.6210	procyclin-associated gene 2-like protein	3.3	0.0504899	22849.3	0	1
Tb11.01.6220	procyclin-associated gene 4 (PAG4)	4.1	0.0504899	10444.3	1	0
Tb11.01.6230	ESAG2	7.2	0	28342.8	1	0
Tb11.01.6240	ESAG2	6.4	0	26902	1	0
Tb11.01.6250	ESAG11	3.8	0	14205.5	1	0
Tb11.01.7530	hypothetical conserved	2.2	0.0798544	11475.5	0	2
Tb11.01.8270	hypothetical conserved, zinc finger	2.3	0.0504899	18419.8	0	0
Tb11.02.0010	hypothetical conserved	2.5	0.0504899	20574.3	0	0
Tb11.02.0730	metacaspasecysteine peptidase	2.4	0.12393	11810.1	1	1
Tb11.02.1564	leucine-rich repeat protein	5.1	0.360854	5085.57	0	0
Tb11.02.1565	hypothetical T. brucei specific	4.8	0.0504899	9205.06	1	0
Tb11.02.1566	VSG-related VR27	8	0	12757.6	1	0
Tb11.02.1580	leucine-rich repeat protein	2.2	0.561329	15932.1	0	0
Tb11.02.1640	kinetoplastid-specific dual specificity phosphatase	2.3	0.0504899	5100.41	0	0
Tb11.02.2470	hypothetical conserved, zinc finger	2	0.0504899	15163.3	0	0
Tb11.02.3950	ABC transporter	2.1	0.164883	11482.8	0	12
Tb11.02.4750	hypothetical conserved	2.4	0.0504899	13287.4	0	2
Tb11.02.4930	acidocalcisomal pyrophosphatase VSP1	2	0.164883	21099.7	0	0
Tb11.02.5310	major surface protease A Gp63 MSP-A	2.3	0.0504899	16249.3	1	0
Tb11.02.5540	hypothetical conserved	3	0	15673.5	0	4
Tb11.02.5610	Gp63-1 surface protease homolog	3.7	0.104672	6644.97	1	0
Tb11.02.5630	Gp63-1 surface protease homolog	4.2	0.0504899	10649.4	1	0
Tb11.02.5640	Gp63-1 surface protease homolog	3.3	0.246898	12431.4	1	0
Tb11.0360	Gp63-3 surface protease homolog chrXI additional unordered contigs	3.4	0.0504899	9307.15	0	0
Tb11.0370	Gp63-1 surface protease homolog chrXI additional unordered contigs	3.6	0.0504899	4694.91	1	0
Tb11.0380	Gp63-1 surface protease homolog chrXI additional unordered contigs	2.6	0.12393	10328.9	1	0
Tb11.1000	ESAG9	6	4.85014	1638.56	1	0
Tb11.1020	ESAG1	15	0.246898	5379.58	1	0
Tb11.12.0008	hypothetical conserved	3.1	0.0504899	18166.2	1	4
Tb11.12.0016	glutathionylspermidine synthetase	2.1	0.0504899	20983.1	0	2
Tb11.17.0002	ESAG1	4.8	0.977209	1893.48	1	0
Tb11.47.0001	65 kDa invariant surface glycoprotein-like protein	3.3	0	10213.6	1	1
Tb11.47.0014	hypothetical conserved	2.4	0.0504899	12941.1	0	2
Tb11.47.0021	hypothetical conserved	10.2	0.0504899	21498.5	0	0
Tb11.47.0026	hypothetical conserved	4.4	0.0504899	10832.6	0	0
Tb11.47.0031	cdc2-related protein kinase	3.1	0.0504899	15760	0	0
Tb11.v4.0002	hypothetical T. brucei specific	3.5	0.561329	2332.78	0	2
Tb11.v4.0003	hypothetical T. brucei specific	2	0.977209	6223.26	0	1
13J3.02	ESAG10	2	0.360854	2072.56	0	0
13J3.10	ESAG6	2.7	1.71659	2409.26	0	0
13J3.12	ESAG5	7.7	0.0504899	13273.6	0	0
13J3.17	ESAG8	7.7	0.561329	20606	0	0
H25N7.14	ESAG	3.8	0.12393	8723.1	0	0
H25N7.21	hypothetical T. brucei specific	3.1	3.50098	1462.93	0	0
H25N7.22	ESAG8	8.1	0.977209	10332.9	0	0
H25N7.23	ESAG3	22.8	0.164883	6304.26	0	0
H25N7.24-H25N7.18	hypothetical T. brucei specific, similar to ESAG2/3	8.4	0.0504899	5187.59	0	0
H25N7.25	hypothetical T. brucei specific	3.8	1.29827	2307.66	0	0
H25N7.26	ESAG4	3.3	1.71659	15721.7	0	0
H25N7.28	ESAG8	3.3	0.246898	3940.47	0	0
H25N7.30	hypothetical T. brucei specific, similar to ESAG2/3	6.6	0.164883	5559.83	0	0
N19B2.185	hypothetical T. brucei specific	4.7	0.104672	5685.15	0	0
N19B2.190	hypothetical T. brucei specific, transmembrane	9.6	0.164883	6885.31	0	0
Genes upregulated in log phase procyclic forms
gene	description	fold change	q-value	PF log signal	signal peptide	TMD count
Tb927.1.2230	calpain-like protein fragment	2.1	0.246898	18379.4	0	0
Tb927.1.2260	calpain-like protein fragment	2.7	0	36386.4	0	0
Tb927.1.3310	hypothetical conserved	2.2	0.170404	14595.8	0	0
Tb927.1.4100	cytochrome oxidase subunit IV	4.1	0	18099.3	1	0
Tb927.1.4440	hypothetical conserved	3	0.360854	2931.32	1	4
Tb927.1.710	phosphoglycerate kinase, cytosolic, PGKB	5.4	0	21623.7	0	0
Tb927.1.840	hypothetical conserved	1.9	3.50098	8322.97	1	2
Tb927.1.880	hypothetical conserved, multiple AAA domains	2	0.301169	10131.5	0	0
Tb927.2.2140	hypothetical conserved	3	0.170404	4018.23	1	1
Tb927.2.2510, Tb927.2.2520	hypothetical conserved	2.1	0	36969.3	0	0
Tb927.2.3610	hypothetical conserved	2.7	0.170404	12950.1	0	1
Tb927.2.4200	protein kinase	2.5	0.170404	7598.35	0	0
Tb927.2.4210	glycosomal phosphoenolpyruvate carboxykinase	2.8	0	29624.2	0	0
Tb927.2.5700	hypothetical T. brucei specific	2.7	2.57473	3967.06	0	0
Tb927.3.1380	ATP synthase F1beta chain mitochondrial complex V	2.6	0	33537.6	1	0
Tb927.3.1410	cytochrome oxidase subunit VII	3.2	0.170404	27390.8	0	0
Tb927.3.1600	hypothetical conserved	1.7	1.71659	2780.21	0	0
Tb927.3.2050	hypothetical conserved	1.7	1.29827	4342.89	1	0
Tb927.3.2150	protein phosphatase 2C	2.2	0.170404	6871.64	0	0
Tb927.3.2180	hypothetical conserved	2.1	0.170404	28652	0	1
Tb927.3.2230	succinyl-CoA synthetase alpha subunit	2.2	0.170404	20888.9	0	0
Tb927.3.2650	cytochrome c oxidase copper chaperone	2.4	0.170404	6303.67	0	0
Tb927.3.2880	hypothetical conserved	2.7	0.170404	6524.11	1	0
Tb927.3.3630	elongation factor Ts	2.5	0	12089.6	0	0
Tb927.3.4020	phosphatidylinositol 4-kinase alpha	2.4	0.977209	4603.3	0	0
Tb927.3.4080	hypothetical conserved, major facilitator superfamily	2	0.170404	21632.3	1	14
Tb927.3.4393	312.pre-tRNA-Ser-00001|tRNA Serine	2.6	3.50098	2602.75
Tb927.3.4399	tRNA Serine	2.9	3.50098	2713.61
Tb927.3.4500	fumarate hydratase (fumarase)	3.4	0.170404	20534	0	0
Tb927.3.4650	C-8 sterol isomerase	2.3	0.170404	14085.6	1	1
Tb927.3.4850	enoyl-CoA hydratase mitochondrial precursor	2.4	0.170404	5177.54	0	0
Tb927.3.5410	hypothetical conserved	2.3	0.170404	7143.26	0	2
Tb927.3.5760	hypothetical conserved	2.7	0.246898	1428.92	1	0
Tb927.3.5780	hypothetical T. brucei specific	3.5	0.360854	1364.37	0	0
Tb927.3.5830	ESAG1	3.3	0.360854	832.256	1	0
Tb927.3.590	adenosine transporter	3.2	0.170404	5329.42	1	11
Tb927.3.700	hypothetical conserved	3.8	0.170404	24533.5	0	1
Tb927.3.860	acyl carrier protein mitochondrial precursor, NDUFAB1 subunit of complex I	2.7	0.170404	10191.5	0	0
Tb927.3.940	hypothetical conserved	2.1	0	10626.7	0	0
Tb927.4.1360	hypothetical conserved	4.4	0.170404	9977.52	0	0
Tb927.4.3850	hypothetical conserved, NLE domain and WD40 repeats	2	0.360854	4476.48	0	0
Tb927.4.3950	cytoskeleton-associated protein CAP5.5 , cysteine peptidase	2.2	0.170404	32551.7	0	0
Tb927.4.4080	C-5 sterol desaturase	2.9	0.170404	6071.52	1	4
Tb927.4.4380	PPase1, vacuolar-type proton translocating pyrophosphatase 1	2.3	0.170404	5062.39	1	14
Tb927.4.4620	cytochrome oxidase subunit VIII	3	0.170404	16122.2	0	1
Tb927.4.4730	amino acid transporter	3	0.170404	38701.7	0	11
Tb927.4.4940	hypothetical conserved	2.1	0.170404	21738.2	0	0
Tb927.4.4990, Tb927.8.7430	ubiquinol-cytochrome C reductase	2	0.170404	20325.3	0	0
Tb927.4.5080	hypothetical conserved	1.9	0.170404	7118.89	0	3
Tb927.4.5340	hypothetical conserved	2.1	0	6326.92	0	0
Tb927.4.5440	hypothetical T. brucei specific	3.5	0.561329	1326.65	0	0
Tb927.4.5790	UDP-Gal or UDP-GlcNAc-dependent glycosyltransferase	3.6	0.745192	975.894	0	0
Tb927.4.720	hypothetical conserved	2.2	0.170404	20582.6	0	1
Tb04_tRNA_Val_3, Tb927.4.4666	169.pre-tRNA-Val-00003|tRNA Valine	2.2	4.85014	3052.27	na	na
Tb927.5.1050	hypothetical T. brucei specific	1.9	0.170404	7792.18	0	0
Tb927.5.1060	mitochondrial processing peptidase beta subunit	5.4	0	22192.9	0	0
Tb927.5.1150	pre-mRNA splicing factor ATP-dependent RNA helicase	2.2	0.170404	8176.94	0	0
Tb927.5.1560	ATP-dependent DEAD/H RNA helicase	2.1	0.170404	8603.34	0	0
Tb927.5.2020	hypothetical conserved	2.1	1.29827	6759.76	0	0
Tb927.5.2030	hypothetical conserved	2.1	0.561329	6015.41	1	6
Tb927.5.2160	hypothetical conserved	2.4	0.170404	28948.8	0	0
Tb927.5.2260	hypothetical conserved	3.2	0.170404	49312	0	0
Tb927.5.2560	hypothetical conserved	8.8	0.170404	5776.3	0	1
Tb927.5.2930	hypothetical conserved	2.6	0	19333.8	0	0
Tb927.5.3040	hypothetical conserved	2.6	0	10291	1	1
Tb927.5.3090	hypothetical conserved	3.8	0	10286.2	0	0
Tb927.5.3340	hypothetical conserved	2.1	0	7638.4	0	0
Tb927.5.3350	iron superoxide dismutase, SODA	2.4	0.170404	15196.9	0	0
Tb927.5.340, Tb927.5.340b	ESAG5	2.5	0.170404	7934.87	1	0
Tb927.5.3800	glutamine hydrolysing (not ammonia-dependent) carbomoyl phosphate synthase	2	0.977209	11256.3	0	0
Tb927.5.4020	hypothetical T. brucei specific	2.2	0.977209	7219.93	1	0
Tb927.5.4040	hypothetical conserved	2	0.170404	5807.36	0	0
Tb927.5.440	hypothetical conserved,sialidase-like	5	0	24648.7
Tb927.5.510	hypothetical conserved	2.4	0.170404	11615.6	1	1
Tb927.5.750	hypothetical conserved	2.1	2.57473	3182.26	0	1
Tb927.5.930	NADH-dependent fumarate reductase FRDg	3.9	0.170404	18115.2	0	0
Tb05.28F8.200	hypothetical T. brucei specific	2	2.57473	4462.47	1	2
Tb927.6.1700	hypothetical conserved	2	0.170404	3970.39	1	0
Tb927.6.2070	hypothetical conserved	2.1	0.170404	3108.18	0	0
Tb927.6.2170	co-chaperone GrpE	2.6	0.170404	13982.1	1	0
Tb927.6.2280, Tb927.6.2340	hypothetical conserved, prefoldin domain	1.7	1.71659	7175.91	0	0
Tb927.6.2420	p22 protein precursor	2	0	12295.6	1	0
Tb927.6.2490	hypothetical conserved	2	0.745192	2893.97	0	0
Tb927.6.2740	pyridoxal kinase	2	0	20011.8	0	0
Tb927.6.4130	hypothetical conserved	2.6	0.301169	4143.08	0	0
Tb927.6.450, Tb927.6.480	EP3-2 procyclin	4.8	0.170404	26210.9	1	1
Tb927.6.4540	3-hydroxy-3-methylglutaryl-CoA reductase	2.4	0.170404	19978.2	0	1
Tb927.6.4570	hypothetical conserved, WD40 superfamily	2.2	0.170404	7351.95	0	1
Tb927.6.4750	hypothetical conserved	2	3.50098	1451.75	0	0
Tb927.6.4990	ATP synthase epsilon chain , complex V	2.9	0	15765.4	1	0
Tb927.6.510	GPEET2 procyclin precursor (PARP A-alpha)	18.1	0	52409.8	1	1
Tb927.6.520	EP3-2 procyclin	3	0.170404	35543.8	1	1
Tb927.6.540	GRESAG2	4.6	0.170404	4091.67	1	0
Tb927.7.1470	ATPase subunit 9	2.5	0	19464.6	0	2
Tb927.7.1700	hypothetical conserved	2.3	0.170404	9883.81	1	2
Tb927.7.210	proline dehydrogenase	2.4	0.170404	19724.1	0	0
Tb927.7.2570	hypothetical conserved, MRB1 complex	2.5	0.301169	2529.91	0	0
Tb927.7.2640	hypothetical conserved, Sec34-like	2.2	0	33109	0	0
Tb927.7.2680	hypothetical conserved, zinc finger protein family member	2.5	0.170404	16131.2	0	0
Tb927.7.270	ribosome biogenesis protein	1.7	0.246898	4278	0	1
Tb927.7.2700	NADH-cytochrome b5 reductase	2.2	0.170404	21967.4	1	0
Tb927.7.2740	hypothetical conserved	2.1	0.170404	5592.23	0	0
Tb927.7.3020, Tb927.7.2980	hypothetical conserved, nitroreductase motif	4.2	0.170404	36017	0	0
Tb927.7.3040	hypothetical conserved, WD40 repeat	1.7	0.360854	13818.8	0	0
Tb927.7.3050	hypothetical conserved	2.7	0.170404	9342.33	0	0
Tb927.7.310	hypothetical conserved, glutathione s-transferase domain	2.3	0.170404	5201.76	0	0
Tb927.7.3100	hypothetical conserved	2.1	0.170404	9880.75	0	0
Tb927.7.3120	small nuclear ribonucleoprotein SmD1	1.8	0.170404	12237.8	0	0
Tb927.7.3140	hypothetical conserved	1.8	0.170404	10654.5	0	0
Tb927.7.3160	dynein heavy chain cytosolic	1.9	2.57473	3382.22	0	0
Tb927.7.3200	hypothetical conserved	2	1.29827	5049.5	0	0
Tb927.7.3220	hypothetical conserved, ChaC-like domain	1.7	0.745192	8891.66	0	0
Tb927.7.3240	hypothetical conserved	1.7	4.85014	9017.12	1	0
Tb927.7.3280	translation initiation factor IF-2	2.1	0.360854	7740.67	0	0
Tb927.7.4070	calpain-like cysteine peptidase	3.2	0.170404	28190.2	0	0
Tb927.7.4390	threonine synthase	2.4	0.170404	12017.4	0	0
Tb927.7.4970	glutamine synthetase	2.5	0.170404	16469.1	0	0
Tb927.7.5970	major facilitator superfamily protein, PAD5	2.2	0.170404	13647.8	1	13
Tb927.7.6020	hypothetical T. brucei specific	2.2	4.85014	1684.1	0	0
Tb927.7.6030, Tb927.7.6010	hypothetical T. brucei specific	2.1	3.50098	1838.69	0	0
Tb927.7.6770	hypothetical conserved, acyl coA binding protein domain	2.4	0	15328.8	0	0
Tb927.7.6850	trans-sialidase	3	0	36783.5	1	0
Tb927.7.7090	hypothetical conserved	3.9	0.170404	14603.5	1	1
Tb927.7.720	hypothetical conserved	1.6	3.50098	5520.29	0	0
Tb927.7.7410	oxidoreductase	2.2	0.360854	3597.25	0	0
Tb927.7.7420, Tb927.7.7430	ATP synthase alpha chain mitochondrial precursor, complex V	2.4	0	31964.5	1	0
Tb927.7.7470	receptor-type adenylate cyclase GRESAG 4	3.7	0.170404	25026.9	1	1
Tb927.7.840	hypothetical conserved	2.8	0.170404	10646.6	0	1
Tb927.7.990	chaperone protein DNAJ	2.1	0.170404	6517.05	0	0
Tb07_tRNA_Ser_1, Tb07_tRNA_Ser_2, Tb927.7.6825	316.pre-tRNA-Ser-00001|tRNA Serine	2.1	3.50098	916.246	na	na
Tb927.8.1270	hypothetical conserved	2.5	0.170404	6216.64	0	0
Tb927.8.1490	hypothetical conserved	2.2	0	12038.6	0	0
Tb927.8.1790	hypothetical conserved	2.7	0	24597.5	0	0
Tb927.8.1890	cytochrome c1 heme protein mitochondrial precursor, complex III	3.3	0	18393.7	0	0
Tb927.8.2290	hypothetical conserved	1.8	0.170404	3083.27	0	0
Tb927.8.2330	hypothetical conserved	2	0.360854	5077.63	0	0
Tb927.8.2540	3-ketoacyl-CoA thiolase	3.3	0.170404	17857.8	0	0
Tb927.8.2770	hypothetical conserved	2.6	0.170404	9380.09	0	5
Tb927.8.2855	small nuclear RNAU1 snRNA	2.1	4.85014	4167.77	na	na
Tb927.8.3500	hypothetical conserved	1.5	4.85014	5545.48	0	0
Tb927.8.4010	flagellum-adhesion glycoprotein	2.6	0	13735	1	2
Tb927.8.4050, Tb927.8.4100	hypothetical conserved	2.3	0.170404	22750.2	0	2
Tb927.8.4380	hypothetical conserved	2.1	0.170404	6927.84	0	1
Tb927.8.4630	hypothetical conserved	2.1	0.170404	7063	1	3
Tb927.8.4780	hypothetical conserved	1.5	4.85014	2916.78	0	0
Tb927.8.4810	prohibitin	2.1	0.170404	13573.5	0	0
Tb927.8.5120	cytochrome c	6.4	0	21371.5	0	0
Tb927.8.5850	hypothetical conserved	1.8	1.71659	5758.96	1	1
Tb927.8.5950	protein kinase	4.6	0.170404	29320.8	0	0
Tb927.8.6110	hypothetical conserved, thiolase-like superfamily	2.6	0	24488.4	0	0
Tb927.8.6170	transketolase	4.4	0.170404	14479.1	0	0
Tb927.8.6410	short-chain dehydrogenase	2.2	0.977209	5513.8	0	1
Tb927.8.6580	succinate dehydrogenase flavoprotein, complex II	2.7	0.170404	12130.8	0	0
Tb927.8.6750	translationally controlled tumor protein (TCTP) IgE-dependent histamine-releasing factor	2.2	0	22650.3	0	0
Tb927.8.7120	farnesyltransferase squalene synthase	2.2	0.170404	12154.6	0	0
Tb927.8.7290	RanGEF GTP exchange factor (hypothetical conserved)	2.1	0.977209	3457.99	0	0
Tb927.8.7340	trans-sialidase neuraminidase	2.8	0.170404	16136.4	1	0
Tb927.8.7350	trans-sialidase neuraminidase	2.7	0	18061.5	1	0
Tb927.8.7530	32-trans-enoyl-CoA isomerase mitochondrial precursor	2.6	0.170404	11942.9	1	0
Tb927.8.7540	hypothetical T. brucei specific	2.1	1.71659	1948.01	1	0
Tb927.8.7600	amino acid transporter	2.4	0.170404	24382.2	1	12
Tb927.8.7730	hypothetical conserved	2	0.170404	7103.94	0	7
Tb927.8.8300	amino acid transporter	2.8	0.170404	28803.9	0	11
Tb08_tRNA_Leu_1, Tb927.8.2857	||317.pre-tRNA-Leu-00001|tRNA Leucine	2.4	3.50098	3076.91	na	na
Tb08_tRNA_Trp_1, Tb927.8.2666	||228.pre-tRNA-Trp-00001|tRNA Tryptophan	1.9	4.85014	2075.09	na	na
Tb08_tRNA_Val_1, Tb927.8.2853	||317.pre-tRNA-Val-00001|tRNA Valine	2.3	4.85014	2784.36	na	na
Tb09.160.0465	hypothetical conserved	2.1	0.170404	15864.2	0	0
Tb09.160.0510	hypothetical conserved	2.1	0.170404	11117.7	0	0
Tb09.160.0740	hypothetical conserved	2	0	18510.8	1	0
Tb09.160.0770	nitrilase	2	0.170404	13818.3	0	0
Tb09.160.0815	60S ribosomal protein L38	2	0.170404	6208.9	0	0
Tb09.160.1100	hypothetical conserved	2.4	0.170404	7715.23	0	0
Tb09.160.1820	cytochrome oxidase subunit V	3.5	0	28648.2	0	0
Tb09.160.2160	hypothetical conserved	2.3	1.29827	1293.07	0	1
Tb09.160.2170	hypothetical conserved	2	4.85014	4074.16	0	0
Tb09.160.4310	glutamate dehydrogenase	3.6	0	25371.8	0	0
Tb09.160.4840	hypothetical conserved	2.1	0.170404	12488.6	0	0
Tb09.160.4950	hypothetical conserved	2.2	0.561329	3151.37	0	0
Tb09.160.5060	hypothetical conserved	2.1	0	7252.43	0	0
Tb09.160.5260	oxidoreductase	2	0	9332.62	1	0
Tb09.211.0040	hypothetical conserved, CHCH domain	2.7	0.170404	17234	0	0
Tb09.211.0180	hypothetical conserved, Pescadillo and BRCT domains	2.1	0.170404	8072.45	0	0
Tb09.211.0350	adenylate kinase	1.9	0.170404	8435.29	0	0
Tb09.211.0865	60S ribosomal protein L37	2	0.170404	6096.76	0	0
Tb09.211.1030	sphingolipid synthase 1	3	0.170404	11268.3	1	5
Tb09.211.1240	hypothetical conserved	2.2	0	11011.9	0	0
Tb09.211.1430, Tb09.211.0670	hypothetical T. brucei specific unlikely	2	4.85014	7632.39	0	0
Tb09.211.1620	hypothetical conserved	2	0.170404	16293.6	0	0
Tb09.211.1800	hypothetical conserved	3	0	12410.2	0	0
Tb09.211.1940	hypothetical conserved	2.2	0.246898	5222.92	0	0
Tb09.211.2960	hypothetical conserved	2	0.170404	7213.59	0	0
Tb09.211.3330	cystathione gamma lyase	2.7	0.170404	21175.1	1	1
Tb09.211.3500	hypothetical conserved	2.1	0.170404	12338.3	1	0
Tb09.211.3680	chaperone protein DNAJ	2.2	0.170404	18419.6	1	0
Tb09.211.4070	hypothetical T. brucei specific	2.8	0	26033	1	0
Tb09.211.4400	hypothetical conserved	2.4	0.170404	12565.8	0	0
Tb09.211.4700	reiske iron-sulfur protein mitochondrial precursor, complex III	2.5	0.170404	22749.5	0	1
Tb09.211.4740	hypothetical conserved	3	0.170404	9940.54	0	1
Tb09.244.1650	hypothetical T. brucei specific	3.5	0.561329	4063.42	0	0
Tb09.244.2570	calcium motive p-type ATPase	2.2	0.170404	12068.4	0	8
Tb09.244.2700	hypothetical conserved	2.7	0.246898	2541.72	0	0
Tb09.244.2860	hypothetical conserved	2.7	0	15032.1	1	1
Tb09.v1.0390	hypothetical conserved	1.8	0.170404	3746.01	1	5
Tb09.v1.0420	hypothetical conserved	4.9	0.170404	16793.1	0	1
Tb09.v1.0970	hypothetical T. brucei specific	2.4	3.50098	2012.17	0	2
Tb09.v4.0086	hypothetical conserved???	3.3	0.561329	1266.3	0	0
Tb09.v4.0124	hypothetical T. brucei specific	2.3	4.85014	2417.69	0	0
Tb10.05.0050	hypothetical conserved	2	0.170404	4722.48	0	1
Tb10.100.0070	ATP synthase F1 subunit gamma protein , complex V	3.3	0	14582.9	0	0
Tb10.100.0160	cytochrome oxidase subunit VI	2.8	0	17706.2	0	0
Tb10.389.0070	elongation factor TU	2.8	0.170404	14127.9	0	0
Tb10.389.0120	DNA-directed RNA polymerase II subunit	1.9	0.561329	5168.55	0	0
Tb10.389.0690	mitochondrial carrier protein mitochondrial 2-oxoglutarate/malate carrier protein	2.2	0.170404	25284.5	0	4
Tb10.389.0770	hypothetical conserved, zinc finger protein family member	3.4	0.170404	25095.7	0	0
Tb10.389.0910	60S ribosomal protein L34	2.1	0.170404	5564.13	0	0
Tb10.389.1100	hypothetical T. brucei specific	1.7	3.50098	1640.56	0	1
Tb10.389.1180	P-type H+-ATPase	3.1	0.170404	16939.6	0	7
Tb10.389.1460	hypothetical T. brucei specific	2.1	1.71659	2532.09	0	0
Tb10.389.1480	cytosolic nonspecific dipeptidase peptidase (M20/M25/M40 family)	2.2	0.170404	22923.4	0	0
Tb10.389.1500	short-chain dehydrogenase	2.1	0.170404	12841.5	1	1
Tb10.61.0090	potassium voltage-gated channel	1.7	2.57473	5773.68	0	0
Tb10.61.0200	hypothetical conserved	2.3	0.170404	8848.18	0	0
Tb10.61.0220	hypothetical conserved	2.4	0.170404	4935.84	0	0
Tb10.61.0370	hypothetical conserved	2.2	0	18570.5	0	0
Tb10.61.0395	hypothetical conserved	3.9	0.170404	12002.3	1	0
Tb10.61.0980	glycosomal malate dehydrogenase	6.5	0	33222.9	1	0
Tb10.61.1030	U3 snoRNA-associated protein UTP11	1.8	0.170404	6484.96	0	0
Tb10.61.1290	hypothetical conserved	2.9	0.170404	7850.99	0	2
Tb10.61.2745, Tb10.05.0010	hypothetical conserved	2.2	0.170404	14263.3	0	0
Tb10.61.2747	transporter	1.9	0.745192	13241.2	0	0
Tb10.6k15.0030	EP2 procyclin	3.4	0.170404	40391.9	1	1
Tb10.6k15.0040	procyclin-associated gene 1 (PAG1)	2.7	1.71659	1305.48	1	0
Tb10.6k15.0280	hypothetical conserved	2.1	0.170404	24210.4	1	0
Tb10.6k15.0480	hypothetical conserved	3.2	0.170404	10834.1	1	0
Tb10.6k15.0500	hypothetical conserved	2	0.246898	4073.62	0	0
Tb10.6k15.0960	NADH dehydrogenase NDH2	2.2	0.170404	18398.5	1	0
Tb10.6k15.1350	pteridine transporter	2.3	0.170404	30630.1	0	11
Tb10.6k15.2180	cytochrome oxidase subunit IX	2.3	0	20154.5	0	1
Tb10.6k15.2510	hypothetical conserved, complex V OSCP subunit	2.4	0.170404	19801.4	0	0
Tb10.6k15.2990	hypothetical T. brucei specific	2.3	4.85014	1597.62	0	0
Tb10.6k15.3510	cysteine-rich acidic integral membrane protein precursor	5.9	0	7535.25	1	1
Tb10.70.0625	hypothetical conserved	5.2	0	7593.1	1	1
Tb10.70.2155	hypothetical conserved	2.1	0.170404	17118.2	0	0
Tb10.70.2320	hypothetical conserved	3.3	0	20697.3	1	0
Tb10.70.2970	hypothetical conserved, cytochrome b complex subunit superfamily	4.5	0	22293	0	0
Tb10.70.3010	hypothetical conserved	5	0	7896.11	0	1
Tb10.70.4140	hypothetical conserved	2.1	0.170404	6842.38	0	0
Tb10.70.4170	hypothetical conserved	2	0.561329	3523.16	0	1
Tb10.70.4280	delta-1-pyrroline-5-carboxylate dehydrogenase	2.4	0.170404	27143.2	0	0
Tb10.70.4590	hypothetical conserved	2	0.170404	26286.8	1	0
Tb10.70.5110	mitochondrial malate dehydrogenase	5.8	0	10903.7	1	0
Tb10.70.5380	pyruvate dehydrogenase complex E3 binding protein	2.1	0.246898	16573.8	1	0
Tb10.70.6340	ATPase subunit 9 , complex V	3.1	0.170404	17429.2	0	2
Tb10.70.6470	methionyl-tRNA synthetase	2.1	0	19879.9	0	0
Tb10.70.6660	hypoxanthine-guanine phosphoribosyltransferase	2.1	0.170404	23082.8	0	0
Tb10.v4.0043, Tb10.70.2900	branched-chain alpha-keto acid dehydrogenase e1-beta subunit, mitochondrial	2.1	0.170404	11100.9	0	0
Tb10.v4.0131	hypothetical T. brucei specific	2.4	4.85014	1114.16	0	0
Tb11.01.0720	cation transporter	3.8	0.170404	12137.9	0	8
Tb11.01.1480	60S ribosomal protein L34	2	0.170404	8290.17	0	0
Tb11.01.1800	hypothetical conserved	2.1	0.170404	4096.94	0	1
Tb11.01.3550	2-oxoglutarate dehydrogenase E2 component , dihydrolipoyl lysine-residue succinyltransferase	2.6	0.170404	17326.4	0	0
Tb11.01.3780	cytochrome oxidase assembly protein	2.7	0	10396.2	1	8
Tb11.01.4450	cyclin 1 serine peptidase family	2.1	0.170404	3614.08	0	1
Tb11.01.6410	phosphomannose isomerase	2	0	15183.4	0	0
Tb11.01.6500	NAD+ synthase	1.6	2.57473	2721.11	0	0
Tb11.01.6660	iron superoxide dismutase SODB1	2.3	0.170404	21018.9	0	0
Tb11.01.7140	hypothetical conserved	1.8	0.170404	6766.38	0	0
Tb11.01.7170	C-14 sterol reductase	2.9	0	8802.96	1	6
Tb11.01.7190	NADH-cytochrome b5 reductase	4.7	0.170404	5172.02	1	0
Tb11.01.7880	microtubule corset-associated protein 17	2.6	0.170404	28693.3	0	0
Tb11.01.8225	hypothetical conserved	2.3	0.170404	20012.3	0	0
Tb11.01.8470	dihydrolipoyl dehydrogenase	3	0.170404	12348.8	0	0
Tb11.02.0445	hypothetical conserved	6.1	0.170404	8102.34	1	0
Tb11.02.0500	60S ribosomal protein L37	1.8	0.170404	5700.11	0	0
Tb11.02.0530	phosphoribosylpyrophosphate synthetase	1.9	0.745192	6672.25	1	1
Tb11.02.0580	vesicular protein trafficking mediator	2.2	0.170404	4528.75	0	0
Tb11.02.1480	mitochondrial processing peptidase alpha subunit	5	0	25837.2	1	0
Tb11.02.2310	prostaglandin f synthase	2.9	0	33279.8	0	0
Tb11.02.2950	ATPase subunit 9	3.3	0	25803	0	2
Tb11.02.3120	malic enzyme	2.5	0	20265.1	0	0
Tb11.02.3180	hypothetical conserved	2.6	0.170404	7054.97	0	0
Tb11.02.3210	triosephosphate isomerase	2	0.170404	19627.8	0	0
Tb11.02.4080	lanosterol 14-alpha-demethylase cytochrome P450 51A1	3.4	0.170404	10603.6	1	0
Tb11.02.4120	hypothetical conserved	4.4	0.170404	18337.7	1	0
Tb11.02.4150	pyruvate phosphate dikinase	5.8	0	32463.5	0	0
Tb11.02.4485	cytochrome b5	2	0.170404	4807.52	0	1
Tb11.02.4910	acidocalcisomal pyrophosphatase	2.2	0.170404	19322.1	0	0
Tb11.02.5160	hypothetical conserved	3.7	0.170404	5643.28	0	0
Tb11.02.5165	hypothetical conserved	2.2	0.170404	2983.74	1	1
Tb11.02.5220	dual specificity phopshatase	1.9	0.170404	5044.85	1	0
Tb11.02.5400	cystathionine beta-synthase	2.3	0	14701.1	0	0
Tb11.02.5480	hypothetical conserved	3.2	0.170404	29096.9	1	4
Tb11.02.5490	hypothetical conserved	2.5	0.170404	26123.1
Tb11.02.5590	hypothetical conserved	2.5	0.170404	13453.5	0	0
Tb11.02.5660	hypothetical conserved	2.5	0	10923.9	0	1
Tb11.02.5770	mitochondrial RNA binding protein, RBP16	2.2	0.170404	20593.2	0	0
Tb11.03.0475	hypothetical conserved	2.5	0	12225.9	0	0
Tb11.0400, Tb11.0300	hypothetical T. brucei specific	3.3	0.170404	28640.5	0	1
Tb11.22.0001	hypothetical conserved	3.7	0	33341.6	0	0
Tb11.47.0004	2-oxoglutarate dehydrogenase E1 component	3.2	0.977209	2470.83	0	0
Tb11.47.0015	hypothetical conserved	2.2	0.170404	11573.2	0	0
Tb11.47.0022	hypothetical conserved	2.6	0	17631.8	1	2
Tb11.53.0001	hypothetical T. brucei specific leucine-rich repeat protein	1.7	1.71659	1661.67	0	0
Tb11_tRNA_His_1	tRNA Histidine	2.2	4.85014	1878.62	na	na
Tb11_tRNA_Phe_2, Tb11_tRNA_Phe_1	tRNA Phenylalanine 1	2.1	4.85014	1937.83	na	na
