# Supplementary material for: Widespread variation in transcript abundance within and across developmental stages of Trypanosoma brucei
Source: BMC Genomics. 2009 Oct 19;10:482. doi: 10.1186/1471-2164-10-482 (PMC2771046; doi:10.1186/1471-2164-10-482)
Supplement: Additional file 6 — PF-log vs PF-stat. Genes differentially expressed in PF-log versus PF-stat [file 1471-2164-10-482-S6.XLS]

## Sheet: PF log vs stat
Up-regulated in log phase procyclic forms compared to stationary phase
genes	description	fold change	q-value	signal	signal peptide	TMD count
Tb927.1.120, Tb09.v4.0067, Tb927.2.1120, Tb11.0820	retrotransposon hot spot protein 4, RHS4	1.95	0	16755	0	0
Tb927.1.1350	kinesin heavy chain	1.9	0.0628251	4304.7	0	0
Tb927.1.1370	rRNA biogenesis protein	2.46	0	7081.63	0	0
Tb927.1.1540	hypothetical conserved	2.06	0.0355044	9795.85	1	0
Tb927.1.1730	hypothetical conserved	2.15	0.0355044	10031.5	0	0
Tb927.1.2020	hypothetical T. brucei specific	1.92	1.33879	6844.13	0	0
Tb927.1.30	hypothetical T. brucei specific	3.7	0.599852	1456.25	0	0
Tb927.1.3050	hypothetical conserved methyl transferase domain	2.3	0	16188.7	0	0
Tb927.1.3200	phosphatase-like protein	2.92	0	9744.72	0	0
Tb927.1.3270	hypothetical conserved	1.82	0.0841648	3726.91	0	0
Tb927.1.3350	hypothetical T. brucei specific	2.82	0.289612	4367.06	0	0
Tb927.1.3390	hypothetical conserved	2.1	0.0628251	6135.11	0	0
Tb927.1.3830	glucose-6-phosphate isomerase glycosomal	2.07	0	17979.8	0	0
Tb927.1.4890	ESAG2	1.82	2.28259	1440.64	1	0
Tb927.1.4900	ESAG11	2.08	0.811302	2976.68	1	0
Tb927.1.5080	ESAG9	1.95	2.28259	1325.46	1	0
Tb927.1.5100	ESAG2	2.96	0.208024	2565.3	0	0
Tb927.1.5110	ESAG11	2.22	0.811302	2946.56	1	0
Tb927.1.5120	ESAG1	3.05	0.599852	2094.54	1	0
Tb927.1.5160	hypothetical T. brucei specific	2.32	1.33879	823.686	0	0
Tb927.1.5170	VSG-related VR2	2.47	0.47306	1304.75	1	0
Tb927.1.5200	ESAG1	2.62	0.47306	1640.68	1	0
Tb927.1.5240	ESAG1	2.49	0.208024	1777.62	1	0
Tb927.1.540	DNA-directed RNA polymerase III	2.05	0	8881.7	0	0
Tb927.1.710	phosphoglycerate kinase, cytosolic, PGKB	2.18	0	21623.7	0	0
Tb927.1.730	hypothetical conserved	1.86	0.0517275	10589.2	0	0
Tb927.1.840	hypothetical conserved	1.72	0.47306	8322.97	1	2
Tb927.2.1170, N19B2.050	retrotransposon hot spot protein 5 (RHS5)	2.05	0	10919.3	0	0
Tb927.2.1380	leucine-rich repeat protein	2.78	1.33879	867.515	0	0
Tb927.2.1680, Tb927.2.1560	cyclophilin-type peptidyl-prolyl cis-trans isomerase	2.34	0	23697.2	1	0
Tb927.2.1810	transcription silencer	2.29	0	11775.2	0	0
Tb927.2.2230	hypothetical conserved	2.01	0	13251.8	0	0
Tb927.2.2540	hypothetical conserved	2.39	0	7063.57	0	0
Tb927.2.2950	hypothetical conserved	2.15	0	9534.52	1	0
Tb927.2.2970	mitochondrial carrier protein	2.42	0	10247.7	0	0
Tb927.2.3030	ATP-dependent Clp protease subunit heat shock protein 78 (HSP78)	2.01	0.0628251	7395.06	0	0
Tb927.2.3780	translation initiation factor IF-2	3.52	0	15180	0	0
Tb927.2.4400	hypothetical conserved	2.16	0	10250	0	0
Tb927.2.4550	FtsJ cell division protein	4.6	0	12015.8	0	0
Tb927.2.5000	hypothetical conserved	2.75	0	5181.26	0	0
Tb927.2.5060	GTP binding protein	3.08	0	15478.9	0	0
Tb927.2.510	retrotransposon hot spot protein 4 (RHS4)	2.57	0.0355044	6768.28	0	0
Tb927.2.5160	chaperone protein DnaJ	2.36	0	26323.5	0	0
Tb927.2.5240	hypothetical conservedWD-repeat protein	2	0	12969	0	0
Tb927.2.560, Tb927.6.5180	retrotransposon hot spot protein 4 (RHS4)	2.07	0.0517275	7208.4	0	0
Tb927.2.5700	hypothetical T. brucei specific	2.79	0.289612	3967.06	0	0
Tb927.2.6310, Tb927.2.6270	iron/ascorbate oxidoreductase family protein	3.18	0.47306	2466.5	0	0
Tb927.2.6320	adenosine transporter 2	2.23	0.47306	1135.76	0	11
Tb927.3.1350	hypothetical conserved	3.51	0	10218.5	0	0
Tb927.3.1480	hypothetical conserved	2.04	1.33879	4132.2	0	0
Tb927.3.1590	hypothetical conserved, MRB1 complex	2.05	0	15303	0	0
Tb927.3.1970	hypothetical conserved, DFP domain	2.34	0	5206.64	0	0
Tb927.3.2050	hypothetical conserved	3.87	0.0517275	4342.89	1	0
Tb927.3.2070	hypothetical conserved	2.03	0.0355044	8667.4	0	0
Tb927.3.2140	transcription activator	2.41	0	9123.04	0	0
Tb927.3.2170	translation elongation factor EF-2	2.1	0.0841648	7776.43	0	0
Tb927.3.2230	succinyl-CoA synthetase alpha subunit	2.99	0	20888.9	0	0
Tb927.3.2590	hypothetical T. brucei specific	1.9	2.28259	1704.92	1	0
Tb927.3.2680	hypothetical conserved	2.15	0.0355044	6360.46	0	0
Tb927.3.2730	hypothetical conserved	2.05	0.0517275	6480	0	0
Tb927.3.2750	hypothetical conserved	2.78	0	8395.98	0	0
Tb927.3.2760	hypothetical conserved	2	0	10955.1	0	0
Tb927.3.2790	hypothetical conservedleucine-rich repeat protein	2.08	0.151944	2886.73	0	0
Tb927.3.2810	hypothetical conserved	2.01	0	9145.3	0	0
Tb927.3.2960	inosine-adenosine-guanosine-nucleoside hydrolase	2.3	0	16914.8	0	0
Tb927.3.3030	hypothetical conserved, lipid binding START motif	2.01	0	24510.3	0	0
Tb927.3.3170	hypothetical conserved	1.72	0.0841648	10957.3	0	0
Tb927.3.3180	hypothetical conserved	2.02	0	13604.7	0	0
Tb927.3.3230	hypothetical conserved, Nol/NOP2 domain	2.55	0	5501.54	0	0
Tb927.3.3270	ATP-dependent phosphofructokinase	2.32	0	13308.9	0	0
Tb927.3.3510	hypothetical conserved	2.14	0	7833.37	0	1
Tb927.3.3590	U3 small nucleolar ribonucleoprotein protein MPP10	1.89	0	9437.42	0	0
Tb927.3.3630	elongation factor Ts	2.18	0	12089.6	0	0
Tb927.3.3670	RNA-binding protein	2.92	0	11680.4	0	0
Tb927.3.4340	diphthamide synthesis protein	2.03	0.0517275	5008.91	0	0
Tb927.3.4399	tRNA Serine	2.01	0.811302	2713.61
Tb927.3.4520	hypothetical conserved	2.07	0.0517275	8115.7	0	0
Tb927.3.4600	hypothetical conserved	2.65	0	6906.24	0	0
Tb927.3.4750, Tb927.3.4790	aminopeptidase	2.06	0.0355044	14319.3	0	0
Tb927.3.520	ESAG1	2.07	3.56768	1274.68	1	0
Tb927.3.5230	DNA repair protein	1.79	0.47306	7019.41	0	0
Tb927.3.5340	Hsc70-interacting protein (Hip)	3.23	0	17469.2	0	0
Tb927.3.5370	hypothetical conserved	2.48	0	24361.2	0	0
Tb927.3.5610	ribosomal protein L3 mitochondrial	1.9	0	7425.14	0	0
Tb927.3.5620	hypothetical conserved, FACT complex domains	2.36	0	14619.8	0	0
Tb927.3.570	ESAG2	2.42	0.47306	2025.92	1	0
Tb927.3.5700, Tb927.3.5730, Tb927.3.5710	hypothetical conserved	3.19	0.208024	2403.92	1	0
Tb927.3.5720	hypothetical conserved	2.67	0.47306	1310.61	1	0
Tb927.3.5760	hypothetical conserved	3.19	0.208024	1428.92	1	0
Tb927.3.5780	hypothetical T. brucei specific	5.38	0.151944	1364.37	0	0
Tb927.3.5830	ESAG1	2.98	0.811302	832.256	1	0
Tb927.3.590	adenosine transporter	3.98	0	5329.42	1	11
Tb927.3.620	ATP-dependent DEAD/H RNA helicase	2.28	0	8588.17	0	0
Tb927.3.930	dynein heavy chain	2.48	0	11598.5	0	0
Tb927.4.1270	RuvB-like DNA helicase	2.11	0	12256.8	0	0
Tb927.4.1340	cleavage and polyadenylation specificity factor subunit	2.15	0	15232	0	0
Tb927.4.140	hypothetical T. brucei specific	2.57	1.33879	2611.81	0	0
Tb927.4.1500	hypothetical conserved, MRB1 complex	2.45	0	10814.4	0	0
Tb927.4.1630	ribosomal RNA processing protein 6	1.89	0.0355044	8129.89	1	0
Tb927.4.200	retrotransposon hot spot protein 1 (RHS1)	2.39	0.289612	1698.92	0	0
Tb927.4.2000	RuvB-like DNA helicase ATP-dependent DNA helicase	1.98	0.0355044	14931.6	0	0
Tb927.4.2040	hypothetical conserved, Alba domain	3.13	0	7303.97
Tb927.4.2310	asparaginyl-tRNA synthetase	3.76	0	15869.6	0	0
Tb927.4.2400	hypothetical conserved	3.44	0	8363.01	0	0
Tb927.4.2470	hypothetical conserved	1.94	0	5845.46	0	0
Tb927.4.2580	hypothetical conserved	2.1	0	10261.5	0	0
Tb927.4.2630	ATP-dependent DEAD/H RNA helicase	2.29	0	6590.69	0	0
Tb927.4.2720	hypothetical conserved	2.45	0.0355044	6210.53	0	0
Tb927.4.2820	hypothetical conserved	2.14	0.0628251	11995.7	0	0
Tb927.4.3150	hypothetical conserved	2.17	0	6889.07	0	0
Tb927.4.3280	ESAG2	2.52	0.811302	2046.62	1	0
Tb927.4.3290	hypothetical conserved, ESAG2-like	1.78	4.89376	2972.82	1	0
Tb927.4.3350	hypothetical conserved	1.99	0	6698.87	0	0
Tb927.4.3410	selenoprotein	2.06	0	11324.4	0	0
Tb927.4.3560, Tb927.4.3610	protein phoshatase 1	2.05	0	14319.9	0	0
Tb927.4.3590, Tb927.4.3570	translation elongation factor 1-beta	2.32	0	27088.7	0	0
Tb927.4.3810	DNA-directed RNA polymerase II subunit 2	2.05	0	16023.3	0	0
Tb927.4.3840	nucleolar protein	3.24	0	14537.4	0	0
Tb927.4.3850	hypothetical conserved, NLE domain and WD40 repeats	2.86	0.0355044	4476.48	0	0
Tb927.4.4050	ABC transporter 70 kDa peroxisomal membrane protein	2.61	0	13014.3	1	1
Tb927.4.4080	C-5 sterol desaturase	2.47	0	6071.52	1	4
Tb927.4.4180	hypothetical conserved	2.55	0.0355044	5361.26	0	0
Tb927.4.4300	hypothetical conserved	2	0.208024	4788.47	0	0
Tb927.4.4380	PPase1, vacuolar-type proton translocating pyrophosphatase 1	2.03	0.0517275	5062.39	1	14
Tb927.4.4650	diphthine synthase	2.46	0	7687.42	0	0
Tb927.4.4670	hypothetical conserved, zinc finger	2.09	0.0628251	5110.16	0	0
Tb927.4.4690	hypothetical conserved	1.94	0	15567.2	0	0
Tb927.4.4710	hypothetical conserved	2.01	0.0355044	5972.98	0	0
Tb927.4.5100	hypothetical conserved	2.02	0.0355044	7446.6	1	2
Tb927.4.5110	hypothetical conserved	3.16	0	12152.9	0	0
Tb927.4.5200	nucleoporin (NUP54/57)	1.91	0.208024	7454.34	0	0
Tb927.4.5330	hypothetical T. brucei specific	3.78	0	8476.67	0	0
Tb927.4.5790	UDP-Gal or UDP-GlcNAc-dependent glycosyltransferase	5.06	0.289612	975.894	0	0
Tb927.4.590	hypothetical conserved	2.16	0	15651.6	1	1
Tb04_tRNA_Met_2, Tb04_tRNA_Met_1, Tb927.4.3199	169.pre-tRNA-Met-00002|tRNA Methionine	1.76	3.56768	1167.46
Tb04_tRNA_Val_3, Tb927.4.4666	169.pre-tRNA-Val-00003|tRNA Valine	2	1.33879	3052.27
Tb927.5.1150	pre-mRNA splicing factor ATP-dependent RNA helicase	3.79	0	8176.94	0	0
Tb927.5.1180	hypothetical conserved	2.38	0	6932.16	0	0
Tb927.5.1550	mitochondrial carrier protein	2.89	0	6421.6	0	0
Tb927.5.1560	ATP-dependent DEAD/H RNA helicase	3.28	0	8603.34	0	0
Tb927.5.1680	hypothetical conserved	1.72	0.0628251	9042.98	0	0
Tb927.5.1750	hypothetical conserved	1.71	0.0628251	6940.31	0	0
Tb927.5.2020	hypothetical conserved	2.04	0.0628251	6759.76	0	0
Tb927.5.2520	hypothetical conserved	3.34	0	5147.17	0	0
Tb927.5.2530	hypothetical conserved	2.78	0	13891	0	0
Tb927.5.2570	translation initiation factor	2.63	0	14536.3	0	0
Tb927.5.2660	hypothetical conserved, SDA1 and Nuc130 domains	2.7	0	13634.5	0	0
Tb927.5.2700	otubain cysteine peptidase	2.48	0	5976.14	0	0
Tb927.5.2780	mitochondrial DNA polymerase beta	2.5	0	9419.41	0	0
Tb927.5.2790	mitochondrial DNA polymerase beta-PAK	2.4	0	7814.94	1	0
Tb927.5.293b	hypothetical T. brucei specific	1.76	0.811302	5764.71	0	0
Tb927.5.2940	stress-induced protein sti1	2.7	0	15305.3	0	0
Tb927.5.3230	hypothetical conserved, N2227 domain	1.99	0.0355044	10499.7	0	0
Tb927.5.3350	iron superoxide dismutase, SODA	2.53	0	15196.9	0	0
Tb927.5.3400	calcium-translocating P-type ATPasecalcium pump	2.47	0	15259	0	10
Tb927.5.3450	hypothetical conserved, eIF2a domain	2.11	0	4552.67	0	0
Tb927.5.3460	hypothetical conserved	2.88	0.0355044	5777.02	0	0
Tb927.5.3810	orotidine-5-phosphate decarboxylase/orotate phosphoribosyltransferase	2.94	0	15258.1	0	0
Tb927.5.3820	aspartate carbamoyltransferase	1.92	0	14460.9	0	0
Tb927.5.3830	dihydroorotate oxidase	1.95	0	14153.4	0	0
Tb927.5.4270	ATP-dependent DEAD/H RNA helicase	2.12	0	10473.1	0	0
Tb927.5.4300	prolyl oligopeptidase	2.32	0.0517275	6057.59	0	0
Tb927.5.4420, Tb05.5K5.70	nucleolar RNA helicase II	2.65	0	19280.3	0	0
Tb927.5.4530, Tb05.5K5.170	elongation of very long chain fatty acids protein	2.11	0.0841648	9486.61	0	7
Tb927.5.850	hypothetical conserved	2.68	0	6081.52	0	0
Tb927.5.890	oligosaccharyl transferase subunit	1.78	0.811302	3558.73	0	10
Tb05.30F7.410	hypothetical T. brucei specific	2.08	0.811302	4623.32	0	0
Tb05.5K5.120, Tb927.5.4470	hypothetical conserved	3.92	0	11492.1	0	0
Tb05.5K5.150, Tb927.5.4500	small GTP-binding protein	3.12	0	10386.7	0	0
Tb927.6.1080	hydroxyacylglutathione hydrolase glyoxalase II	2.34	0	7237.22	0	0
Tb927.6.1200	hypothetical conserved	2.26	0.0355044	5174.76	1	0
Tb927.6.1500	alkyl-dihydroxyacetone phosphate (DHAP) synthase	2.27	0.0628251	9601.8	0	0
Tb927.6.1570	2-hydroxy-3-oxopropionate reductase	2.34	0	13147.9	0	0
Tb927.6.1580	polynucleotide kinase 3-phosphatase	2.02	0.0355044	4746.4	0	0
Tb927.6.1900	bystin	3.49	0	11357.9	0	0
Tb927.6.1950	hypothetical conserved	1.97	0	9491.41	0	0
Tb927.6.2050	ribosome biogenesis regulatory protein (RRS1)	2.01	0	9307.46	0	0
Tb927.6.2070	hypothetical conserved	2.3	0.0628251	3108.18	0	0
Tb927.6.2150	cell division cycle protein 16 homolog	2.06	0	6725.82	0	1
Tb927.6.2170	co-chaperone GrpE	3.56	0	13982.1	1	0
Tb927.6.2210	hypothetical conserved, ARM repeat	1.93	0	8528.71	0	0
Tb927.6.2230	hypothetical conserved	2.45	0	11184.9	0	0
Tb927.6.2420	p22 protein precursor	3.02	0	12295.6	1	0
Tb927.6.2650	hypothetical conserved	2.82	0	7914.43	0	0
Tb927.6.3220	hypothetical conserved	2.8	0	9417.96	0	0
Tb927.6.3250	hypothetical conserved	2.18	0	10195.5	0	0
Tb927.6.3630	sphingosine phosphate lyase-like protein	2.06	0	9732.66	1	0
Tb927.6.3930	hypothetical conserved	1.96	0	7111.31	1	0
Tb927.6.400	peptidase M20/M25/M40	2.39	0	10697.1	0	0
Tb927.6.4200	hypothetical conserved	2.39	0	9735.28	1	3
Tb927.6.4280, Tb927.6.4300	glyceraldehyde 3-phosphate dehydrogenase glycosomal	3.25	0	35710	1	0
Tb927.6.4370	eukaryotic translation initiation factor 3 subunit 7-like protein	2.94	0	22187.1	0	0
Tb927.6.4440	hypothetical conserved	2.14	0	8498.99	0	0
Tb927.6.4460, Tb927.6.4410	S-adenosylmethionine decarboxylase proenzyme	2.1	0	9571.39	0	0
Tb927.6.4480	valyl-tRNA synthetase	3.55	0	6721.44	0	0
Tb927.6.4540	3-hydroxy-3-methylglutaryl-CoA reductase	1.89	0	19978.2	0	1
Tb927.6.4740	importin-alpha re-exporter protein cellular apoptosis susceptibility protein	2.31	0.0355044	13951.7	0	0
Tb927.6.530, Tb927.6.460, Tb927.6.490	procyclin associated gene 3	2.11	0.0355044	21893.6	1	1
Tb927.6.540	gene related to expression site-associated gene 2 (GRESAG2)	5.92	0	4091.67	1	0
Tb927.6.560	cysteine peptidase C (CPC)	3.58	0	8889.87	1	0
Tb927.6.630	hypothetical conserved	2.54	0	13080.5	0	0
Tb927.6.700	alanyl-tRNA synthetase	3.43	0	9458.33	0	0
Tb927.6.900	hypothetical conserved	1.87	0.0517275	4608.38	0	0
Tb06.3A7.270	hypothetical conserved	1.75	0.0517275	7884.88	0	0
Tb927.7.1070	RNA-editing exonuclease KREX1	2.4	0	5250.19	0	0
Tb927.7.1110	asparagine synthetase a	2.06	0	19517.2	0	0
Tb927.7.1470	ATPase subunit 9	2.33	0	19464.6	0	2
Tb927.7.1670	hypothetical conserved, eIF4E superfamily	1.89	0.0841648	5840.6	0	0
Tb927.7.170	ESAG9	2.13	0	11236.6	1	0
Tb927.7.1780	adenine phosphoribosyltransferase	2.29	0	21031.4	0	0
Tb927.7.190	thimet oligopeptidase A metallo-peptidase Clan MA(E) Family M3	4.09	0	11774.6	1	1
Tb927.7.1910	glycine dehydrogenase glycine decarboxylase	2.05	0.0355044	8439.09	0	0
Tb927.7.2570	hypothetical conserved, MRB1 complex	2.2	0.289612	2529.91	0	0
Tb927.7.280	cyclophilin-type peptidyl-prolyl cis-trans isomerase	2.1	0	12886	1	0
Tb927.7.2800	hypothetical conserved	1.81	0.0517275	7327.26	0	0
Tb927.7.3050	hypothetical conserved	2.31	0	9342.33	0	0
Tb927.7.310	hypothetical conserved, glutathione s-transferase domain	1.95	0	5201.76	0	0
Tb927.7.3270	hypothetical conserved	3.57	0.0517275	5571.84	1	0
Tb927.7.3340	hypothetical conserved	1.85	0.0841648	5728.85	0	0
Tb927.7.3620	tyrosyl-tRNA synthetase	3.57	0	11754.8	0	0
Tb927.7.3810	hypothetical conserved, cold shock DNA binding domain	1.84	1.33879	5188.05	1	0
Tb927.7.4220	hypothetical conserved, WD40 repeat	3.42	0	9504.19	0	0
Tb927.7.4290	hypothetical conserved, CS domain	2.39	0	15101.4	0	0
Tb927.7.4340	hypothetical conserved, Duf1253	1.92	0	9769.86	0	0
Tb927.7.4370	hypothetical conserved	2.4	0	7977.13	0	0
Tb927.7.4460	hypothetical conserved	1.77	0.151944	6498.61	0	0
Tb927.7.4520	hypothetical conserved	2.84	0	25587.4	0	0
Tb927.7.4670	ribosomal RNA processing protein 4exosome complex exonuclease	2.22	0	6495.77	1	1
Tb927.7.4680	hypothetical conserved	3.22	0	7411.72	0	0
Tb927.7.4860	hypothetical conserved, FHA domain	2.33	0	8680.32	0	0
Tb927.7.4940	oligopeptidase B	2.01	0	9167.13	0	0
Tb927.7.4970	glutamine synthetase	2.14	0	16469.1	0	0
Tb927.7.5160	deoxyuridine triphosphatase d UTP diphosphatase	3.56	0	15572.2	1	0
Tb927.7.5300	hypothetical conserved, C2 domain	2.45	0	8098.57	0	0
Tb927.7.5480	dihydrofolate reductase-thymidylate synthase	2.89	0	15571.9	0	0
Tb927.7.5490	arginine N-methyltransferase	3.16	0	11112.3	0	0
Tb927.7.5540	24-dienoyl-coa reductase-like protein	2.01	0.0628251	5404.24	0	0
Tb927.7.5820	monooxygenase	1.86	0.0628251	6179.27	0	0
Tb927.7.6090	hypothetical conserved, similarity to eukaryotic translation initiation factor	2.05	0	25516.3	0	0
Tb927.7.610	mitochondrial DNA ligase homolog	2.27	0	15041.5	1	0
Tb927.7.6360	histone H2A	2.57	0.0355044	6503	0	0
Tb927.7.6390	hypothetical conserved	1.75	0.208024	5238.5	0	0
Tb927.7.6460	FG-GAP repeat protein intergrin alpha chain protein	1.78	0.151944	8767.29	1	1
Tb927.7.6480	hypothetical conserved, PUA domain	1.84	0.151944	5123.66	0	0
Tb927.7.650	hypothetical conserved	2.07	0	11468.1	0	0
Tb927.7.6800	hypothetical conserved	1.96	0.0841648	3877.63	0	0
Tb927.7.6890	hypothetical conserved	2.08	0	8762.34	0	0
Tb927.7.7040	methylthioadenosine phosphorylase	3.13	0	15591.5	0	0
Tb927.7.7050	hypothetical conserved	2.97	0	8850.93	0	0
Tb927.7.7200	hypothetical conserved	2.04	0.0517275	9517.18	0	0
Tb927.7.7230	nitroreductase, NADH dehydrogenase	2.14	0.0628251	3300.29	0	0
Tb927.7.7410	oxidoreductase	1.74	0.151944	3597.25	0	0
Tb927.7.7450	GTP-binding protein	2.08	0	5218.53	0	0
Tb927.7.840	hypothetical conserved	2.02	0	10646.6	0	1
Tb927.7.900	hypothetical conserved	2.02	0	10429.7	1	1
Tb927.7.970	hypothetical conserved, NMD3	3.15	0	9388.76	0	0
Tb927.7.990	chaperone protein DNAJ	2.02	0.0517275	6517.05	0	0
Tb927.8.1150	hypothetical conserved	2.69	0	13704.4	0	0
Tb927.8.1260	hypothetical conserved	2.77	0	8812.83	0	0
Tb927.8.1270	hypothetical conserved	4.15	0	6216.64	0	0
Tb927.8.1410	hypothetical conserved, AARP2CN and DUF663 domains	2.18	0	12651.2	0	0
Tb927.8.1600	lysyl-tRNA synthetase	2.77	0	13903.6	0	0
Tb927.8.1720	phosphatidylglycerophosphate synthase-like protein	1.77	0.208024	7686.82	1	1
Tb927.8.1740	hypothetical conserved	3.07	0.0355044	6723.31	0	0
Tb927.8.1860	pitrilysin-like metalloprotease	2.56	0	16925.9	1	0
Tb927.8.1940	endosomal integral membrane protein	2.97	0	11242.6	1	9
Tb927.8.1980	hypothetical conserved, WD40 and U3 snoRNA domains	3.36	0	4587.89	0	0
Tb927.8.1990	tryparedoxin peroxidase	2.37	0	27447.3	0	0
Tb927.8.2000	cyclophilin type peptidyl-prolyl cis-trans isomerase	2.6	0	8337.73	1	1
Tb927.8.2210	pteridine reductase	2.18	0	7402.48	0	0
Tb927.8.2490	hypothetical conserved	1.88	0.0841648	7034.92	0	0
Tb927.8.2540	3-ketoacyl-CoA thiolase	5.08	0	17857.8	0	0
Tb927.8.2550	hypothetical conserved, PriCT domain	3.61	0	9616.69	0	0
Tb927.8.2600	hypothetical conserved, WD40 repeat, BING4CT domain	3.23	0	11965.1	0	0
Tb927.8.2740	mitochondrial RNA binding protein	2.68	0	13311.9	0	0
Tb927.8.3060	cytosolic leucyl aminopeptidase metallo-peptidase Clan MF Family M17	2.87	0	9032.82	0	0
Tb927.8.3750	nucleolar protein	3.64	0	12876.8	0	0
Tb927.8.3790	hypothetical conservedleucine-rich repeat protein	1.94	0	6919.94	0	0
Tb927.8.3960	hypothetical conserved	1.95	0.0355044	5367.46	1	0
Tb927.8.4240	hypothetical conserved	1.96	0.289612	4797.22	1	0
Tb927.8.4250	hypothetical conserved	2.41	0	11962.3	0	0
Tb927.8.4380	hypothetical conserved	1.98	0	6927.84	0	1
Tb927.8.4450	RNA-binding protein	2.22	0	12201.1	0	0
Tb927.8.4820	hypothetical conserved, MIF4G domain	3.55	0	17197.1	0	0
Tb927.8.490	hypothetical T. brucei specific	3.4	0.208024	1968.21	1	0
Tb927.8.5040	hypothetical conserved, EMG1 methyltransferase domain	2.56	0	7467.84	0	0
Tb927.8.5090	DNA-directed RNA polymerase I largest subunit	2.58	0	12634.5	0	0
Tb927.8.510	hypothetical T. brucei specific	5.66	0.0355044	3588.5	1	0
Tb927.8.5310	hypothetical conserved, polyketide cyc domain	2.59	0.0355044	9475.61	0	0
Tb927.8.5490	hypothetical conserved, NOP52 domain	2.79	0	11883.2	0	0
Tb927.8.5950	protein kinase	3.82	0	29320.8	0	0
Tb927.8.5990	hypothetical conserved, NLE and WD40 domains	3.32	0	8535.75	0	0
Tb927.8.6110	hypothetical conserved, thiolase-like superfamily	2.16	0	24488.4	0	0
Tb927.8.6190	hypothetical conserved, BolA domain	2.08	0.0355044	5332.96	0	0
Tb927.8.6200	tubulin folding cofactor D	2.2	0	11598.6	0	0
Tb927.8.630	lipoate-protein ligase lipoyl ligase lipoyltransferase lipoate biosynthesis protein	2.19	0.0628251	3529.87	0	0
Tb927.8.6410	short-chain dehydrogenase	1.75	0.0841648	5513.8	0	1
Tb927.8.6420	short-chain dehydrogenase	2.54	0	11257.9	0	0
Tb927.8.6440	RNA-binding protein	2.35	0	18554.7	0	0
Tb927.8.650	cation-transporting ATPase	2.27	0	16573.7	1	8
Tb927.8.6770	hypothetical conserved, WD40 domain	2.13	0.208024	6689.73	0	0
Tb927.8.6820	citrate lyase	1.92	0.0628251	8593.39	0	0
Tb927.8.6880	translation initiation factor IF-2	2.01	0.0355044	5266.4	0	0
Tb927.8.6980	hypothetical conserved	2.46	0.0355044	10414.1	0	0
Tb927.8.7070	hypothetical conserved	2.18	0	8009.51	0	0
Tb927.8.7090	hypothetical conserved	2.17	0.0517275	5666.69	0	0
Tb927.8.7240	hypothetical conserved	2	0.0355044	6602.86	0	0
Tb927.8.7300, Tb927.8.7320	VSG-related VR13/14	2.32	0.599852	5256.64	1	0
Tb927.8.7310	hypothetical T. brucei specific	2.68	0.811302	1482.53	1	0
Tb927.8.7330	hypothetical T. brucei specific	2.15	0.811302	1413.15	1	0
Tb927.8.7340	trans-sialidase neuraminidase	2.11	0	16136.4	1	0
Tb927.8.7520	aminopeptidase	2.5	0.0355044	9169.06	0	0
Tb927.8.7530	32-trans-enoyl-CoA isomerase mitochondrial precursor	3.13	0	11942.9	1	0
Tb927.8.7540	hypothetical T. brucei specific	2.45	0.0628251	1948.01	1	0
Tb927.8.760, Tb927.8.740	nucleolar RNA-binding protein	2.5	0	31010.2	0	0
Tb927.8.8180	hypothetical conserved, MRB1 complex	2.26	0.0628251	5470.3	0	0
Tb927.8.980	N-acetylglucosamine-phosphate mutase	2.22	0.0517275	7053.34	0	0
Tb08.27P2.70	hypothetical T. brucei specific	5.89	0	3517.01	1	0
Tb08.27P2.90	hypothetical T. brucei specific	2.05	1.33879	1546.55	1	0
Tb09.142.0320	hypothetical T. brucei specific	1.9	0.599852	5094.33	0	0
Tb09.142.0400	hypothetical conserved	2.5	0.0841648	3325.81	0	0
Tb09.142.0410	hypothetical T. brucei specific	1.94	3.56768	1896.39	0	0
Tb09.160.0340	hypothetical conserved	3.94	0	12205.7	0	0
Tb09.160.0570	protein kinase	2.43	0.0355044	4806.4	0	0
Tb09.160.0830	hypothetical conserved	1.94	0.0628251	6407.37	0	0
Tb09.160.1240	hypothetical conserved, PBS-HEAT motif	1.97	0.0841648	6853.55	0	0
Tb09.160.2200	hypothetical conserved	1.86	0.208024	5352.29	0	0
Tb09.160.2780	fatty acyl CoA synthetase 2	1.93	0.0355044	14528.2	0	0
Tb09.160.3090	heat shock protein HSP70-like protein	2.25	0	11100.6	1	1
Tb09.160.3270	eukaryotic initiation factor 4a	2.16	0	22011	0	0
Tb09.160.3670	ribosomal protein S6 NHP2/RS6-like protein	3.97	0	6097.1	0	0
Tb09.160.3710	proliferative cell nuclear antigen (PCNA)	5.14	0	7465.78	0	0
Tb09.160.3820	nucleolar RNA binding protein	2.77	0	21459.4	0	1
Tb09.160.4090	DNA topoisomerase II	2.12	0.0517275	14856	0	0
Tb09.160.4580	hypothetical conserved	1.81	0.0517275	16522.4	0	0
Tb09.160.4680	Rab geranylgeranyl transferase component A Rab escort protein 1	2.19	0	11538	0	0
Tb09.160.4850	hypothetical conserved	2.38	0	8661.32	0	0
Tb09.160.4950	hypothetical conserved	3.03	0	3151.37	0	0
Tb09.160.5060	hypothetical conserved	2	0	7252.43	0	0
Tb09.160.5240	hypothetical conserved	2.13	0.0517275	12932.8	0	0
Tb09.160.5310	hypothetical conserved	2.33	0.0355044	4134.71	1	3
Tb09.160.5350	VSG-related VR15	1.81	1.33879	2580.1	1	0
Tb09.160.5620	hypothetical conserved	2.05	0	23957.4	0	0
Tb09.211.0180	hypothetical conserved, Pescadillo and BRCT domains	3.77	0	8072.45	0	0
Tb09.211.0220	rhomboid-like proteinserine peptidase Clan S- family S54	1.88	0	18175.6	0	4
Tb09.211.0330	chaperone protein DNAJ	2.42	0	19033.3	0	0
Tb09.211.0760	hypothetical conserved	2.33	0.0355044	4796.32	0	0
Tb09.211.0930	polyadenylate-binding protein 1, PABP1	2.76	0	17951	0	0
Tb09.211.0950	hypothetical conserved	2.11	0	12077.7	0	0
Tb09.211.1620	hypothetical conserved	3.01	0	16293.6	0	0
Tb09.211.1800	hypothetical conserved	4.82	0	12410.2	0	0
Tb09.211.1830	hypothetical conserved	1.83	0.0355044	11932.3	1	8
Tb09.211.2110	elongation factor 1-alpha hsp70 subfamily B suppressor 1	2.28	0	12922.9	0	0
Tb09.211.2230	hypothetical conserved	2.02	0	8429.55	0	0
Tb09.211.2300	ATP-dependent DEAD/H RNA helicase	2.23	0	9632.94	0	3
Tb09.211.2420	PRP8 protein homologue, U5 snRNA-associated splicing factor	2.18	0	8636.35	0	0
Tb09.211.2530	hypothetical conserved	2.09	0.0355044	13157.6	0	1
Tb09.211.2570	t-complex protein 1 eta subunit	3.33	0	27126.8	0	0
Tb09.211.2730	Gim5A glycosomal membrane protein	2.25	0	9929.91	0	1
Tb09.211.2960	hypothetical conserved	2.97	0	7213.59	0	0
Tb09.211.3160	hypothetical conserved	3.04	0	4641.81	0	0
Tb09.211.3680	chaperone protein DNAJ	3.5	0	18419.6	1	0
Tb09.211.3730	hypothetical conserved, leucine carboxymethlase domain	2.19	0	12338.4	1	0
Tb09.211.3980	hypothetical conserved	1.9	0	7926.84	0	0
Tb09.211.4010	hypothetical conserved	2.16	0.0355044	7121.75	0	0
Tb09.211.4120	RNA-binding protein DRBD9	2.04	0	10607.3	0	0
Tb09.211.4330	aminopeptidase P metallo-peptidase Clan MG Family M24	2.57	0	12186.4	0	0
Tb09.211.4360	hypothetical conserved, HEAT repeat	2.65	0	18282.1	0	0
Tb09.211.4550	60S ribosomal protein L12	1.87	1.33879	8125.31	1	0
Tb09.211.4820	hypothetical conserved, EF hand	3.29	0	8390.29	0	0
Tb09.211.4870	RNA 3-terminal phosphate cyclase-like protein	2.01	0.0355044	4603.53	0	0
Tb09.244.1650	hypothetical T. brucei specific	2.13	0.811302	4063.42	0	0
Tb09.244.1950	hypothetical T. brucei specific	2.17	1.33879	1881.98	0	0
Tb09.244.2650	hypothetical conserved, snoRNA binding domain	2.37	0	7789.2	0	0
Tb09.244.2710	hypothetical conserved	2.18	0.0841648	3400.83	0	0
Tb09.244.2790	rRNA processing protein	2.92	0	6376.46	0	0
Tb09.v1.0400	hypothetical conserved	2.08	0.289612	4895.99	0	0
Tb09.v1.0460	hypothetical conserved	2.09	2.28259	1884.11	1	0
Tb09.v1.0480	hypothetical conserved	1.97	0.811302	2090.01	1	0
Tb09.v1.0970	hypothetical T. brucei specific	3.39	0.599852	2012.17	0	2
Tb09.v4.0020	hypothetical T. brucei specific	1.75	2.28259	4512.53	0	0
Tb09.v4.0086	hypothetical conserved	3.86	0.47306	1266.3	0	0
Tb09.v4.0124	hypothetical T. brucei specific	3.5	0.208024	2417.69	0	0
Tb10.05.0060	hypothetical conserved	1.83	0	12336.4	0	0
Tb10.100.0060	centromere/microtubule binding protein cbf5	2.22	0	19392	0	0
Tb10.100.0070	ATP synthase F1 subunit gamma protein , complex V	2.23	0	14582.9	0	0
Tb10.26.0570	hypothetical conserved, TPR motif	2.14	0	5034.05	1	0
Tb10.26.0850	hypothetical conserved	1.95	0.289612	3692.64	0	0
Tb10.26.0910	hypothetical conserved, SET domain	2.11	0	5548.54	1	0
Tb10.26.1020	hypothetical conserved	2.14	0	7873.73	0	0
Tb10.389.0070	elongation factor TU	2.35	0	14127.9	0	0
Tb10.389.0120	DNA-directed RNA polymerase II subunit	2.26	0.0517275	5168.55	0	0
Tb10.389.0150	hypothetical conserved	2.38	0	15122.2	0	0
Tb10.389.0160	periodic tryptophan protein 2 , WD40 repeat, predicted involvement in cytokinesis	3.43	0	5265.98	0	0
Tb10.389.0280	hypothetical conserved, NRAP domain	2.98	0	8519.52	0	0
Tb10.389.0360	hypothetical conserved	1.84	0.0517275	5272.15	0	0
Tb10.389.0600	hypothetical conserved	2.68	0	10930.6	0	0
Tb10.389.0720	hypothetical conserved	2.14	0.0517275	5627.62	0	0
Tb10.389.0880	heat shock protein	3.12	0	19865.5	0	0
Tb10.389.1270	kinesin	1.97	0	7272.07	0	0
Tb10.389.1290	hypothetical conserved, NOC2 domain	3.2	0	13665	0	0
Tb10.389.1360	gamma-glutamylcysteine synthetase	2.41	0	12174.6	0	0
Tb10.389.1410	hypothetical conserved, zinc finger protein family member	2.69	0	8315.52	0	0
Tb10.389.1440	hypothetical conserved	1.8	0.811302	3711.66	0	1
Tb10.389.1450	UDP-Gal or UDP-GlcNAc-dependent glycosyltransferase	2.08	0.0517275	9331.76	1	1
Tb10.389.1480	cytosolic nonspecific dipeptidase peptidase (M20/M25/M40 family)	2.08	0	22923.4	0	0
Tb10.389.1560	hypothetical conserved	2.06	0.0517275	4258.58	0	0
Tb10.389.1790	hypothetical conservedRNA-binding protein	2.11	0.0517275	4062.2	0	0
Tb10.406.0290	protein tyrosine phosphatase	2.43	0	12751.7	0	7
Tb10.61.0150	inosine-5-monophosphate dehydrogenase	2.72	0	21796.5	0	0
Tb10.61.0180	peptidylprolyl isomerase-like protein	2.78	0	12824	0	0
Tb10.61.0200	hypothetical conserved	2.77	0	8848.18	0	0
Tb10.61.0210	Eukaryotic translation initiation factor 4E	2.64	0	4370.86	0	0
Tb10.61.0395	hypothetical conserved	3.23	0	12002.3	1	0
Tb10.61.0540	hypothetical conserved	2.38	0	22019	0	0
Tb10.61.0840	ABC transporter	2.1	0	21688.4	0	0
Tb10.61.0850	signal recognition particle protein	2.29	0	6980.92	0	0
Tb10.61.1030	U3 snoRNA-associated protein UTP11	2.52	0	6484.96	0	0
Tb10.61.1040	DNA-directed RNA polymerase alpha subunit	2.35	0	6077.86	0	0
Tb10.61.1290	hypothetical conserved	2.74	0.0355044	7850.99	0	2
Tb10.61.1340	hypothetical conserved	2.68	0	13348.9	0	0
Tb10.61.1780	hypothetical conserved	2.84	0	10557.8	0	0
Tb10.61.1870	aminopeptidase metallo-peptidase Clan MG Family M24	2.26	0	24453.1	0	0
Tb10.61.1990	ribosome biogenesis protein	2.71	0	9436.01	0	0
Tb10.61.2200	hypothetical conserved, RHD3 domain	1.71	0.151944	12994.1	0	1
Tb10.61.2350	hypothetical conservedleucine-rich repeat protein	2.22	0.0355044	6164.84	0	0
Tb10.61.2440	hypothetical conserved	2.22	0	14246.6	0	0
Tb10.61.2510	mitochondrial carrier protein	1.98	0.0841648	5421.38	0	1
Tb10.61.3060	GPI-anchor transamidase subunit 8 (GPI8)	1.93	0.0628251	5939.89	1	0
Tb10.61.3190	60S ribosomal protein L7	3	0	9386.44	0	0
Tb10.61.3200	RNA-binding protein RBP29	2.23	0	14603	0	0
Tb10.6k15.0040	procyclin-associated gene 1 (PAG1) protein	1.95	2.28259	1305.48	1	0
Tb10.6k15.0200	hypothetical conserved	2.12	0.0517275	4507.87	0	0
Tb10.6k15.0270	60S acidic ribosomal protein	2.52	0.0355044	5328.06	0	0
Tb10.6k15.0290	hypothetical conserved, HAM1 domain	2.05	0.0517275	3939.03	0	0
Tb10.6k15.0310	hypothetical conserved	2.23	0.0355044	7043.95	1	0
Tb10.6k15.0360	hypothetical conserved	2.26	0	9656.72	0	0
Tb10.6k15.0530	ATP-dependent DEAD/H RNA helicase ATP-dependent RNA helicase	2.95	0	6810.61	0	0
Tb10.6k15.0600	hypothetical conserved	1.73	0.289612	5072.7	0	0
Tb10.6k15.0960	NADH dehydrogenase NDH2	2.5	0	18398.5	1	0
Tb10.6k15.1180	adaptin complex 4 subunit beta-adaptin 4 protein	1.93	0.0517275	9060.93	0	0
Tb10.6k15.1210	hypothetical conserved	2.09	0	6134.47	1	1
Tb10.6k15.1220	isoleucyl-tRNA synthetase	1.83	0	17598.1	1	0
Tb10.6k15.1430	hypothetical conserved	2.12	0	7606.49	0	0
Tb10.6k15.1450	hypothetical conserved	4.06	0	11771.6	0	0
Tb10.6k15.1930	hypothetical conserved	2.14	0	10383.1	0	0
Tb10.6k15.1950	flagellum transition zone component	1.78	0.289612	5335.78	0	0
Tb10.6k15.2170	hypothetical conserved S. cerevisiae PSP1 homologue	2.39	0	17387.8	0	0
Tb10.6k15.2220, Tb10.6k15.2250	eukaryotic translation initiation factor 3 subunit 8	2.18	0	20777.3	0	0
Tb10.6k15.2290	protein disulfide isomerase, bloodstream-specific	2.39	0	11584	1	0
Tb10.6k15.2330	t-complex protein 1 theta subunit, CCT-theta	2.55	0	20204.6	0	0
Tb10.6k15.2510	hypothetical conserved, complex V OSCP subunit	2.38	0	19801.4	0	0
Tb10.6k15.2520	prolyl oligopeptidase serine peptidase clan SC family S9A	4.06	0	19740.6	0	0
Tb10.6k15.2990	hypothetical T. brucei specific	1.74	2.28259	1597.62	0	0
Tb10.6k15.3040	hypothetical conserved	2.18	0	9808.25	0	0
Tb10.6k15.3160	fibrillarin	2.18	0	19201.7	0	0
Tb10.6k15.3220	ATP-dependent DEAD/H RNA helicase MTR4	2.68	0	12584.5	0	0
Tb10.6k15.3240	hypothetical conserved, bromodomain	2.2	0	6395.84	0	0
Tb10.6k15.3250	succinyl-CoA ligase [GDP-forming] beta-chain	2.68	0	29523.7	1	1
Tb10.6k15.3320	ATP-binding cassette protein	1.85	0.599852	3604.75	0	6
Tb10.6k15.3670	nucleoporin interacting component (NUP93)	1.72	0.208024	9056.34	0	0
Tb10.6k15.3720	acid phosphatase	2.22	0	9522.02	1	1
Tb10.6k15.3970	developmentally regulated GTP-binding protein	2.15	0	7831.29	0	0
Tb10.6k15.3980	hypothetical conserved	1.8	0.151944	8215.61	0	0
Tb10.70.0080	hypothetical conserved, member of the NOL1/NOP2/sun family of proteins	2.95	0	7482.7	0	0
Tb10.70.0140	ATP-dependent DEAD/H RNA helicase HEL64	3.39	0	22032.1	0	0
Tb10.70.0270	hypothetical conserved, WD40 domain	2.03	0	8969.72	0	0
Tb10.70.0280, Tb10.70.0430	chaperonin Hsp60 mitochondrial precursor	2.84	0	30843.7	0	0
Tb10.70.0510	hypothetical conserved	2.07	0	7825.16	0	0
Tb10.70.0570	ATP-dependent DEAD/H RNA helicase	2.6	0	9397.98	0	0
Tb10.70.0750	hypothetical conserved	1.92	0.0355044	7593.18	0	0
Tb10.70.0820	universal minicircle sequence binding protein (UMSBP) DNA-binding protein HEXBP zinc finger protein	2.76	0	25941.7	0	0
Tb10.70.0870	hypothetical conserved, STAG domain	2.39	0	10057.2	0	0
Tb10.70.1100	translation elongation factor 1-beta	2.41	0	22399.8	0	0
Tb10.70.1190	valosin-containing protein homolog, transitional endoplasmic reticulum ATPase	2.21	0	19910.7	0	0
Tb10.70.1320	N-acetyltransferase subunit Nat1	3.53	0	12189.6	0	0
Tb10.70.1790	pre-mRNA splicing factor ATP-dependent DEAH-box RNA helicase	1.89	0.208024	5899.88	0	0
Tb10.70.2190	Mitochondrial elongation factor G	2.19	0	26710.4	0	0
Tb10.70.2450	hypothetical conserved	1.75	0.0355044	12082.8	1	3
Tb10.70.2570	EIF3-interacting protein	4.13	0	15295.5	0	0
Tb10.70.2620	hypothetical conserved, predicted SET domain protein	2.12	0.0355044	6127.4	0	0
Tb10.70.2650, Tb10.70.2660	elongation factor 2	3.11	0	39867.2	0	0
Tb10.70.3250	hypothetical T. brucei specific	1.74	0.0841648	3894.52	1	1
Tb10.70.3350	hypothetical conserved	2.06	0	11258.6	0	0
Tb10.70.3720	NADH-dependent fumarate reductase	2.12	0.0517275	12221.9	1	0
Tb10.70.3850	RNA-editing complex protein exouridylylase KREX2	2.9	0	10105.5	0	0
Tb10.70.3860	arginine N-methyltransferase	3.08	0	10640.5	1	0
Tb10.70.3930	protease regulatory ATPase subunit 4	2.13	0	10878.7	0	0
Tb10.70.3940	hypothetical conserved	2.44	0.0517275	6812.46	1	0
Tb10.70.4170	hypothetical conserved	1.96	0.208024	3523.16	0	1
Tb10.70.4280	delta-1-pyrroline-5-carboxylate dehydrogenase	2.95	0	27143.2	0	0
Tb10.70.4330	ABC transporter	2.22	0	8783.48	0	0
Tb10.70.4900	deoxyhypusine synthase	1.87	0.0355044	10486.2	0	1
Tb10.70.4960	hypothetical conserved, WD40 repeat	2.25	0.47306	2898.83	0	0
Tb10.70.5050	hypothetical conserved, CS domain	2.25	0	14766.1	0	0
Tb10.70.5360	La proteinRNA-binding protein	2.16	0	18193.2	0	0
Tb10.70.5420	hypothetical conserved	2.76	0	10903	0	0
Tb10.70.5470	hypothetical conserved, ubiquitin-like domain	2.09	0	7914.64	0	0
Tb10.70.5500	nuclear transport factor 2	2.29	0	17474.2	0	0
Tb10.70.5560	hypothetical conserved	2.19	0	11263.6	0	0
Tb10.70.5870	hypothetical conserved	2.7	0	7867.32	0	0
Tb10.70.5940	DNA topoisomerase IA	1.88	0.289612	4124.27	0	0
Tb10.70.6180	ATP-dependent DEAD/H RNA helicase	2.47	0	12448.9	0	0
Tb10.70.6290	ribonuclease L inhibitor ATP-binding cassette sub-family E	2.59	0	10280.5	0	0
Tb10.70.6350	hypothetical conserved	3.02	0	12124.4	0	0
Tb10.70.6360	proteasome regulatory non-ATP-ase subunit 519S	1.99	0.289612	3750.63	0	0
Tb10.70.6620	methionine aminopeptidase 2 metallo-peptidase Clan MG Family M24	2	0	24985.4	0	0
Tb10.70.6660	hypoxanthine-guanine phosphoribosyltransferase	4.28	0	23082.8	0	0
Tb10.70.6710	hypothetical conserved	1.82	0.0517275	9123.52	0	0
Tb10.70.6720	hypothetical conserved	2.5	0.0355044	4843.65	0	0
Tb10.70.7050	t-complex protein 1 delta subunit	2.46	0	27283.4	0	0
Tb10.70.7110	hypothetical T. brucei specific	2.33	0.289612	2447.89	0	0
Tb10.70.7120	hypothetical T. brucei specific	2	0.289612	7239.83	1	2
Tb10.70.7230	hypothetical conserved	2.08	0.0355044	3276	0	0
Tb10.70.7240	DNA repair and recombination helicase protein PIF1 mitochondrial	1.91	0	7487.31	0	0
Tb10.70.7270	thymidine kinase	2.56	0	11289.9	0	0
Tb10.70.7650	hypothetical conserved	2.51	0	8001.22	0	0
Tb10.v4.0131	hypothetical T. brucei specific	3.76	0.47306	1114.16	0	0
Tb11.01.0280	hypothetical conserved, WD40 domain	2.91	0	11964.7	0	0
Tb11.01.0290	carbonic anhydrase-like protein	1.73	0.289612	7160.98	1	1
Tb11.01.0400	protein kinase	1.97	0.0628251	5571.78	0	0
Tb11.01.0490	hypothetical conserved, SAS10 domain	2.59	0	8853.77	0	0
Tb11.01.0600	hypothetical conserved	1.9	0.289612	4026.09	0	0
Tb11.01.0820	hypothetical conserved, nuc121 domain	3.75	0	14224.9	0	0
Tb11.01.0870	replication factor A 51kDa subunit	2.25	0	10050.2	0	0
Tb11.01.0890	hypothetical conserved	1.96	0.0628251	6038.85	1	1
Tb11.01.1080	tRNA pseudouridine synthase	1.98	0	8231.51	0	0
Tb11.01.1300	hypothetical conserved	2.07	0.0841648	2765.51	0	0
Tb11.01.1350	S-adenosylhomocysteine hydrolase	3.23	0	33814.8	0	0
Tb11.01.1370	eukaryotic translation initiation factor 3 subunit TGF-beta receptor interacting protein 1	4.22	0	23992.6	0	0
Tb11.01.1400	glycyl-tRNA synthetase	2.54	0	12734.4	0	0
Tb11.01.1540	hypothetical conserved	2.03	0	7315.91	0	0
Tb11.01.1820	biotin--acetyl-CoA-carboxylase ligase, biotin--protein ligase	4.09	0	20212.7	0	0
Tb11.01.2000	hslVU complex proteolytic subunit threonine peptidase Clan T(1) family T1B	3	0	10926.3	0	0
Tb11.01.2140	glycosyl hydrolase-like protein	1.92	0.0355044	10544.2	1	1
Tb11.01.2250	hypothetical conserved, WD40 repeat	3.25	0	12212.7	0	0
Tb11.01.2695	delta tubulintubulin delta chain	1.98	0.0628251	6667.3	0	0
Tb11.01.2780	translation initiation factor 2 subunit	2.34	0	7398.21	0	0
Tb11.01.3040	cytosolic malate dehydrogenase	2.05	0	10920.7	0	0
Tb11.01.3190	hypothetical conserved	2.12	0	7761.62	1	0
Tb11.01.3410	hypothetical conserved	2.02	0.151944	3568.34	0	0
Tb11.01.3420	eukaryotic translation initiation factor	2.06	0	18001.3	0	0
Tb11.01.3670	hypothetical conserved	1.86	2.28259	2665.86	0	0
Tb11.01.3690	splicing factor 3B subunit 1	2.07	0	10476.5	0	0
Tb11.01.3780	cytochrome oxidase assembly protein	3.28	0	10396.2	1	8
Tb11.01.3810	hypothetical T. brucei specific	2.12	0.599852	3106.35	1	0
Tb11.01.3960	hypothetical conserved calmodulin-like protein containing EF hand domain	2.6	0	8588.09	0	0
Tb11.01.4300	hypothetical conserved	1.94	0.151944	4391.71	0	0
Tb11.01.4750, Tb11.01.4660	elongation factor 1 gamma	4.68	0	20261.1	0	0
Tb11.01.4940	AAA ATPase	1.74	0.0517275	13186.7	0	0
Tb11.01.5170	hypothetical conserved	2.27	0	4991.61	0	0
Tb11.01.5500	U3 small nucleolar ribonucleoprotein protein IMP3	2.1	0	10773.3	0	0
Tb11.01.5760	hypothetical conserved, NADH binding	2.2	0.0517275	5571.15	1	1
Tb11.01.5860	t-complex protein 1 epsilon subunit	2.07	0	19471.3	0	0
Tb11.01.5970	hypothetical conserved	2.67	0	11334	0	0
Tb11.01.6210	procyclin-associated gene 2-like protein	2.05	1.33879	7837.31	0	1
Tb11.01.6240	ESAG2	1.77	3.56768	4703.23	1	0
Tb11.01.6470	hypothetical conserved	2.81	0	13956.2	0	0
Tb11.01.6500	NAD+ synthase	1.99	0.47306	2721.11	0	0
Tb11.01.6590	zinc finger protein 2	2.09	0	18221	0	0
Tb11.01.6600	hypothetical conserved	2.49	0	12147.7	0	0
Tb11.01.6620	hypothetical conserved	2.68	0	8002.96	0	0
Tb11.01.7010	hypothetical conserved	3.01	0	15234.5	0	0
Tb11.01.7070	hypothetical conserved, SAC3 domain	2.86	0	10066.9	0	0
Tb11.01.7080	U5 small nuclear ribonucleoprotein component	2.54	0	8695.81	0	0
Tb11.01.7100	ATP-dependent DEAD/H RNA helicase	2.18	0	12021.3	0	0
Tb11.01.7280	hypothetical conserved, NOL1/NOP2 domain	2.67	0.0628251	4309.68	0	0
Tb11.01.7390	AMP deaminase	2.99	0	7420.34	0	0
Tb11.01.7450	hypothetical conserved, SpoU rRNA methylase domain	2.2	0.0355044	4885.35	0	0
Tb11.01.7490	hypothetical conserved	2.54	0	7904.73	0	0
Tb11.01.7510	hypothetical conserved	2.09	0	11430.8	0	0
Tb11.01.7580	hypothetical conserved	2.37	0	9068.92	0	0
Tb11.01.7680	RNA-binding protein , DRBD10	2.8	0	8763.95	0	0
Tb11.01.8090	kinetoplast DNA-associated protein	2.41	0	15742.6	0	0
Tb11.01.8200	enoyl-CoA hydratase/isomerase family protein	2.18	0	28963.9	0	0
Tb11.01.8470	dihydrolipoyl dehydrogenase	2.95	0	12348.8	0	0
Tb11.01.8510	t-complex protein 1 alpha subunit	2.08	0	21249.8	0	0
Tb11.02.0070	aminopeptidase metallo-peptidase Clan MF Family M17	2.58	0	16968.4	0	0
Tb11.02.0100	carboxypeptidase metallo-peptidase Clan MA(E) Family M32	5.39	0	16106.3	0	0
Tb11.02.0110	hypothetical conserved	2.44	0	9819.11	0	0
Tb11.02.0130	hypothetical conserved	2.16	0	8738.91	0	0
Tb11.02.0210	hypothetical conserved	1.75	0.0517275	29483.5	0	0
Tb11.02.0230	hypothetical conserved, diphthamide synthesis domain	2.72	0	11890.1	0	0
Tb11.02.0250	heat shock protein 84	2.66	0	22920.2	1	0
Tb11.02.0300	hypothetical conserved	2.5	0	5685.8	0	0
Tb11.02.0530	phosphoribosylpyrophosphate synthetase	3.24	0.0355044	6672.25	1	1
Tb11.02.0570	hypothetical conserved, WD40 domain	2.55	0	13404.5	0	0
Tb11.02.0620	nucleolar GTP-binding protein 1	2.39	0	11982.7	0	0
Tb11.02.0630	ABC transporter adrenoleukodystrophy protein homolog	2.01	0	8449.18	1	4
Tb11.02.0690	hypothetical conserved, LisH domain	2	0.0517275	7717.34	0	0
Tb11.02.0720	hypothetical T. brucei specific	2.17	0.151944	5249.86	0	0
Tb11.02.0750	t-complex protein 1 zeta subunit	3.8	0	17370.2	0	0
Tb11.02.0770	mitochondrial DNA polymerase I protein D	2.08	0.0355044	6961.16	0	0
Tb11.02.1210	leucyl-tRNA synthetase	2.56	0	19148	0	0
Tb11.02.1320	hypothetical conserved	2.42	0	6932.98	0	0
Tb11.02.1480	mitochondrial processing peptidase alpha subunit metallo-peptidase Clan ME Family M16	2.1	0	25837.2	1	0
Tb11.02.1565	hypothetical T. brucei specific	1.8	4.89376	1845.22	1	0
Tb11.02.1580	leucine-rich repeat protein	1.98	0.599852	7483.95	0	0
Tb11.02.1660	hypothetical conserved	3.4	0	9846.67	0	0
Tb11.02.1670	hypothetical conserved	3.61	0	10154.7	0	0
Tb11.02.1930	ATP-dependent DEAD/DEAH box RNA helicase	1.81	0.0355044	10340.8	0	0
Tb11.02.1940	hypothetical conserved	1.96	0.0355044	12764.1	0	0
Tb11.02.2070	long-chain-fatty acid-CoA ligase protein, acyl-CoA synthetase fatty acid thiokinase	2.4	0	8041.18	1	0
Tb11.02.2300	mitochondrial DNA polymerase I protein B	1.91	0.0355044	9536.8	0	0
Tb11.02.2310	prostaglandin f synthase	3.32	0	33279.8	0	0
Tb11.02.2450	hypothetical conserved	2.13	0.0355044	11549.9	1	1
Tb11.02.2710	mitochondrial small ribosomal subunit Rsm22	2.18	0	6315.3	1	0
Tb11.02.2760	hypothetical conserved	2.27	0.0355044	3345.81	1	1
Tb11.02.2920	hypothetical conserved	2.33	0	6088.1	0	0
Tb11.02.2950	ATPase subunit 9	2.31	0	25803	0	2
Tb11.02.3120	malic enzyme	2.14	0	20265.1	0	0
Tb11.02.3180	hypothetical conserved	2.39	0.0355044	7054.97	0	0
Tb11.02.3210	triosephosphate isomerase	2.32	0	19627.8	0	0
Tb11.02.3290	hypothetical conserved	1.83	0.151944	5916.83	0	0
Tb11.02.3350	hypothetical conserved	2	0	9059.56	0	0
Tb11.02.4030	eukaryotic release factor 3	3.25	0	10489.7	0	0
Tb11.02.4120	hypothetical conserved	3.29	0	18337.7	1	0
Tb11.02.4190	hypothetical conserved	2.07	0.0517275	10220.7	0	0
Tb11.02.4280	hypothetical conserved	2.06	0	8017.84	0	0
Tb11.02.4400	hypothetical conserved	2.05	0	19272.4	1	0
Tb11.02.4440	aminopeptidase metallo-peptidase Clan MF Family M17	2.13	0	21855.2	0	0
Tb11.02.4500	hypothetical conserved	2.08	0	11932	1	0
Tb11.02.4510	hypothetical conserved	1.89	0.0355044	8549.51	0	0
Tb11.02.4570	pumilio-repeat RNA-binding protein	2.94	0	15847.3	0	0
Tb11.02.4580	DNA ligase	1.97	0.0355044	5345.26	0	0
Tb11.02.4610	chromatin binding protein regulator of chromatin condensation	2.12	0.0628251	4559.48	0	0
Tb11.02.4620	hypothetical conserved, predicted WD40 repeat protein	3.52	0	11876.7	0	0
Tb11.02.4950	hypothetical conserved	1.84	0.0355044	4349.87	0	0
Tb11.02.5020	seryl-tRNA synthetase	3.13	0	16740.2	0	0
Tb11.02.5160	hypothetical conserved	2.36	0.0355044	5643.28	0	0
Tb11.02.5380	exosome complex exonuclease RRP44p homologue	2.18	0	8498.19	0	0
Tb11.02.5390	hypothetical conserved, MRB1 complex	2.02	0	10326.2	0	0
Tb11.02.5400	cystathionine beta-synthase	1.98	0	14701.1	0	0
Tb11.02.5500, Tb11.02.5450	glucose-regulated protein 78	2.03	0	25408.6	1	0
Tb11.02.5590	hypothetical conserved	2.44	0	13453.5	0	0
Tb11.02.5660	hypothetical conserved	3.98	0	10923.9	0	1
Tb11.02.5720	ribonucleoside-diphosphate reductase large chain	3.06	0	20292.1	0	0
Tb11.02.5770	mitochondrial RNA binding protein, RBP16	2.38	0	20593.2	0	0
Tb11.03.0240	hypothetical conserved, TPR repeats	1.87	0.0517275	16086.2	1	0
Tb11.03.0250	cyclophilin type peptidyl-prolyl cis-trans isomerase	5.98	0	28927.3	0	0
Tb11.03.0450	RNA polymerase I second largest subunit	2.39	0	15810.8	0	0
Tb11.03.0790	hypothetical conserved	2.02	0	9772.18	0	0
Tb11.0760	hypothetical T. brucei specific	2.58	0.0517275	1712.16	1	5
Tb11.1240, Tb10.61.1210	hypothetical T. brucei specific	3.33	0	10192.5	0	0
Tb11.17.0001	hypothetical T. brucei specific	3.09	0.811302	1118.28	0	0
Tb11.18.0014	hypothetical conserved, CBF domain	3.17	0	12122.3	0	0
Tb11.18.0016	hypothetical conserved	2.07	0	8495.26	0	0
Tb11.22.0010	hypothetical conserved	1.73	0.599852	3169.93	0	0
Tb11.22.0012	eukaryotic peptide chain release factor subunit 1	2.9	0	10080	0	0
Tb11.42.0003	t-complex protein 1 beta subunit	2.87	0	22624	0	0
Tb11.46.0007	hypothetical conserved, JmjC domain	2.08	0	8878.09	0	0
Tb11.46.0008	arginyl-tRNA synthetase	3.38	0	21174.2	0	0
Tb11.47.0004	2-oxoglutarate dehydrogenase E1 component	1.93	1.33879	2470.83	0	0
Tb11.47.0015	hypothetical conserved	2.71	0	11573.2	0	0
Tb11.52.0003	oligopeptidase b	2.8	0	18765.2	0	0
Tb11.52.0013	hypothetical conserved	2.07	0	15112.1	0	0
Tb11.53.0001	hypothetical T. brucei specific leucine-rich repeat protein	2.63	0.0841648	1661.67	0	0
Tb11.55.0009	mitochondrial RNA binding protein 1, gBP21 MRP1	2.39	0	11316.8	0	0
Tb11.55.0014	vesicular transport protein (CDC48 homologue)	2.1	0.0628251	5476.6	1	1
Tb11.v4.0007, Tb11.v4.0005, Tb11.v4.0004, Tb11.v4.0006	ribonucleoside-diphosphate reductase small chain	2.17	0	21690	0	1
Tb11_tRNA_Phe_2, Tb11_tRNA_Phe_1	tRNA Phenylalanine1	2.02	0.811302	1937.83
13J3.09	ESAG7	1.76	0.811302	3173.48	0	0
13J3.10	ESAG6	3.27	0.47306	978.77	0	0
13J3.12	ESAG5	2.88	0.208024	1849.98	0	0
13J3.17	ESAG8	2.45	0.289612	3278.08	0	0
H25N7.12,Tb09.v4.0067, Tb927.2.1120, Tb11.0820	retrotransposon hot spot protein 4, RHS4	2.26	0	24392.9
H25N7.19	hypothetical T. brucei specific	2.36	2.28259	3533.11	0	0
H25N7.22	ESAG8	2.91	0.208024	1647.92	0	0
N19B2.150	hypothetical T. brucei specific	2.28	0.208024	6079.73	0	0
N19B2.185	hypothetical T. brucei specific	3.23	0.811302	1132.53	0	0
N19B2.190	hypothetical T. brucei specific, transmembrane	2.6	1.33879	826.416	0	0
Up-regulated in stationary phase procyclic forms compared to log phase
genes	description	fold change	q-value	PF-stat signal	signal peptide	TMD count
Tb927.1.1500	hypothetical conserved	2.57	0	22115.4	0	0
Tb927.1.1820	hypothetical conserved	2.18	0	19731.6	0	0
Tb927.1.1850	hypothetical conserved	1.9	0.151944	11974.6	0	0
Tb927.1.2110	calpain-like cysteine peptidase	2.19	0.599852	10890.9	0	0
Tb927.1.2150	calpain-like protein fragment	3.07	0.0557128	14231.6	0	0
Tb927.1.2640	hypothetical conserved	2.17	0	28791.2	0	0
Tb927.1.3550	hypothetical T. brucei specific	3.33	1.33879	4619.89	0	0
Tb927.1.4490	acetyltransferase	3.08	0.599852	4386.02	0	0
Tb927.1.4650	hypothetical conserved, F-box motif CFB2	2.37	0.151944	11671.4	0	0
Tb927.1.4700	hypothetical conserved	2.12	0	22429	0	0
Tb927.1.4740	hypothetical conserved	2.94	0	13002.3	0	0
Tb927.2.1890	E2-like ubiquitin-conjugation enzyme	2.13	0	11862.4	0	0
Tb927.2.2090	hypothetical T. brucei specific	1.99	0	25203.1	0	0
Tb927.2.2900	ARP2/3 complex subunit	1.86	0.599852	6482.28	0	0
Tb927.2.3880	heterogeneous nuclear ribonucleoprotein H/F	2.2	0.0841648	19049.1	0	0
Tb927.2.4200	protein kinase	1.99	0.0557128	15983.5	0	0
Tb927.2.4760	hypothetical conserved	2.58	0.151944	3171.91	1	2
Tb927.2.5120	vesicle-associated membrane protein synaptobrevin	2.12	0.811302	13422.7	0	1
Tb927.2.5860	hypothetical conserved	2.14	0.0557128	8981.83	0	0
Tb927.2.5980	ATP-dependent Clp protease subunit heat shock protein 100 (HSP100)	2.06	0.151944	10689.2	0	0
Tb927.2.6130	ABC transporter	2.45	0	11892.4	1	1
Tb927.2.6150	adenosine transporter 2	2.31	0.0466535	7891.15	0	11
Tb927.3.1650	hypothetical T. brucei specific	2.81	1.33879	2898.43	1	2
Tb927.3.1720	hypothetical conserved	2.08	0	15122.8	0	0
Tb927.3.2220	hypothetical conserved	2.31	0.0290437	17683.7	0	0
Tb927.3.2930	RNA-binding protein RBP6	2.06	0.151944	10042.3	0	0
Tb927.3.3240	hypothetical conserved	2.03	0.0557128	11303.8	0	0
Tb927.3.3990	RNA-editing complex protein KREPB6	2.75	0	7374.11	0	0
Tb927.3.4240	thioredoxin	2	0.151944	4165.02	0	0
Tb927.3.5140	hypothetical conserved	3.32	0.0290437	15414.7	0	0
Tb927.3.5190	hypothetical conserved	2.23	0	28044.2	0	3
Tb927.3.5210	hypothetical conserved	2.07	0.599852	8470.69	0	2
Tb927.3.610	N-acetyltransferase complex ARD1 subunit	1.87	0.47306	7753.61	0	0
Tb927.3.730	hypothetical conserved	2.02	0.151944	10099.7	0	0
Tb927.3.740	hypothetical conserved, ZFP family member	2.07	0.0557128	19276.5	0	0
Tb927.4.1220	leucine-rich repeat protein	2.08	0.0557128	15834	0	0
Tb927.4.2690	hypothetical T. brucei specific	2.61	0.0290437	6580.13	1	5
Tb927.4.2750	hypothetical conserved	2.23	0.0466535	10982.8	0	0
Tb927.4.3050	hypothetical T. brucei specific	2.75	0	16013	0	0
Tb927.4.390	hypothetical conserved	1.8	1.33879	13265.3	1	3
Tb927.4.4230	RNA-binding protein	2.6	0.0841648	11227.1	0	0
Tb927.4.440	hypothetical conserved	2.28	0	14041.7	0	1
Tb927.4.4580	hypothetical conserved	2.21	3.56768	4571.82	0	0
Tb927.4.4800	hypothetical conserved	3.37	0.289612	17284.1	0	2
Tb927.4.4810	hypothetical conserved	2.07	0	14148.6	0	2
Tb927.4.5310	serine/threonine-protein kinase , NEK family, PH domain	2.25	0.0290437	12253.1	0	0
Tb927.5.1570	hypothetical conserved, zinc finger protein	2.97	0	14871.6	0	0
Tb927.5.1950	hypothetical conserved	2.27	0.0557128	10532.1	0	1
Tb927.5.1970	hypothetical T. brucei specific	7.18	0.208024	5389.82	0	0
Tb927.5.1980	hypothetical conserved, Kelch motif	2.12	0.0466535	14608	0	0
Tb927.5.1990	hypothetical conserved	2.03	0.0557128	12424.8	1	1
Tb927.5.2480	hypothetical conserved	4.58	0	29644.5	0	0
Tb927.5.3620	kinetoplastid-specific dual specificity phosphatase	2.32	0.0466535	19571.6	0	0
Tb927.5.370	75 kDa invariant surface glycoprotein	2.26	0.0841648	3832.01
Tb927.5.3720	hypothetical conserved	3.16	0.289612	3894.28	0	0
Tb927.5.3790	hypothetical conserved	2.42	0.0290437	10992.2	1	4
Tb927.5.4020	hypothetical T. brucei specific	2.25	0.0290437	16675.3	1	0
Tb927.5.980	hypothetical conserved	2.17	0	13557.5	0	0
Tb927.6.1330	hypothetical conserved	2.28	2.28259	976.782	1	0
Tb927.6.200	receptor-type adenylate cyclase GRESAG 4	3.38	0	24443	1	1
Tb927.6.2520	hypothetical conserved	2.09	0.811302	9426.04	0	0
Tb927.6.2530	hypothetical T. brucei specific	2.64	0.289612	5050.44	1	4
Tb927.6.2590	hypothetical conserved	2.5	0.0466535	10504.2	0	2
Tb927.6.2686	H/ACA snoRNA TB6Cs2H1	3.42	0	8837.21
Tb927.6.280	receptor-type adenylate cyclase GRESAG 4	1.96	0.0290437	9131.49	0	1
Tb927.6.2820	hypothetical conserved	2.63	0.0466535	6639.89	0	0
Tb927.6.2830	GTPase activating protein conserved, GYP7	1.87	0.0557128	14623	0	0
Tb927.6.2880	kinesin	2.01	0	20051	0	0
Tb927.6.320, Tb927.6.330	receptor-type adenylate cyclase GRESAG 4	2.2	0.0557128	13018.6	1	1
Tb927.6.3270	hypothetical conserved	2.78	0.208024	3731.72	0	0
Tb927.6.3480	RNA-binding protein	3.41	0.208024	11589.5	0	0
Tb927.6.3550	phospholipid-translocating P-type ATPase (flippase)	2.11	0.208024	12421.6	0	7
Tb927.6.3850	chaperone protein DNAJ	2.2	0.208024	3964.36	1	0
Tb927.6.4270	hypothetical conserved	1.93	0.0290437	9888.36	0	0
Tb927.6.430	receptor-type adenylate cyclase GRESAG 4	2.72	0.0466535	23933.7	1	1
Tb927.6.4810	zinc-binding protein (Yippee)	2.86	0.0557128	4989.56	0	0
Tb927.6.5010	hypothetical conserved	2.05	0	24329.8	0	0
Tb927.6.5020	cyclin 7 CYC2-like cyclin	3.29	0.0557128	4671.75	0	0
Tb927.6.600	CCR4 associated factor	2.27	0.0557128	10473.4	0	0
Tb927.6.660	hypothetical conserved	2.71	0	18593.7	1	0
Tb927.6.690	hypothetical conserved	2.07	0	23653.4	0	0
Tb927.7.1800	hypothetical conserved	2.1	0.151944	16081.4	1	4
Tb927.7.3690	hypothetical T. brucei specific	2.97	0	21314.6	1	3
Tb927.7.3720	hypothetical T. brucei specific	3.12	0.0557128	10547.4	1	4
Tb927.7.3830	kinesin K39	3.53	0	23007.7	0	0
Tb927.7.3870	hypothetical conserved, thioredoxin fold domain	1.98	1.33879	5250.86	0	1
Tb927.7.4110	kinesin	2.55	1.33879	5544.82	0	0
Tb927.7.5340	hypothetical conserved, related to L. major sodium stibogluconate resistance protein	2.04	0.0466535	18691.1	0	0
Tb927.7.5380	RNA-binding protein DRBD12	1.85	0.599852	23445.9	0	0
Tb927.7.5780	hypothetical conserved, thioredoxin domain	5.45	0.289612	3100.68	1	1
Tb927.7.5860	hypothetical T. brucei specific	2.84	0.289612	4964.32	1	4
Tb927.7.5900	ATG8/AUT7/APG8/PAZ2 ubiquitin-like protein	2.16	0.0290437	5782.04	0	0
Tb927.7.5910	ATG8/AUT7/APG8/PAZ2 ubiquitin-like protein	2.71	0.0557128	6043.87	0	0
Tb927.7.6050	receptor-type adenylate cyclase GRESAG 4	2.85	0.208024	3148.4	1	1
Tb927.7.6060	receptor-type adenylate cyclase GRESAG 4	1.93	0.0466535	10389.4
Tb927.7.6560	hypothetical conserved	2.08	0.0290437	7100.9	1	0
Tb927.7.6580	hypothetical T. brucei specific, aposialoprotein motif	2.13	0.0290437	12947.5	1	0
Tb927.7.6590	hypothetical conserved	2.08	0.289612	8985.35	1	1
Tb927.7.7160	kinetoplastid-specific dual specificity phosphatase	1.77	1.33879	6631.99	0	0
Tb927.8.1780	protein kinase	2.6	0.0290437	14108.9	0	0
Tb927.8.2340	hypothetical conserved	2.07	0.47306	6510.88	0	0
Tb927.8.2780	RNA-binding protein RBP10	1.97	1.33879	12131.1	0	0
Tb927.8.3730	hypothetical conserved	1.96	0.289612	13633.6	1	4
Tb927.8.4200	hypothetical conserved	2.54	0.47306	9390.46	0	0
Tb927.8.4490	hypothetical T. brucei specific	2.31	0	9991.13	0	0
Tb927.8.4630	hypothetical conserved	3.22	0	23630.2	1	3
Tb927.8.4680	hypothetical conserved	2.04	0	20712.2	0	0
Tb927.8.5590	hypothetical conserved, glutataredoxin related	2.18	0	18845.6	0	0
Tb927.8.580	hypothetical conserved	2.66	0.0290437	8365.58	1	1
Tb927.8.5870	hypothetical conserved	2.07	0	25441.2	0	0
Tb927.8.6340	CYC2-like cyclin	2.49	0	24651.5	0	0
Tb927.8.640	hypothetical conserved	2.12	0.289612	10851.2	0	0
Tb927.8.6450	inhibitor of cysteine peptidase, chagasin family	2.2	0	31482.1	0	0
Tb927.8.6460	hypothetical conserved	2.01	0.811302	2450.13	0	0
Tb927.8.6490	protein kinase	2.18	0.599852	11621.6	0	0
Tb927.8.6600	hypothetical conserved	2.02	0.151944	13361.5	0	0
Tb927.8.6610	hypothetical conserved	2.1	0.0290437	9624.68	0	0
Tb927.8.6630	hypothetical T. brucei specific	2.47	0	11148.4	0	0
Tb927.8.6650	RNA-binding protein	4.02	0.0290437	12877.7	0	0
Tb927.8.6890	hypothetical conserved	2.7	0.0466535	21240.9	0	1
Tb927.8.7710	hypothetical conserved	2.51	0.47306	6207.4	0	1
Tb927.8.7750	hypothetical conserved	3.54	0.0466535	8089.09	0	0
Tb927.8.7760	hypothetical conserved	2.04	2.28259	7091.47	0	0
Tb927.8.7780	hypothetical conserved	2.37	0.0557128	12012.8	0	0
Tb927.8.7810	hypothetical conserved	2.43	0.151944	5586.84	0	0
Tb927.8.8130	hypothetical conserved	3.01	0.0557128	16268.1	0	0
Tb927.8.8290	amino acid transporter AATP5	2.08	0.0290437	18582.2	0	11
Tb927.8.8320	hypothetical conserved	2.95	0.0557128	10927.9	0	0
Tb09.160.0450	serine/threonine-protein kinase, NEK family	2.27	0	15572.3	0	0
Tb09.160.1200	mitotubule-associated protein Gb4, dynein heavy chain cytosolic	3.66	0.0466535	9349.92	0	0
Tb09.160.1490	hypothetical conserved,methylated DNA binding motif	2.34	0	7304.23	0	0
Tb09.160.2710	hypothetical conserved	2.35	0.811302	8002.95	0	6
Tb09.160.3540	hypothetical conserved	2.37	0.151944	6827.86	0	0
Tb09.160.4670	hypothetical conserved	2.18	0	25535.5	0	0
Tb09.160.4800	hypothetical conserved	2.52	0.599852	4697.58	1	5
Tb09.160.5030	cAMP-specific phosphodiesterase	1.91	0.0841648	7878.54	0	0
Tb09.211.0250	hypothetical T. brucei specific	2.61	0	6779.56	0	5
Tb09.211.0260	hypothetical T. brucei specific	2.07	0.208024	3344.18	0	0
Tb09.211.0990	hypothetical conserved	3.1	0.599852	14533.3	0	1
Tb09.211.1650	hypothetical conserved	2.05	0	10992.9	0	0
Tb09.211.1655	hypothetical conserved, zinc finger protein	2.16	0.0557128	3726.24	0	0
Tb09.211.2205	hypothetical conserved	2.19	0.0290437	8544.02	0	0
Tb09.211.2290	chaperone protein DNAJ	2.52	0.0841648	7940.08	0	0
Tb09.211.3290	hypothetical conserved	2.13	0.0841648	2701.89	0	0
Tb09.211.3630	hypothetical conserved	2.41	0	20661.7	0	0
Tb09.244.2380	ESAG4	2.97	0.47306	5964.99	1	2
Tb09.v1.0290, Tb09.160.5440	VSG-related VR1	3.15	0.811302	5310.12	0	0
Tb09.v1.0770	hypothetical conserved	2.7	1.33879	3137.69	1	3
Tb09.v4.0009	ESAG4, receptor-type adenylate cyclase	2.31	3.56768	6527.04	0	0
Tb09.v4.0014, Tb09.v4.0110, Tb09.244.2160	hypothetical T. brucei specific	3.35	0.208024	7216.15	0	0
Tb09.v4.0060	hypothetical T. brucei specific	5.09	0	8335.52	0	0
Tb10.05.0130	hypothetical T. brucei specific	12.85	0	4370.51	0	2
Tb10.05.0140	hypothetical T. brucei specific	2.65	0	30222	0	2
Tb10.05.0150	citrate synthase	4.42	0	12936.5	1	0
Tb10.26.0100	hypothetical conserved	3.69	0	18478.8	0	2
Tb10.26.0280	hypothetical conserved	2.24	0.151944	14791.2	0	0
Tb10.389.0430	receptor-type adenylate cyclase GRESAG 4	2.36	0.208024	14907.4	1	1
Tb10.389.0740	hypothetical conserved, zinc finger	1.96	4.89376	4945.14	0	0
Tb10.389.0800	hypothetical conserved, zinc finger protein	3.36	0.0557128	13913.1	0	0
Tb10.389.1570	RAB-interacting protein	2.35	0	10962.3	0	4
Tb10.389.1580	hypothetical conserved	2.08	0.599852	5088.71	0	0
Tb10.389.1690	hypothetical conserved	1.97	0.811302	7772.73	0	7
Tb10.389.1820	hypothetical conserved	2.12	0.0290437	6663	0	0
Tb10.389.1860	hypothetical conserved	2.41	0.151944	10319	0	0
Tb10.389.1920	hypothetical conserved proline rich protein	3.5	0	15886.7	0	0
Tb10.61.0730	zinc finger protein, FYVE type	2.26	0.151944	13487.3	0	0
Tb10.61.1090	histone H3 variant	2.31	0.0557128	17433.1	0	0
Tb10.61.1440	hypothetical conserved	2.5	0.289612	8090.85	1	4
Tb10.61.1730	hypothetical conserved	2.29	0.47306	9221.84	0	0
Tb10.61.2500	hypothetical T. brucei specific	2.14	0	17728.1	1	2
Tb10.61.2520	TFIIF-stimulated CTD phosphatase	2.04	0.289612	16956.1	0	0
Tb10.6k15.1130	hypothetical conserved	2.04	0.208024	6708.51	1	1
Tb10.6k15.1420	hypothetical conservedleucine-rich repeat protein	2.14	0.0290437	9618.28	0	0
Tb10.6k15.1520	small GTPase GRP	2.1	0	17462	0	0
Tb10.6k15.3640	alternative oxidase	1.95	0.599852	11031.5	1	1
Tb10.70.0625	hypothetical conserved	2.17	0	15496.1	1	1
Tb10.70.1850	hypothetical conserved, zinc finger	3.04	1.33879	6347.26	0	0
Tb10.70.2120	hypothetical conserved	2.73	0	16665.2	1	1
Tb10.70.2550	hypothetical conserved	2.03	0.151944	6430.31	0	0
Tb10.70.2610	dolichyl-phosphate beta-D-mannosyltransferase precursor	1.88	0.0290437	9824.78	0	1
Tb10.70.2840	hypothetical T. brucei specific	2.7	0.47306	3365.36	1	0
Tb10.70.2850	hypothetical T. brucei specific	5.96	3.56768	1048.02	1	0
Tb10.70.3690	hypothetical conserved	2.11	0.0557128	14803.6	0	0
Tb10.70.3910	hypothetical conserved	2.23	0.151944	7623.16	0	0
Tb10.70.7410	vesicle-associated membrane protein synaptobrevin	2.08	0.0466535	11771	0	1
Tb10.70.7420	hypothetical conserved, zinc finger domain	2.24	0.0557128	13320.5	0	0
Tb10.70.7920	hypothetical conserved	2.31	0.0290437	13443	0	8
Tb11.01.0090	hypothetical conserved, zinc finger	2.52	0.0466535	19158.3	0	0
Tb11.01.0210	hypothetical T. brucei specific	1.87	0.47306	9995.69	0	3
Tb11.01.0300	hypothetical conserved	3.05	0	10512.6	0	1
Tb11.01.0540	hypothetical conserved	2.2	0.151944	7342.55	0	0
Tb11.01.1560	hypothetical conserved	1.99	0	7274.47	0	0
Tb11.01.2690	hypothetical conserved	2.05	2.28259	6128.99	1	0
Tb11.01.3830	hypothetical T. brucei specific	2.59	0.0466535	2689.02	0	0
Tb11.01.3940	RNA-binding protein	2.2	4.89376	4459.72	0	0
Tb11.01.4100	hypothetical conserved	2.78	0.0290437	11399.9	0	0
Tb11.01.4140	hypothetical conserved	2.08	0.0290437	15717.6	1	3
Tb11.01.4180	ankyrin repeat protein	2.72	0	5624.68	0	0
Tb11.01.4190	hypothetical conserved	2.23	0	11922.6	0	1
Tb11.01.4720	hypothetical conserved	2.28	4.89376	1070.2	0	0
Tb11.01.5530	hypothetical conserved	2.14	0	18893.1	0	0
Tb11.01.5820	hypothetical conserved	3.07	0.599852	6873.09	0	0
Tb11.01.6820	hypothetical conserved	1.92	0.0466535	22960.8	0	0
Tb11.01.7130	Tb-291 membrane associated protein	2.17	0.0466535	13676.6	0	0
Tb11.01.7460	NADH-ubiquinone oxidoreductase complex I subunit NDUFB9 subunit	2.08	0	29328.1	0	1
Tb11.01.8530	hypothetical T. brucei specific	2.83	0.0466535	9711.03	1	6
Tb11.02.0380	hypothetical conserved, WD40 repeat	2.03	0.0290437	15719.1	0	0
Tb11.02.0540	hypothetical T. brucei specific	2.17	0.0466535	9545.41	1	1
Tb11.02.0950	hypothetical conserved	2.48	0	17256.7	0	0
Tb11.02.1420	hypothetical conserved, leucine rich repeat, ribonuclease inhibitor type	1.92	0.0557128	18079.5	0	0
Tb11.02.2360	hypothetical T. brucei specific	2.71	0.0841648	9880.92	1	0
Tb11.02.3540	hypothetical conserved	2.25	0	10133.3	0	0
Tb11.02.3860	hypothetical conserved, major facilitator superfamily protein	3.67	0	20880.9	1	14
Tb11.02.4485	cytochrome b5	2.03	0.0557128	10661	0	1
Tb11.02.5290	hypothetical conserved	2.23	0	8169.68	0	0
Tb11.02.5610	Gp63-1 surface protease homolog	2.26	0.599852	4116.21	1	0
Tb11.03.0570	hypothetical conserved	2.86	0.0557128	9649.83	0	0
Tb11.0360	Gp63-3 surface protease homolog	2.75	0.0841648	7602.4	0	0
Tb11.0370	Gp63-1 surface protease homolog	2.08	0.289612	2891.49	1	0
Tb11.1000	ESAG9	3.1	3.56768	843.747	1	0
Tb11.47.0021	hypothetical conserved	4.31	0.151944	8729.62	0	0
Tb11.v4.0002	hypothetical T. brucei specific	3.8	3.56768	2496.07	0	2
Tb11.v4.0003	hypothetical T. brucei specific	2.3	0.811302	6902.38	0	1
Tb11_snoRNA_0037	C/D snoRNA TB11C1C1	2.14	0.289612	6740.14

## Sheet: key
Additional File 7. Jensen et al. Genes differentially expressed in procyclic log and stationary forms. Those genes with expresssion varying at least two-fold between the two biological conditions with a q-value<5 were identified. TMD, number of transmembrane domains.
