# Supplementary material for: Widespread variation in transcript abundance within and across developmental stages of Trypanosoma brucei
Source: BMC Genomics. 2009 Oct 19;10:482. doi: 10.1186/1471-2164-10-482 (PMC2771046; doi:10.1186/1471-2164-10-482)
Supplement: Additional file 7 — Maxicircle genes. Expression data for mitochondrial maxicircle genes [file 1471-2164-10-482-S7.XLS]

## Sheet: Non_tukey
systematic_id	cBF_1	cBF_2	cBF_3	SL-BF_1	SL-BF_2	SL-BF_3	ST-BF_1	ST-BF_2	ST-BF_2	PF-log_1	PF-log_2	PF-log_3	PF-stat_1	PF-stat_2	PF-stat_3
Tb_12S	1968	1265	2809	2856	2176	435	3017	2990	4688	4738	4552	4597	16290	6255	12150
Tb_9S	1035	588	1516	781	262	112	686	472	1097	889	1029	1977	9780	2916	7090
Tb_A6E	2509	1755	1962	3500	2150	475	5641	3465	5675	3465	1642	3242	12931	7344	7646
Tb_CO1	3448	2686	2829	4987	805	264	6629	5354	5514	12289	4440	6164	15365	11124	9402
Tb_CO2E	386	86	455	481	58	27	936	162	996	2693	788	2071	4286	2381	3160
Tb_CYbU	1671	674	3322	1207	494	194	4325	3025	5693	9281	4653	7399	12340	7100	10923
Tb_MURF1	808	334	977	1215	312	104	1249	494	1230	368	124	418	2887	1172	1949
Tb_MURF2U	193	79	32	455	29	20	292	25	161	42	21	45	602	425	50
Tb_ND1	939	546	532	1911	381	175	1123	122	1237	247	83	410	2371	970	781
Tb_ND4	3343	2124	3518	5124	2897	614	5431	1791	6285	3676	3126	4017	10842	6104	8192
Tb_ND5	3681	3431	4223	6661	4035	1615	5817	3215	4743	3259	1669	3580	8439	4812	9023
Tb_ND7E	12650	12000	10188	18421	15454	7972	24378	22493	18159	14183	6907	11403	23292	17168	18229
Tb_ND7U	9654	9845	21416	12286	12283	8428	7478	9933	13754	15621	13351	15686	16777	12575	16568
Tb_ND8E	19080	22471	18749	24769	27314	16345	28152	28235	31153	16610	9347	13564	32619	22520	30467
Tb_ND8U	26351	19157	33799	29178	30096	21338	28366	26146	24213	23559	20222	23328	40642	35036	38561
	cBF			SL-BF			ST-BF			PF-log			PF-stat																PF-stat
	mean	stdev	median	mean	stdev	median	mean	stdev	median	mean	stdev	median	mean	stdev	median
Tb_12S	2014	773.027	1968	1822.33	1248.65	2176	3565	972.64	3017	4629	97.0412	4597	11565	5043.01	12150
Tb_9S	1046.33	464.104	1035	385	351.051	262	751.667	317.632	686	1298.33	591.896	1029	6595.33	3458.63	7090
Tb_A6E	2075.33	389.567	1962	2041.67	1515.41	2150	4927	1266.24	5641	2783	994.406	3242	9307	3142.11	7646
Tb_CO1	2987.67	405.021	2829	2018.67	2584.84	805	5832.33	694.556	5514	7631	4125.02	6164	11963.7	3068.9	11124
Tb_CO2E	309	196.181	386	188.667	253.642	58	698	465.158	936	1850.67	971.425	2071	3275.67	957.753	3160
Tb_CYbU	1889	1337.39	1671	631.667	520.343	494	4347.67	1334.14	4325	7111	2327.4	7399	10121	2710.5	10923
Tb_MURF1	706.333	333.338	808	543.667	590.62	312	991	430.519	1230	303.333	157.306	368	2002.67	858.759	1949
Tb_MURF2U	101.333	82.7909	79	168	248.59	29	159.333	133.508	161	36	13.0767	42	359	281.856	425
Tb_ND1	672.333	231.046	546	822.333	948.423	381	827.333	613.49	1123	246.667	163.5	247	1374	868.583	970
Tb_ND4	2995	759.366	3343	2878.33	2255.06	2897	4502.33	2386.59	5431	3606.33	449.567	3676	8379.33	2374.55	8192
Tb_ND5	3778.33	404.872	3681	4103.67	2523.7	4035	4591.67	1307.58	4743	2836	1023.32	3259	7424.67	2281.4	8439
Tb_ND7E	11612.7	1275.88	12000	13949	5384.62	15454	21676.7	3188.85	22493	10831	3671.57	11403	19563	3272.69	18229
Tb_ND7U	13638.3	6736.33	9845	10999	2226.55	12283	10388.3	3162.68	9933	14886	1329.75	15621	15306.7	2368	16568
Tb_ND8E	20100	2060.01	19080	22809.3	5741.08	24769	29180	1709.17	28235	13173.7	3647.2	13564	28535.3	5319.39	30467
Tb_ND8U	26435.7	7321.37	26351	26870.7	4813.36	29178	26241.7	2078.15	26146	22369.7	1863.52	23328	38079.7	2833.83	38561
