# Supplementary material for: Widespread variation in transcript abundance within and across developmental stages of Trypanosoma brucei
Source: BMC Genomics. 2009 Oct 19;10:482. doi: 10.1186/1471-2164-10-482 (PMC2771046; doi:10.1186/1471-2164-10-482)
Supplement: Additional file 8 — VSGs and ESAGs. Individual sample expression data for VSG and ESAG genes [file 1471-2164-10-482-S8.XLS]

## Sheet: Data
Chr	contig	start	systematic_id	description	category	Location	unique probe count	functional gene count	pseudogene count	cBF 1	cBF 2	cBF 3	SL-BF 1	SL-BF 2	SL-BF 3	ST-BF 1	ST-BF 2	ST-BF 3	PF-log 1	PF-log 2	PF-log 3	PF-stat 1	PF-stat 2	PF-stat 3	BF-mean	BF-max	PF-mean	PF-max	BF:PF	Cluster	Group	Pattern
1	1	381	Tb927.1.05	variant surface glycoprotein (VSG) putative	tVSG	VSG-ST	8	1	0	7601.07	10670.4	6285.43	540.07	72.85	46.26	962.12	279.39	1727.88	22.11	46.53	44.11	94.48	82.2	99.36	3131.72	10670	64.7983	99	48.3303	2	A	None
1	1	521080	Tb927.1.2040	expression site-associated gene 2 (ESAG2) protein putative	ESAG2	ESAG-I	8	1		13367	14950.9	13941.4	7473.25	17083.5	21251.5	9285.6	5071.15	6247.8	2261.01	2683.06	1583.97	1208.92	1229.37	1557.99	12074.7	21252	1754.05	2683	6.88387	5.2	B	BF>>PF
1	1	776625	Tb927.1.3670	expression site-associated gene 8 (ESAG8) protein putative	ESAG8	ESAG-I	8	1		6123.85	6143.75	5886.37	5980.46	5740.4	6703.53	4802.92	3176.38	4749.51	3592.49	4280.89	4593.36	4298.4	5808	4638.92	5478.57	6704	4535.34	5808	1.20797	6	D	BF&PF
1	1	989771	Tb927.1.4870	expression site-associated gene 1 (ESAG1) protein putative	ESAG1	ESAG-I	8	1		5694.3	4708.39	4547.89	5049.65	3510.68	3553.93	5828.79	2825.48	5221.3	463.98	693.49	459.56	713.06	642.81	457.49	4548.93	5829	571.732	713	7.95642	3.1	B	BF>>PF
1	1	992004	Tb927.1.4890	expression site-associated gene 2 (ESAG2) protein putative	ESAG2	ESAG-I	8	1		4268.19	2100.19	4319.58	4625.39	2534.54	2021.12	3528.77	2560.84	4615.55	1580.76	1447.42	1004.26	670.81	496.44	1044.54	3397.13	4625	1040.7	1581	3.26426	3.1	B	BF>>PF
1	1	993544	Tb927.1.4900	expression site-associated gene 11 (ESAG11) protein putative	ESAG11	ESAG-I	8	1		13995.9	11776.8	11827.7	16345	17847.5	11899.9	15258.4	8452.05	15362.2	3609.59	2937.28	2423.52	1125.3	729.06	2465.49	13640.6	17847	2215.04	3610	6.15817	5.2	B	BF>>PF
1	1	994793	Tb927.1.4910	expression site-associated gene 1 (ESAG1) protein putative	ESAG1	ESAG-I	8	1		10082	10158.5	9788.09	11861	8312.84	7655.06	8925.49	6175.66	9273.71	2506.4	2443.22	1585.5	1617.19	1101.11	2272.46	9136.92	11861	1920.98	2506	4.75639	5.2	B	BF>>PF
1	1	1013265	Tb927.1.5060	variant surface glycoprotein (VSG)-related putative	VR	VSG-I	8	1	0	6872.06	4318.2	6082.4	8169.99	6547.78	5230.38	8618.06	4483.35	8404.13	2409.53	2352.83	2064.26	2622.94	1962.9	3266.09	6525.15	8618	2446.43	3266	2.66722	5.1	D	BF&PF
1	1	1015395	Tb927.1.5080	expression site-associated gene 9 (ESAG9) protein putative	ESAG9	ESAG-I	8	1		3861.63	3686.51	3558.42	3413.46	3286.46	3237.81	3587.02	2621.08	2692	1298.53	1419.51	806.86	533.86	655.46	619.74	3327.15	3862	888.993	1420	3.74261	3.1	B	BF>>PF
1	1	1018092	Tb927.1.5100	expression site-associated gene 2 (ESAG2) protein putative	ESAG2	ESAG-I	8	1		13244.8	11566.6	12707	14333.5	12867.5	12553.8	11632.5	6048.62	10796.8	2602.99	2894.8	1723.87	689.43	670.46	1081.93	11750.1	14334	1610.58	2895	7.29559	5.2	B	BF>>PF
1	1	1019645	Tb927.1.5110	expression site-associated gene 11 (ESAG11) protein putative	ESAG11	ESAG-I	8	1		11927.8	10986.3	10509	20367.4	18602.8	12440.3	14431.2	8216.52	17268.8	3896.42	2878.29	2499.44	1082.96	660.42	2434.36	13861.1	20367	2241.98	3896	6.18253	5.2	B	BF>>PF
1	1	1020872	Tb927.1.5120	expression site-associated gene 1 (ESAG1) protein putative	ESAG1	ESAG-I	8	1		4031.02	4892.26	4512.14	5814.98	4148.79	4568.19	4251.09	5105.49	6348.89	2373.64	2120.58	1328.53	438.95	266.55	1204.06	4852.54	6349	1288.72	2374	3.7654	5.2	B	BF>>PF
1	1	1027246	Tb927.1.5170	variant surface glycoprotein (VSG)-related putative	VR	VSG-I	8	1	0	8289.31	9365.83	8016.77	12596.3	9681.76	8112.17	10082.7	5407.29	9451.35	1293.88	1375.82	979.08	470.26	394.7	613.06	9000.38	12596	854.467	1376	10.5333	5.2	B	BF>>PF
1	1	1032145	Tb927.1.5200	expression site-associated gene 1 (ESAG1) protein putative	ESAG1	ESAG-I	8	1		5793.04	3854.43	4689.8	9080.47	7155.36	5925.33	8703.2	4330.77	9989.94	1970.05	1614.04	1474.94	483.88	382.93	1060.72	6613.59	9990	1164.43	1970	5.6797	5.2	B	BF>>PF
1	1	1035260	Tb927.1.5220	expression site-associated gene 9 (ESAG9) protein putative	ESAG9	ESAG-I	8	1		2325.7	676.07	826.08	1728.21	1035.19	539.54	5897.48	3021.4	6534.08	143.86	247.74	186.54	62.3	79.79	96.52	2509.31	6534	136.125	248	18.4338	4	B	BF>>PF
1	1	1039808	Tb927.1.5240	expression site-associated gene 1 (ESAG1) protein putative	ESAG1	ESAG-I	8	1		4428.63	2662.98	2516.35	8548.69	7306.88	5752.99	5840.96	2417.26	7706.05	1787.45	1922.32	1613.2	615.15	465.34	1054.73	5242.31	8549	1243.03	1922	4.21736	5.2	B	BF>>PF
1	1	1050169	Tb927.1.5300	variant surface glycoprotein (VSG) putative	tVSG	VSG-ST	8	1	0	262.17	168.81	567.39	223.36	353.64	422.68	213.49	493.1	198.23	543.95	1099.35	612.56	220.45	173.97	222.7	322.541	567	478.83	1099	0.673603	2	A	None
1	1	1056242	Tb927.1.5330	variant surface glycoprotein (VSG atypical) putative	aVSG	VSG-ST	8	1	0	228.69	68.6	195.91	275.78	80.81	97.24	137.93	98.62	134.02	69.39	172.54	99.99	231.28	161.77	168.2	146.4	276	150.528	231	0.972574	1	A	None
2	1	354730	Tb927.2.1920	expression site-associated gene 5 (ESAG5) protein putative	ESAG5	ESAG-I	8	1		18550	20005.2	14433.9	20738.1	18593.3	14768.3	19308.2	11345	17412.9	6375.47	7209.09	6861.69	6087.72	7486.29	5882.7	17239.4	20738	6650.49	7486	2.5922	6	D	BF&PF
2	1	387550	Tb927.2.2020	expression site-associated gene 3 (ESAG3) protein putative	ESAG3	ESAG-I	8	1		20217.7	17926.7	17377.3	18572.7	16528.3	18610.8	14661.5	14212.9	16351.5	3780.24	6018.71	4294	3729.21	4828.95	5393.11	17162.2	20218	4674.04	6019	3.67181	6	D	BF&PF
2	1	393056	Tb927.2.2060	variant surface glycoprotein (VSG)-related putative	VR	VSG-I	8	1	0	8468.17	10477	6883.52	10684.3	9062.41	10469.3	8269.78	7880.61	8659.38	2586.97	3626.45	2196.52	1620.03	2354.77	2976.08	8983.84	10684	2560.14	3626	3.50912	5.2	B	BF>>PF
2	1	1186058	Tb927.2.6410	variant surface glycoprotein (VSG atypical) putative	aVSG	VSG-ST	8	1	0	633.81	733.9	4925.05	343.1	1376.62	1560.4	443.38	2281.17	625.29	1991.34	2552.49	1758.69	468.37	333.85	1085.23	1435.86	4925	1364.99	2552	1.05191	3.2	C	Variable
3	1	2731	Tb927.3.120	variant surface glycoprotein (VSG) putative	tVSG	VSG-ST	8	1	0	205.94	134.53	262.73	188.82	91.78	95.02	100.32	164.99	84.78	96.81	178.17	139.26	123.64	94.18	126.7	147.657	263	126.46	178	1.16762	1	A	None
3	1	10161	Tb927.3.150	variant surface glycoprotein (VSG) putative	tVSG	VSG-ST	8	1	0	295.68	129.23	280.77	273.32	132.44	97.91	169.99	156.94	124.14	116.89	232.68	151.38	176.06	161.83	222.38	184.491	296	176.87	233	1.04309	1	A	None
3	1	17916	Tb927.3.180	variant surface glycoprotein (VSG atypical) putative	aVSG	VSG-ST	8	1	0	307.43	221.73	814.86	216.31	278.65	316.67	214.98	546.71	173.44	477.29	995.93	502.05	220.28	203.73	237.76	343.42	815	439.507	996	0.781376	2	A	None
3	1	21584	Tb927.3.190	variant surface glycoprotein (VSG) putative	tVSG	VSG-ST	8	1	0	684.97	564.11	898.92	286.21	373.24	530.79	266.85	864.29	297.1	962.61	1403.37	873.68	290.91	320.55	471.02	529.609	899	720.357	1403	0.735204	2	A	None
3	1	31010	Tb927.3.210	variant surface glycoprotein (VSG atypical) putative	aVSG	VSG-ST	8	1	0	572.97	357.98	1321.34	379.21	251.93	290.43	275.72	481.89	281.77	404.91	874.7	459.46	220.87	221.47	344.04	468.138	1321	420.908	875	1.11221	2	A	None
3	1	65865	Tb927.3.340	variant surface glycoprotein (VSG) putative	tVSG	VSG-ST	8	1	0	271.57	212.96	1114.64	274.84	386.83	499.86	245.79	714.13	252.37	786.08	1154.25	591.21	235.43	275.52	193.84	441.443	1115	539.388	1154	0.818415	2	A	None
3	1	76331	Tb927.3.370	variant surface glycoprotein (VSG atypical) putative	aVSG	VSG-ST	8	1	0	436.19	250.4	1228.62	259.91	283.25	340.74	269.04	664.02	226.82	478.1	1026.99	399.88	330.33	286.38	235.59	439.888	1229	459.545	1027	0.957225	2	A	None
3	1	95058	Tb927.3.440	variant surface glycoprotein (VSG) putative	tVSG	VSG-ST	8	1	0	1475.35	1672.1	1440.79	333.33	182.09	163.46	255.64	235.21	183.47	128.47	260.32	206.08	317.19	238.98	205.14	660.16	1672	226.03	317	2.92067	2	A	None
3	1	105461	Tb927.3.490	variant surface glycoprotein (VSG) putative	tVSG	VSG-ST	8	1	0	327.53	211.71	252.45	296.97	206.58	257.8	198.59	316.27	203.79	197.69	441.99	207.71	245.02	219.14	184.04	252.41	328	249.265	442	1.01262	2	A	None
3	1	116511	Tb927.3.520	expression site-associated gene 1 (ESAG1) protein putative	ESAG1	ESAG-ST	8	1		10376.3	7966.26	10343.7	15500.9	12490	11907.5	11110.4	4523.53	11232.2	1289.78	1588.83	931.88	404.45	341.86	1093.69	10605.6	15501	941.748	1589	11.2616	5.2	B	BF>>PF
3	1	120686	Tb927.3.560	expression site-associated gene 11 (ESAG11) protein putative	ESAG11	ESAG-ST	8	1		7258.44	4182.35	5774.37	12018.3	8591.5	6527.09	8859.21	4161.83	12459.2	647.06	666.49	533.8	452.55	374.4	841.16	7759.15	12459	585.91	841	13.2429	5.2	B	BF>>PF
3	1	121971	Tb927.3.570	expression site-associated gene 2 (ESAG2) protein putative	ESAG2	ESAG-ST	8	1		13412	6642.73	9981.84	22621.5	17577.5	13541.6	16008.6	7456.17	13943.1	2062.07	2418.2	1554.91	623.35	590.7	1278.69	13465	22621	1421.32	2418	9.47359	5.2	B	BF>>PF
3	1	374532	Tb927.3.1470	variant surface glycoprotein (VSG)-related putative	VR	VSG-I	8	2	0	10061.5	7066.35	7162.28	12147.7	9197.27	10105.2	7228.42	7070.79	8666.8	1897.12	2226.58	1478.91	2043.62	1422.36	3880.96	8745.15	12148	2158.26	3881	4.05195	5.2	B	BF>>PF
3	1	388094	Tb927.3.1500	variant surface glycoprotein (VSG)-related putative	VR	VSG-I	8	1	0	13494.4	16003.6	12071.7	4361.88	8935.34	8033.87	11305.9	6683.8	12889	347.03	534.66	372.53	490.66	584.83	644.98	10420	16004	495.782	645	21.0172	5.2	B	BF>>PF
3	1	394163	Tb927.3.1510	variant surface glycoprotein (VSG)-related putative	VR	VSG-I	8	1	0	21614.8	24665.3	17921.1	7277.04	17781.4	16688.5	23007.6	15703.6	31927.5	1532.14	2260.34	1358.82	1120.09	1020.33	2355.76	19620.8	31928	1607.91	2356	12.2026	5.2	B	BF>>PF
3	1	632832	Tb927.3.2510	expression site-associated gene 2 (ESAG2) protein putative	ESAG2	ESAG-I	8	1		1629.08	2739.38	1537.51	2810.29	2286.02	1767.49	2186.8	1811.47	2132.7	802.2	1130.78	718.6	454.4	438.14	692.57	2100.08	2810	706.115	1131	2.97414	3.1	B	BF>>PF
3	1	635419	Tb927.3.2520	expression site-associated gene 1 (ESAG1) protein putative	ESAG1	ESAG-I	8	1		6889.32	6369.86	4437.17	10161	8009.77	6413.57	10102.6	8488.32	12729	1203.79	1381.59	1237.09	752.56	560.33	1906.73	8177.84	12729	1173.68	1907	6.96768	5.2	B	BF>>PF
3	1	637733	Tb927.3.2540	variant surface glycoprotein (VSG)-related putative	VR	VSG-I	8	1	0	2262.68	3087.48	1572.96	3736.58	4066.19	3931	3618.67	2504.72	4332.56	713.84	803.87	577.71	254.85	270.99	1004.64	3234.76	4333	604.317	1005	5.35276	3.1	B	BF>>PF
3	1	1586000	Tb927.3.5680	variant surface glycoprotein (VSG)-related putative	VR	VSG-I	8	1	0	2100.18	1887.36	1101.62	2697.14	2397.27	2396.3	1950.35	653.23	2623.75	220.25	356.6	255.02	370.88	357.55	253.78	1978.58	2697	302.347	371	6.54407	3.1	B	BF>>PF
3	1	1628735	Tb927.3.5830	expression site-associated gene 1 (ESAG1) protein putative	ESAG1	ESAG-ST	8	1		168.89	295.37	286.88	192.85	370.91	627.8	244.01	503.19	222.54	846.72	992.57	640.66	271.83	237.1	324.17	323.604	628	552.175	993	0.586054	2	A	None
4	1	228897	Tb927.4.810	expression site-associated gene 5 (ESAG5) protein putative	ESAG5	ESAG-I	8	1		10739.9	8977.82	9593.92	10754.7	8742.25	8585.73	12441.8	9790.66	12530.4	3137.45	3851.06	3540.99	4672.28	5006.21	4256.25	10239.7	12530	4077.37	5006	2.51134	6	D	BF&PF
4	1	319468	Tb927.4.1200	expression site-associated gene 1 (ESAG1) protein putative	ESAG1	ESAG-I	8	1		7311.27	4797.66	4529.97	9765.29	9297.41	8677.52	6351.07	6051.54	7497.45	5183.32	3978.64	4148.19	3097.23	3171.83	5575.39	7142.13	9765	4192.43	5575	1.70358	6	D	BF&PF
4	1	848255	Tb927.4.3210	ESAG11-related protein putative	GRESAG11	ESAG-I	8	1		317.49	1745.68	1554.29	252.52	1139.98	2924.2	561.87	2755.75	738.44	1299.31	1534.53	1335.15	447.01	389.45	2155.68	1332.25	2924	1193.52	2156	1.11623	3.2	C	Variable
4	1	850780	Tb927.4.3230	ESAG11-related protein putative	GRESAG11	ESAG-I	8	1		281.62	1742.08	1572.98	207.25	1368.65	2572.77	515.07	2383.34	697.2	1331.63	1574.59	1228.61	365.02	314.07	2235.65	1260.11	2573	1174.93	2236	1.0725	3.2	C	Variable
4	1	853338	Tb927.4.3250	ESAG11-related protein putative	GRESAG11	ESAG-I	8	1		162.62	360.62	192.79	132.98	246.98	370.65	286.28	366.1	233.84	214.67	238.49	234.46	167.03	140	559.09	261.429	371	258.957	559	1.00955	2	A	None
4	1	855871	Tb927.4.3270	ESAG11-related protein putative	GRESAG11	ESAG-I	8	1		283.79	1650.47	1433.85	270.62	1371.22	2981.53	565.49	2196.96	660.5	1443.37	1793.62	1225.34	333.79	394.2	1995.81	1268.27	2982	1197.69	1996	1.05893	3.2	C	Variable
4	1	857093	Tb927.4.3280	expression site-associated gene 2 (ESAG2) protein putative	ESAG2	ESAG-I	8	1		357.97	2240.42	1726.44	280.18	1713.81	2792.34	696.81	3668.46	735.92	2055.77	2451.64	1625.28	298.95	471.2	1663.27	1579.15	3668	1427.68	2452	1.10609	3.2	C	Variable
4	1	858436	Tb927.4.3290	hypothetical protein conserved	VR	ESAG-I	8	1		364.63	2802.18	2198.2	262.86	2789.98	4566.24	1063.28	4602.53	1282.4	3025.8	3291.14	2402.91	571.53	795.15	3543.6	2214.7	4603	2271.69	3544	0.974914	3.2	C	Variable
4	1	973266	Tb927.4.3750	receptor-type adenylate cyclase GRESAG 4 putative	GRESAG4	ESAG-I	8	1		8397.15	11687.9	7472.54	6547.46	7085.44	8268.36	5334.28	8498.33	5289.03	5317.31	6229.26	5512.88	4666.51	5056.14	4804.71	7620.05	11688	5264.47	6229	1.44745	6	D	BF&PF
4	1	1007267	Tb927.4.3860	receptor-type adenylate cyclase GRESAG 4 putative	GRESAG4	ESAG-I	7	1		13174.8	15287.6	12931	11486.8	11141.3	16360	10410	16757.1	11722.5	11884.9	12979.4	11571.9	15962.2	14431.1	15473.6	13252.4	16757	13717.2	15962	0.966115	6	D	BF&PF
4	1	1012428	Tb927.4.3870	receptor-type adenylate cyclase GRESAG 4 putative	GRESAG4	ESAG-I	6	1		9954.43	11325.8	9505.91	8112.13	10643	13263.6	9817.5	12645.2	8126.81	9988.52	11764.4	9317.61	7788.93	8968.3	8906.97	10377.1	13264	9455.79	11764	1.09744	6	D	BF&PF
4	1	1017589	Tb927.4.3880	receptor-type adenylate cyclase GRESAG 4 putative	GRESAG4	ESAG-I	8	1		6156.92	5749.41	5408.66	4678.87	4993.14	7217.58	5608.49	7400.64	4798.82	4852.12	5394.25	5185.47	4454.04	4908.47	5152	5779.17	7401	4991.06	5394	1.1579	6	D	BF&PF
4	1	1168174	Tb927.4.4410	receptor-type adenylate cyclase GRESAG 4 putative	GRESAG4	ESAG-I	6	1		14358.4	12748.2	12285.7	11180.8	11143.1	8631.09	18918.8	11163.7	22737.5	5596.62	5511.79	5921.88	8270.98	7744.13	6906.87	13685.3	22738	6658.71	8271	2.05524	6	D	BF&PF
4	1	1177872	Tb927.4.4430	receptor-type adenylate cyclase GRESAG 4 putative	GRESAG4	ESAG-I	3	1		8883.84	8664.92	8628.78	8647.15	10681.4	8892.06	10854	3060.31	10357.1	2501.33	3623.64	3544.03	5341.99	5857.21	3652.53	8741.06	10854	4086.79	5857	2.13886	6	D	BF&PF
4	1	1182723	Tb927.4.4440	receptor-type adenylate cyclase GRESAG 4 putative	GRESAG4	ESAG-I	6	1		4630.75	3447.21	3715.14	5825.34	2935.74	3095.12	5162.55	2765.32	5991.81	1500.74	1254.95	1653.4	3549.88	2671.78	2146.07	4174.33	5992	2129.47	3550	1.96027	5.1	D	BF&PF
4	1	1187586	Tb927.4.4450	receptor-type adenylate cyclase GRESAG 4 putative	GRESAG4	ESAG-I	3	1		12889.8	12886	13119.7	15186.8	14653.3	10733.6	14527.5	13520.3	15215	7160.45	6993.69	6572.05	11193.2	10354.3	10032.1	13636.9	15215	8717.63	11193	1.56429	6	D	BF&PF
4	1	1191876	Tb927.4.4460	receptor-type adenylate cyclase GRESAG 4 putative, receptor-type adenylate cyclase GRESAG 4.4B	GRESAG4	ESAG-I	8	1		14097.6	11130	12099.8	9519	11296.4	9073.86	12820.6	8576.74	12182.3	5420.96	5934.81	6194.31	8890.7	10147.3	7592.66	11199.6	14098	7363.46	10147	1.52097	6	D	BF&PF
4	1	1196301	Tb927.4.4470	receptor-type adenylate cyclase GRESAG 4 putative	GRESAG4	ESAG-I	8	1		9972.5	8849.85	8931.71	11038.8	8729.12	6595.75	8537.93	7041.54	7391.04	4997.34	4476.56	4561.09	6423.97	5533.65	5294.42	8565.36	11039	5214.51	6424	1.6426	6	D	BF&PF
4	1	1477030	Tb927.4.5400	variant surface glycoprotein (VSG atypical) putative	aVSG	VSG-I	8	1	0	3082.81	3385.94	2206.95	4603.91	3535.99	4082.8	4794.63	5127.45	4947.72	3399.65	3591.14	3165.99	5475.07	3917.2	4944.08	3974.24	5127	4082.19	5475	0.973557	5.1	D	BF&PF
4	1	1482527	Tb927.4.5420	variant surface glycoprotein (VSG atypical) putative	aVSG	VSG-I	7	2	0	3960.06	5159.76	3118.36	6777.69	4182.89	7510.79	6360.95	6983.62	6764.48	5226.31	5313.71	4480.92	7296.9	5370.81	6175.02	5646.51	7511	5643.94	7297	1.00045	5.1	D	BF&PF
4	1	1485239	Tb927.4.5430	variant surface glycoprotein (VSG atypical) putative	aVSG	VSG-I	8	1	0	1851.86	1587.65	1498.11	3818.34	2306.99	3203.37	2688.2	3055.05	1945.9	1946.83	3028.08	1870.76	1835.42	1779.64	1450.06	2439.5	3818	1985.13	3028	1.22888	5.1	D	BF&PF
4	1	1492813	Tb927.4.5460	variant surface glycoprotein (VSG) putative	tVSG	VSG-ST	8	1	0	463.92	553.75	1136.97	1230.31	1248.52	1457.04	1468.47	2316.28	1639.34	1627.43	2349.66	1000.27	370.11	347.53	375.33	1279.4	2316	1011.72	2350	1.26458	3.2	C	Variable
4	1	1508151	Tb927.4.5530	variant surface glycoprotein (VSG) putative	tVSG	VSG-ST	8	1	0	218.19	146.81	253.99	395.57	231.31	238.77	425.06	280.37	388.22	216.82	498.21	214.63	174.9	184.76	87.23	286.477	425	229.425	498	1.24867	2	A	None
4	1	1515810	Tb927.4.5560	variant surface glycoprotein (VSG) putative	tVSG	VSG-ST	8	1	0	2517.69	7659.54	2257.66	11225.6	10363.5	9729.46	12431.1	2782.92	14028.1	406.13	851.46	404.33	271.93	211.51	168.12	8110.63	14028	385.58	851	21.0349	4	B	BF>>PF
4	1	1521320	Tb927.4.5580	variant surface glycoprotein (VSG atypical) putative	aVSG	VSG-ST	8	1	0	423.38	768.36	1877.55	694.28	1089.78	992.76	705.9	1617.26	617.58	1213.36	2144.6	866.02	306.05	292.53	332.82	976.317	1878	859.23	2145	1.13627	3.2	C	Variable
4	1	1564788	Tb927.4.5700	variant surface glycoprotein (VSG atypical) putative	aVSG	VSG-ST	8	1	0	337.86	352.61	1137.61	224.06	629.59	822.63	313.27	890.23	358.88	1731.02	2240.51	1326.73	237.32	213.9	362.21	562.971	1138	1018.62	2241	0.552683	2	A	None
5	1	2864	Tb927.5.110	variant surface glycoprotein (VSG)-related putative	VR	VSG-ST	8	1	0	2012.02	1372.29	1497.74	3142.98	889.82	1162.67	2537.75	1010.13	2991.67	550.7	285.45	365.45	340.64	303.83	463.94	1846.34	3143	385.002	551	4.79567	4	B	BF>>PF
5	1	12220	Tb927.5.120	expression site-associated gene 9 (ESAG9) protein putative	ESAG9	ESAG-ST	8	1		9252.34	4353.38	6652.06	5074.45	3550.74	2236.26	14378.6	11193	16401	310.8	501.76	432.06	281.43	305.27	195.29	8121.31	16401	337.768	502	24.044	5.2	B	BF>>PF
5	1	14812	Tb927.5.130	variant surface glycoprotein (VSG)-related putative	VR	VSG-ST	8	1	0	6743.13	5082.12	5339.47	7297.7	4649.01	4612.99	5291.67	2401.22	6060.93	894.33	1213.71	1066.71	1936.31	1149.85	1254.88	5275.36	7298	1252.63	1936	4.21142	5.2	B	BF>>PF
5	1	50401	Tb927.5.230	variant surface glycoprotein (VSG atypical) putative	aVSG	VSG-ST	8	1	0	386.85	257.48	637.28	302.27	321.03	383.26	271.39	478.12	310.35	514.95	846.97	485.73	211.15	157.45	160.66	372.003	637	396.152	847	0.939043	2	A	None
5	1	85265	Tb927.5.330	receptor-type adenylate cyclase GRESAG 4 putative, adenylyl cyclase putative, ATP pyrophosphate-lyase putative	GRESAG4	ESAG-I	4	1		19425.6	14488.5	18299.6	16673.7	15386.8	19297.1	16717.3	25005.8	18789.2	30355.4	26527.2	27306.2	30059.6	29864.7	28936.4	18231.5	25006	28841.6	30355	0.632126	6	D	BF&PF
5	1	223741	Tb927.5.650	receptor-type adenylate cyclase GRESAG 4 putative	GRESAG4	ESAG-I	8	1		3566.9	4288.28	3808.37	4479.06	5020.52	5931.44	3370.2	3797.36	2538.35	2586.58	3121.58	2836.82	3935.72	3871.9	2110.15	4088.94	5931	3077.12	3936	1.32882	5.1	D	BF&PF
5	1	459384	Tb927.5.1450	receptor-type adenylate cyclase GRESAG 4 putative	GRESAG4	ESAG-I	8	1		6219.95	6781.19	6280.32	6008.1	6016.58	7257.64	6262.9	6244.38	5250.71	6467.94	6646.11	6886.89	4469.2	4891.93	4496.79	6257.97	7258	5643.14	6887	1.10895	6	D	BF&PF
5	1	1074204	Tb927.5.3400	calcium-translocating P-type ATPase calcium pump		ESAG-I	8	2		14012.9	13204.8	13329.8	16673.3	14753.4	12991.7	13335.4	9060.59	11288.5	11894.1	15593.2	14961.7	4839.18	6377.24	5953.24	13183.4	16673	9936.44	15593	1.32677	6	D	BF&PF
5	1	1236331	Tb927.5.3990	variant surface glycoprotein (VSG atypical) putative	aVSG	VSG-I	8	1	0	1000	2818.14	1330.24	511.67	2875.61	3932.89	1086.25	4836.53	1265.76	3011.63	2893.25	1871.3	1642.37	1618.88	3603.78	2184.12	4837	2440.2	3604	0.895058	5.1	D	BF&PF
5	1	1368247	Tb927.5.4600	expression site-associated gene 3 (ESAG3) protein putative	ESAG3	ESAG-I	16	2		11801.5	10769.3	9958.21	12216.7	11901.2	11082.3	11489.8	8764.32	11046.8	5259.91	5251.1	4864.28	4689.98	4208.44	5587.08	11003.4	12217	4976.8	5587	2.21093	6	D	BF&PF
5	1	1376148	Tb927.5.4620	expression site-associated gene 9 (ESAG9) protein putative	ESAG9	ESAG-I	8	1		1718.12	1320.46	1311.74	1696.52	1525.85	1107.02	2711.98	3094.76	3110.36	170.46	367.15	491.32	416.57	476.55	466.01	1955.2	3110	398.01	491	4.91244	4	B	BF>>PF
5	1	1380095	Tb927.5.4630	expression site-associated gene 1 (ESAG1) protein putative	ESAG1	ESAG-I	8	1		2967.46	2032.01	1803.36	5044.8	3455.17	2238.36	3203.06	1607.23	4226.18	860.68	663.81	929.86	1009.71	933.73	1735.97	2953.07	5045	1022.29	1736	2.88867	3.1	B	BF>>PF
5	1	1390118	Tb927.5.4670	variant surface glycoprotein (VSG atypical) putative	aVSG	VSG-ST	6	1	0	376.5	179.16	144.49	376.55	88.87	84.74	170.05	84.95	101.07	58.67	80.92	79	270.12	202.6	140.18	178.487	377	138.582	270	1.28795	1	A	None
5	1	1408247	Tb927.5.4730	variant surface glycoprotein (VSG atypical) putative	aVSG	VSG-ST	8	1	0	216.96	76.68	211.55	189.2	42.05	36.85	96.44	85.51	78.75	41.73	96.47	71.83	187.79	187.97	86.44	114.888	217	112.038	188	1.02543	1	A	None
5	1	1424509	Tb927.5.4770	variant surface glycoprotein (VSG) putative	tVSG	VSG-ST	8	1	0	237.66	104.29	316.13	180.23	87.15	99.28	146.74	200.77	121.93	84.91	202.65	165.43	165.08	216.26	139.25	166.02	316	162.263	216	1.02315	1	A	None
5	1	1439714	Tb927.5.4810	variant surface glycoprotein (VSG atypical) putative	aVSG	VSG-ST	8	1	0	312.13	311.37	884.74	253.15	468.97	610.08	237.3	515.65	287.42	745.85	1330.03	699.9	314.7	275.08	394.07	431.201	885	626.605	1330	0.688155	2	A	None
5	1	1456524	Tb927.5.4840	variant surface glycoprotein (VSG atypical) putative	aVSG	VSG-ST	8	1	0	372.86	404.75	1797.87	179.09	821.28	897.29	309.02	1736.43	372.59	1523.88	2414.2	1256.31	336.46	335.1	379.15	765.687	1798	1040.85	2414	0.735636	3.2	C	Variable
5	1	1492939	Tb927.5.4950	variant surface glycoprotein (VSG atypical) putative	aVSG	VSG-ST	8	1	0	211.13	301.06	513.47	189.26	507.17	592.98	230.75	697.99	231.11	1085.73	1626.78	770.07	463.41	424.86	546.51	386.102	698	819.56	1627	0.471109	2	A	None
5	1	1520764	Tb927.5.5050	variant surface glycoprotein (VSG atypical) putative	aVSG	VSG-ST	8	1	0	433.73	414.7	1522.95	242.87	175.48	183.89	250.02	404.48	305.06	335.12	605.31	412.73	401.35	361.26	386.9	437.02	1523	417.112	605	1.04773	2	A	None
5	1	1527509	Tb927.5.5080	variant surface glycoprotein (VSG) putative	tVSG	VSG-ST	8	1	0	3576.22	3850.36	3397.24	2290.87	2795.39	3802.53	3091.25	1103.33	535.21	287.26	842.48	414.01	322.78	337.04	446.13	2715.82	3850	441.617	842	6.14973	3.1	B	BF>>PF
5	1	1562852	Tb927.5.5210	variant surface glycoprotein (VSG atypical) putative	aVSG	VSG-ST	8	1	0	274.21	326.52	1503.12	203.37	387.45	613.06	301.46	815.79	294.29	1047.13	1720.62	961.5	279.57	418.49	401.46	524.363	1503	804.795	1721	0.651549	2	A	None
5	1	1571160	Tb927.5.5240	variant surface glycoprotein (VSG) putative	tVSG	VSG-ST	8	1	0	1395.45	2397.76	1043.53	351.1	170.76	122.61	172.49	149.03	136.9	153.63	238.16	156.97	203.87	206.56	123.19	659.959	2398	180.397	238	3.65838	2	A	None
5	2	49990	Tb05.5K5.190	receptor-type adenylate cyclase GRESAG 4 putative	GRESAG4	ESAG-I	16	4		8480.22	9844.74	8588.28	6499.16	8147.91	8979.57	6672.92	7386.59	4508.36	6673.74	7000.04	6902.67	8618.74	11547	9308.11	7678.64	9845	8341.72	11547	0.92051	6	D	BF&PF
5	2	76324	Tb05.5K5.260	variant surface glycoprotein (VSG) putativeBAC from homologous region on chr5	uVSG	VSG-I	8	1	0	7821.55	4838.7	5232.79	9360.41	5489.9	5179.52	7518.49	4809.95	10310.2	1594.32	2213.94	1992.33	3066.29	2731.14	3552.54	6729.06	10310	2525.09	3553	2.66488	5.1	D	BF&PF
5	2	92058	Tb05.5K5.320	variant surface glycoprotein (VSG) putativeBAC from homologous region on chr5	uVSG	VSG-ST	8	1	0	607.97	435.69	2089.45	313.25	358.08	511.51	228.62	594.57	291.59	472.98	272.45	510.44	377.21	294.99	612.16	603.414	2089	423.372	612	1.42526	2	A	None
5	2	124393	Tb05.5K5.450	variant surface glycoprotein (VSG pseudogene) putative	uVSG	VSG-ST	8	1	1	403.31	897	4083.8	301.06	3542.53	5067.36	745.44	7206.38	1052.19	5608.3	7625.65	4024.71	584.3	468.23	1805.08	2588.79	7206	3352.71	7626	0.772147	3.2	C	Variable
5	2	127693	Tb05.5K5.440	variant surface glycoprotein (VSG pseudogene) putative	uVSG	VSG-ST	8	1	1	395.15	1046.54	3814.47	312.18	3393.65	4208.95	728.27	6109.47	907.87	5828.31	7297.29	3424.44	604.66	492.92	1218.85	2324.06	6109	3144.41	7297	0.739108	3.2	C	Variable
5	2	152786	Tb05.5K5.530	variant surface glycoprotein (VSG) putativeBAC from homologous region on chr5	uVSG	VSG-ST	8	1	0	218.64	157.21	525.62	169.22	260.99	242.53	167.08	333.66	152.96	335.52	546.69	301.52	155.13	145.64	130.5	247.546	526	269.167	547	0.919674	2	A	None
5	3	70000	Tb927.5.285b	expression site-associated gene 4 (ESAG4) protein putative, receptor-type adenylate cyclase putative	ESAG4	ESAG-I	8	3		22428.1	19185	19165.5	21144.6	18946.5	25208.3	18694	20692.4	17237.2	14979.2	17489.3	14498.5	27228.8	29482.9	18895.2	20300.2	25208	20429	29483	0.993694	6	D	BF&PF
5	3	75000	Tb927.5.291b	variant surface glycoprotein (VSG)-related putative	VR	VSG-I	8	1	0	13426	12665.3	11276.4	12623.8	14374.3	14889.8	14367.8	10354.2	18923.2	11600.5	13724.2	12946	23355.5	24225.4	25224.5	13655.6	18923	18512.7	25225	0.737636	6	D	BF&PF
6	1	28159	Tb927.6.170	receptor-type adenylate cyclase GRESAG 4 putative	GRESAG4	ESAG-I	8	1		6096.2	4363.41	6110.72	9603.6	6308.98	6733.52	6368.1	2136.2	3895.31	2284.86	2657.77	2653.28	1797.09	2458.64	1323.76	5735.12	9604	2195.9	2658	2.61174	5.1	D	BF&PF
6	1	41732	Tb927.6.180	receptor-type adenylate cyclase GRESAG 4 putative	GRESAG4	ESAG-I	5	1		13858.5	13150.1	11067	20281.4	11969	6581.22	14323.4	8184.18	10490.6	8746.23	7551.53	7021.31	15289	16577.1	11130.5	12211.7	20281	11052.6	16577	1.10487	6	D	BF&PF
6	1	72196	Tb927.6.190	receptor-type adenylate cyclase GRESAG 4 putative	GRESAG4	ESAG-I	8	1		8774.82	9999.89	7614.1	12887.2	10192.3	13177.5	11583.8	7671.82	11866.4	5995.83	6475.81	6351.12	6169.77	7540.94	5391.48	10418.6	13177	6320.82	7541	1.6483	6	D	BF&PF
6	1	85705	Tb927.6.200	receptor-type adenylate cyclase GRESAG 4 putative	GRESAG4	ESAG-I	8	1		5616.42	4447.82	3780.19	6273.36	3448.18	3878.92	5032.07	5477.98	4643.6	7754.44	6565.11	7354.05	24442.3	26937.8	21949.3	4733.17	6273	15833.8	26938	0.298928	6	D	BF&PF
6	1	126013	Tb927.6.280	receptor-type adenylate cyclase GRESAG 4 putative	GRESAG4	ESAG-I	8	1		7652.2	8564.1	6846.91	8421.51	8274.33	6862.88	6472.24	6468.08	7983.13	5478.63	4292.71	4143.25	9818.23	8217.81	9219.3	7505.04	8564	6861.65	9818	1.09377	6	D	BF&PF
6	1	137385	Tb927.6.300	receptor-type adenylate cyclase GRESAG 4 putative	GRESAG4	ESAG-I	4	1		4560.06	6242.43	4339.89	4311.32	5395.33	5415.45	5884.01	4338.93	5379.02	3082.12	3324.33	3334.09	4034.38	3560.35	2512.81	5096.27	6242	3308.01	4034	1.54058	5.1	D	BF&PF
6	1	150979	Tb927.6.310	receptor-type adenylate cyclase GRESAG 4 putative	GRESAG4	ESAG-I	3	1		7720.33	8158.62	7637.08	8940.75	8388.43	8805.51	7860.58	8274.25	8054.37	6004.54	5014.21	3095.83	4555.04	5422.74	3678.92	8204.44	8941	4628.55	6005	1.77257	6	D	BF&PF
6	1	162348	Tb927.6.330	receptor-type adenylate cyclase GRESAG 4 putative	GRESAG4	ESAG-I	4	1		11912.3	12465.8	9290.07	17367.5	8721.71	5722.42	8161.52	11740.4	10454	8092.84	3947.43	5816.47	12878.9	14535.8	11844	10648.4	17367	9519.24	14536	1.11862	6	D	BF&PF
6	1	200193	Tb927.6.430	receptor-type adenylate cyclase GRESAG 4 putative	GRESAG4	ESAG-I	8	1		8497.44	7568.36	7704.14	9355.48	7583.46	7357.34	10112.4	9950.69	10750.2	9590.37	7778.29	7460.37	24056.3	26067.8	17439.7	8764.38	10750	15398.8	26068	0.56916	6	D	BF&PF
6	1	229296	Tb927.6.540	gene related to expression site-associated gene 2 (GRESAG2) protein putative	GRESAG2	ESAG-I	8	1		659.36	1432.96	534.97	515.47	1400.52	1944.72	695.75	1835.25	686.48	3559.41	4333.39	4127.21	415.96	535.14	1079.6	1078.39	1945	2341.78	4333	0.460498	3.2	C	Variable
6	1	316098	Tb927.6.760	receptor-type adenylate cyclase GRESAG 4 putative	GRESAG4	ESAG-I	2	3		22657.7	21712.8	22482.2	23942.7	20919.9	30941.6	25563	23199.2	20161	21662.4	21570.8	22239	25327.4	30461.6	21881.6	23508.9	30942	23857.1	30462	0.985405	6	D	BF&PF
6	1	320857	Tb927.6.770	receptor-type adenylate cyclase GRESAG 4 putative	GRESAG4	ESAG-I	1	1		10411.1	13889.1	11239.9	13655	11181.8	10327.3	8219.09	10553.4	9828.13	9735.01	8536.8	8631.88	9351.69	11303.7	10921.4	11033.9	13889	9746.75	11304	1.13206	6	D	BF&PF
6	1	335124	Tb927.6.800	receptor-type adenylate cyclase GRESAG 4 putative	GRESAG4	ESAG-I	1	1		23782	25351.9	24893.5	26369.3	26130.8	25710.1	20683.7	29566.8	24827.8	22612.2	21887.2	22041.1	25870	24972.4	23071.3	25257.3	29567	23409	25870	1.07896	6	D	BF&PF
6	1	851667	Tb927.6.2850	ESAG8-associated protein putative		ESAG-I	8	1		13731.6	12769.8	15018.5	14776.8	12334.7	14881.9	8165.82	10327.3	12189.7	14442.9	14341.3	15575.3	12477.4	11806.5	10968.5	12688.5	15019	13268.6	15575	0.956275	6	D	BF&PF
6	1	1372090	Tb927.6.5000	hypothetical protein conserved		ESAG-I	4	2		7463.24	6083.5	7303.75	7255.44	5444.7	5124.04	7149.88	7136.66	7433.85	5846.16	7070.91	6624.75	7604.63	7119.06	7705.01	6710.56	7463	6995.09	7705	0.959325	6	D	BF&PF
6	1	1451185	Tb927.6.5240	variant surface glycoprotein (VSG atypical) putative	aVSG	VSG-ST	8	1	0	1264.99	1344.79	2506.83	341.18	1517.65	1153.56	386.91	2192.71	431.59	1716.53	3037.66	1441.71	359.3	337.06	411.66	1237.8	2507	1217.32	3038	1.01682	3.2	C	Variable
6	1	1455529	Tb927.6.5260	variant surface glycoprotein (VSG) putative	tVSG	VSG-ST	8	1	0	217.07	138.95	214.19	244.51	137.44	123.81	130.18	113.93	130.2	108.28	228.87	130	218.53	118.37	134.54	161.142	245	156.432	229	1.03011	1	A	None
6	1	1480781	Tb927.6.5370	variant surface glycoprotein (VSG) putative	tVSG	VSG-ST	8	1	0	195.16	298.3	376.92	296.78	417.69	570.51	260.47	554.95	222.3	809.51	1356.59	722.26	286.09	323.92	250.36	354.787	571	624.788	1357	0.567851	2	A	None
6	1	1509044	Tb927.6.5450	variant surface glycoprotein (VSG atypical) putative	aVSG	VSG-ST	8	1	0	209.32	162.12	248.31	144.1	197.46	233.16	146.34	190.47	127.66	214.02	448.54	266.14	129.2	191.24	141.11	184.327	248	231.708	449	0.795512	2	A	None
6	1	1539037	Tb927.6.5550	variant surface glycoprotein (VSG atypical) putative	aVSG	VSG-ST	8	1	0	190.71	216.89	592.72	170.56	493.82	530.56	197.9	749.34	226.6	1038.25	1414.56	723.91	186	242.09	243.85	374.344	749	641.443	1415	0.583597	2	A	None
6	1	1594443	Tb927.6.5740	variant surface glycoprotein (VSG atypical) putative	aVSG	VSG-ST	8	1	0	783.88	485.74	1091.2	247.87	127.91	133.55	165.14	147.93	159.61	225.44	299.88	268.53	397.41	297.83	320.49	371.426	1091	301.597	397	1.23153	2	A	None
7	1	2	Tb927.7.100	variant surface glycoprotein (VSG) putative	tVSG	VSG-ST	8	1	3	384.89	637.84	3496.45	266.84	3175.87	4094.61	509.53	4069.81	736.68	3973.15	5453.34	2880.8	400.19	354.06	772.98	1930.28	4095	2305.75	5453	0.837158	3.2	C	Variable
7	1	23503	Tb927.7.170	expression site-associated gene 9 (ESAG9) protein putative	ESAG9	ESAG-I	8	1		19764.6	7956.51	13729	10186.2	9210.4	9934.7	23868.5	24233.2	27736.5	11197.5	12324.3	11272.6	4954.81	5816.92	5548.89	16291.1	27736	8519.18	12324	1.91228	6	D	BF&PF
7	1	836329	Tb927.7.3250	expression site-associated gene 6 (ESAG6) protein putative	ESAG6	ESAG-I	6	1		6297.6	6231.2	4689.79	6856.9	8376.2	8136.22	9876.13	6018.85	11657.6	1937.76	2519.3	1577.55	918.77	1638.01	1901.86	7571.17	11658	1748.88	2519	4.32917	5.2	B	BF>>PF
7	1	838888	Tb927.7.3260	expression site-associated gene 7 (ESAG7) protein putative	ESAG7	ESAG-I	3	1		12254.2	10647.6	11127.5	12721.5	14231.2	15177.1	19508.4	15572.1	19743.7	5118.29	5479.87	3302.06	1264.19	3178.82	3347.41	14553.7	19744	3615.11	5480	4.0258	5.2	B	BF>>PF
7	1	1633333	Tb927.7.6050	receptor-type adenylate cyclase GRESAG 4 putative	GRESAG4	ESAG-I	1	1		1575.11	2176.92	1114.87	2051.68	3069.19	3844.73	1783.99	1410.69	2699.94	664.59	1577.35	999.31	3199.81	2573.63	3458.94	2191.9	3845	2078.94	3459	1.05434	5.1	D	BF&PF
7	1	1639890	Tb927.7.6060	receptor-type adenylate cyclase GRESAG 4 putative	GRESAG4	ESAG-I	7	1		7164.03	8620.7	5213.83	12810.2	14123.2	12400.4	12700.5	7868.33	11155.8	5031.31	4863.38	5886.03	10505.6	11151.9	8767.46	10228.6	14123	7700.95	11152	1.32822	6	D	BF&PF
7	1	1646448	Tb927.7.6070	receptor-type adenylate cyclase GRESAG 4 putative	GRESAG4	ESAG-I	1	1		14052.6	14396	10302.9	18215.4	18532	17435.2	19670.2	11069.3	15805.6	8210.23	8481.03	8235.94	13719.5	16448	15011.2	15497.7	19670	11684.3	16448	1.32637	6	D	BF&PF
7	1	1659004	Tb927.7.6090	hypothetical protein conserved		ESAG-I	4	1		19003.5	16873.5	20779	19313.8	18055.4	14490.6	19879.9	15006.9	18454.2	24713.1	26214.3	25567.8	10351.4	12654.7	14248	17984.1	20779	18958.2	26214	0.948618	6	D	BF&PF
7	1	1768836	Tb927.7.6500	variant surface glycoprotein (VSG) putative	tVSG	VSG-I	8	1	0	622.2	580	692.18	475.44	389.5	504.22	467.84	1171.19	469.2	486.16	1051.98	663.33	332.74	336.04	373.79	596.863	1171	540.673	1052	1.10393	2	A	None
7	1	1781242	Tb927.7.6540	variant surface glycoprotein (VSG atypical) putative	aVSG	VSG-I	8	1	0	4681.53	4792.04	3981.16	15988	15564.8	20253.9	3672.14	4224.79	1401.52	620.58	1355.59	919.54	508.6	615.73	334.42	8284.44	20254	725.743	1356	11.4151	5.2	B	BF>>PF
7	1	1929788	Tb927.7.6860	expression site-associated gene 5 (ESAG5) protein putative	ESAG5	ESAG-I	8	1		22852.9	23000.4	20987.5	11857.2	22996.4	18232.4	22747	8747.27	25082.5	3656.46	5437.68	4907.27	7687.25	8355.52	5890.81	19611.5	25082	5989.16	8356	3.2745	6	D	BF&PF
7	1	2147506	Tb927.7.7470	receptor-type adenylate cyclase GRESAG 4 putative	GRESAG4	ESAG-I	8	1		6993.69	6451.02	5898.88	8067.55	7574.47	10472.8	9937.05	9141.76	8108.18	21178.3	25113.9	24946.7	31047.1	35359.9	27035.8	8071.71	10473	27447	35360	0.294084	6	D	BF&PF
7	1	2180395	Tb927.7.7520	receptor-type adenylate cyclase GRESAG 4 putative	GRESAG4	ESAG-I	2	1		3787.94	2803.39	3303.66	3435.6	2922.06	2469.11	3708.1	2751.91	3592.1	895.27	1011.34	942.81	1106.72	949.82	705.29	3197.1	3788	935.208	1107	3.41859	3.1	B	BF>>PF
7	1	2187783	Tb927.7.7530	receptor-type adenylate cyclase GRESAG 4 putative	GRESAG4	ESAG-I	1	1		3141.46	1977.91	2906.78	4035.57	3110.02	2773.21	4503.23	2879.07	3413.27	685.08	652.14	878.76	1213.49	957.88	711.75	3193.39	4503	849.85	1213	3.75759	3.1	B	BF>>PF
8	1		Tb927.8.7920	receptor-type adenylate cyclase GRESAG 4 putative	GRESAG4	ESAG-I	2	1		14542.3	12716.3	10818.1	11654.5	9426.09	9206.2	10535.9	8071.6	8415.11	6755.1	4246.47	5432.87	7451.81	5714.62	6094.4	10598.5	14542	5949.21	7452	1.78149	6	D	BF&PF
8	1	7309	Tb927.8.130	variant surface glycoprotein (VSG atypical) putative	aVSG	VSG-ST	8	1	0	231.09	158.07	133.46	237.92	215.51	223.03	163.24	237.79	106.55	394.28	558.47	344.7	125.07	172.04	162.44	189.629	238	292.833	558	0.647566	2	A	None
8	1	24041	Tb927.8.170	variant surface glycoprotein (VSG atypical) putative	aVSG	VSG-ST	8	1	0	391.27	255.6	312.24	314.03	539.55	739.61	213.31	565.71	215.17	573.67	1292.68	506.63	281.49	210.4	233.09	394.054	740	516.327	1293	0.763188	2	A	None
8	1	125412	Tb927.8.460	variant surface glycoprotein (VSG atypical) putative	aVSG	VSG-ST	8	1	0	302.57	415.67	953.78	190.7	830.36	948.54	258.34	1328.57	290.91	983.33	1651.81	739.7	329.12	270.6	423.11	613.271	1329	732.945	1652	0.836722	2	A	None
8	1	2096002	Tb927.8.7300	variant surface glycoprotein (VSG)-related putative	VR	VSG-I	8	2	0	15529	19184	16599.8	15999.6	17251.9	17034.8	16938	14542.1	20743.7	5254.88	5258.54	3482.87	806.15	1481.09	3746.99	17091.4	20744	3338.42	5259	5.11962	5.2	B	BF>>PF
8	1	2188100	Tb927.8.7590	receptor-type adenylate cyclase GRESAG 4 putative	GRESAG4	ESAG-I	8	1		9089.67	8600.94	9427.08	8335.75	7858.37	10971.5	7506.98	8934.67	6316.39	5466.28	6273.88	5979.72	3516.03	5349.94	3745.94	8560.15	10971	5055.3	6274	1.6933	6	D	BF&PF
8	1	2298363	Tb927.8.7860	receptor-type adenylate cyclase GRESAG 4 putative	GRESAG4	ESAG-I	3	2		18532.6	16071.9	19427.2	18785.6	19106.9	17678.6	18171.8	12876.6	16943.9	14822.8	8969	10225.8	11533.6	12721.3	11994.1	17510.6	19427	11711.1	14823	1.49521	6	D	BF&PF
8	1	2323274	Tb927.8.7900	receptor-type adenylate cyclase GRESAG 4 putative	GRESAG4	ESAG-I	6	1		7599.8	9184.85	7603.09	5067.9	7287.35	5972.18	6866.03	5669.06	5645.61	3476.85	3302.01	3507.51	5122.52	4122.08	4640.69	6766.21	9185	4028.61	5123	1.67954	6	D	BF&PF
8	1	2328241	Tb927.8.7930	receptor-type adenylate cyclase GRESAG 4 putative	GRESAG4	ESAG-I	3	2		23379.3	23534.8	25749.2	20699.8	21057.2	17670.1	23991.6	14037.9	19155.8	11519.9	9405.72	10680.8	14281	14663.9	11595.5	21030.6	25749	12024.5	14664	1.74899	6	D	BF&PF
8	1	2333202	Tb927.8.7940	receptor-type adenylate cyclase GRESAG 4 putative	GRESAG4	ESAG-I	8	1		11544.1	9742.09	10543.7	9626.42	13495.2	9604.41	11024.3	4260.33	8934.72	7783.4	6546.18	6500.97	9036.88	10833.2	9020.8	9863.93	13495	8286.9	10833	1.1903	6	D	BF&PF
8	1	2479680	Tb927.8.8360	receptor-type adenylate cyclase GRESAG 4 putative	GRESAG4	ESAG-I	8	1		3821.61	4069.52	3333.03	3380.37	2561.9	3200.48	3064.36	3230.29	2369.79	2130.64	2543.9	2504.03	2094.02	3056.15	1135.82	3225.71	4070	2244.09	3056	1.43742	5.1	D	BF&PF
8	2	17837	Tb08.27P2.140	variant surface glycoprotein (VSG atypical) putativeBAC from homologous region on chr8	aVSG	VSG-ST	8	1	0	370.18	358.33	659.23	227.4	432.39	481.52	224.3	491.91	197.4	441.12	661.95	417.48	262.8	250.59	197.72	382.518	659	371.943	662	1.02843	2	A	None
8	2	34020	Tb08.27P2.220	variant surface glycoprotein (VSG atypical) putativeBAC from homologous region on chr8	aVSG	VSG-ST	8	1	0	4284.71	5965.59	5429.53	1804.02	1067.79	1459.39	4259.32	2494.3	891.21	1335.15	2163.61	1198.61	358.74	272.65	662.39	3072.87	5966	998.525	2164	3.07741	3.1	B	BF>>PF
8	2	40830	Tb08.27P2.240	variant surface glycoprotein (VSG) putativeBAC from homologous region on chr8	tVSG	VSG-ST	8	1	0	334.86	249.73	5196.18	244.14	1067.34	712.28	377.91	2597.15	702.41	1135.53	2296.93	1304.28	318.31	326.2	515.31	1275.78	5196	982.76	2297	1.29816	3.2	C	Variable
8	2	45310	Tb08.27P2.260	variant surface glycoprotein (VSG atypical) putativeBAC from homologous region on chr8	aVSG	VSG-ST	8	1	0	200.38	211.73	1340.96	236.02	718.67	618.81	241.98	1404.22	280.8	994.72	1692	868.29	221.89	222.76	268.6	583.73	1404	711.377	1692	0.820564	2	A	None
8	2	51710	Tb08.27P2.290	variant surface glycoprotein (VSG atypical) putativeBAC from homologous region on chr8	aVSG	VSG-ST	8	1	0	131.51	79.53	95.67	248.48	73.78	73.53	130.24	102.43	64.59	102.92	175.44	113.68	136.36	106.37	64.05	111.084	248	116.47	175	0.95376	1	A	None
8	2	84917	Tb08.27P2.460	variant surface glycoprotein (VSG) putativeBAC from homologous region on chr8	tVSG	VSG-ST	8	1	0	176.58	193.53	331.35	132.37	416.81	462.41	178.23	444.41	163.83	763.37	1134.9	615.01	151.48	158.14	136.37	277.724	462	493.212	1135	0.563094	2	A	None
8	2	130435	Tb08.27P2.670	variant surface glycoprotein (VSG atypical) putativeBAC from homologous region on chr8	aVSG	VSG-ST	8	1	0	119.82	77.36	170.85	431.39	199.74	163.93	154.88	134.66	195.85	200.09	416.76	278.07	119.88	101.44	66.71	183.164	431	197.158	417	0.929022	2	A	None
9	1		Tb09.244.0060	variant surface glycoprotein (VSG pseudogene) putative	tVSG	VSG-ST	8	1	1	133.77	33.98	29.98	133.57	32.39	34.48	59.53	36.9	32.84	34.17	52.55	35.08	88.35	129.38	44.12	58.6044	134	63.9417	129	0.91653	1	A	None
9	1	12308	Tb09.354.0060	variant surface glycoprotein (VSG atypical) putative	aVSG	VSG-ST	8	1	0	318.36	308.27	1096.28	234.46	792.3	1127.08	328.31	1269.77	281.28	1047.46	2444.06	1292.93	259.98	314.01	399.88	639.568	1270	959.72	2444	0.666411	2	A	None
9	1	24885	Tb09.354.0090	variant surface glycoprotein (VSG) putative	tVSG	VSG-ST	8	1	0	152.94	110.75	270.05	175.96	199.07	152.71	127.49	203.56	119.36	241.42	387.91	235.59	127.75	119.94	107.69	167.988	270	203.383	388	0.825966	2	A	None
9	1	52253	Tb09.354.0180	variant surface glycoprotein (VSG atypical) putative	aVSG	VSG-ST	8	1	0	147.68	168.23	182.66	146.98	306.76	392.51	221.13	393.9	153.15	629.59	1399.71	642.52	157.57	164.27	169.18	234.778	394	527.14	1400	0.44538	2	A	None
9	1	104783	Tb09.142.0100	variant surface glycoprotein (VSG atypical) putative	aVSG	VSG-ST	8	1	0	307.18	298.21	3912.75	367.98	1685.31	2241.09	394.87	1676.38	553.38	2011.47	3893.95	2036.51	339.85	347.12	306.08	1270.79	3913	1489.16	3894	0.853361	3.2	C	Variable
9	1	133814	Tb09.142.0230	variant surface glycoprotein (VSG atypical) putative	aVSG	VSG-ST	8	1	0	273.07	245.02	1008.07	234.74	369.06	305.99	210.9	619.24	222.84	517.09	836.74	422.81	342.7	325.7	186.2	387.659	1008	438.54	837	0.883976	2	A	None
9	1	136315	Tb09.142.0240	variant surface glycoprotein (VSG) putative	tVSG	VSG-ST	8	1	0	2402.92	3583.14	2123.07	388.03	345.38	279.17	242.61	526.81	232.72	240.11	771.23	355.05	239.64	204.72	211.69	1124.87	3583	337.073	771	3.33717	2	A	None
9	1	157848	Tb09.142.0310	expression site-associated gene 1 (ESAG1) protein	ESAG1	ESAG-ST	8	1		4342.69	1873.19	2850.04	7986.59	5319.42	4661.09	4222.75	1352.12	2904.59	405.92	535	727.81	745.87	627.5	925.22	3945.83	7987	661.22	925	5.9675	3.1	B	BF>>PF
9	1	176591	Tb09.142.0370	hypothetical protein conserved		ESAG-ST	8	1		2467.24	853.08	1440.25	1545.74	846.65	731.83	8063.23	6411.45	9026.18	591.18	1056.09	610.52	882.08	765.8	814.53	3487.29	9026	786.7	1056	4.43281	4	B	BF>>PF
9	1	177053	Tb09.142.0380	hypothetical protein conserved	ESAG9	ESAG-ST	6	1		10611.8	5360.68	6756.76	9432.68	6274.27	5248.26	18618.6	15526.7	21019.8	3632.12	3779.35	3358.35	3675.76	3512.21	4328.15	10983.3	21020	3714.32	4328	2.95701	6	D	BF&PF
9	1	231254	Tb09.v4.0008	variant surface glycoprotein (VSG pseudogene) putative	uVSG	VSG-ST	8	1	1	228.83	120.08	1256.48	215.37	106.95	119.55	139.97	196.16	177.66	127.23	322.71	236.41	266.13	174.72	329.88	284.561	1256	242.847	330	1.17177	2	A	None
9	1	260947	Tb09.160.0110	variant surface glycoprotein (VSG) putative	tVSG	VSG-ST	8	1	0	375.83	331.76	1579.58	202.31	491.68	587.71	268.79	1109.74	329.66	686.23	1651.58	850.58	351.14	307.82	444.36	586.34	1580	715.285	1652	0.819729	2	A	None
9	1	271786	Tb09.160.0160	variant surface glycoprotein (VSG atypical) putative	aVSG	VSG-ST	8	1	0	820.77	1290.05	2971.03	276.54	1001.18	1483.09	400.75	1952.6	468.97	2201.77	3899.92	1803	392.51	411.66	377.28	1185	2971	1514.36	3900	0.782509	3.2	C	Variable
9	1	309230	Tb09.160.0260	variant surface glycoprotein (VSG) putative	tVSG	VSG-ST	8	1	0	565.99	375.02	421.44	316.66	546.83	628.79	307.61	1815.4	248.39	590.7	1208.67	311.96	309.1	320.92	457.45	580.681	1815	533.133	1209	1.08919	2	A	None
9	1	317859	Tb09.160.0280	variant surface glycoprotein (VSG atypical) putative	aVSG	VSG-I	8	1	0	3334.28	2349.42	2186.06	6266.02	3172.72	3622.88	3491.54	2605.18	3397.55	1142.88	1719.52	1032.35	588.85	559.63	1297.78	3380.63	6266	1056.84	1720	3.19882	3.1	B	BF>>PF
9	1	1133103	Tb09.160.5350	variant surface glycoprotein (VSG)-related putative	VR	VSG-I	8	1	0	9359.74	10519.3	6602.44	8807.35	12397.8	11926.1	13428	11469	14492.9	2533.52	3098.79	2173.16	1004.15	1083.53	2221.03	11000.3	14493	2019.03	3099	5.44831	5.2	B	BF>>PF
9	1	1139014	Tb09.160.5380	expression site-associated gene 11 (ESAG11) protein putative	ESAG11	ESAG-I	16	2		9124.82	6369.17	6461.34	16942.9	14134.7	9230.4	12901.6	8855.8	14762.5	2657.04	1753.48	1794.04	1304.96	829.13	3236.03	10975.9	16943	1929.11	3236	5.68962	5.2	B	BF>>PF
9	1	1140297	Tb09.160.5390	expression site-associated gene 2 (ESAG2) protein putative	ESAG2	ESAG-I	5	1		16880	6145.01	9419.03	25560.1	19321.7	15507.3	29565.7	20826.2	28477.4	2558.56	2804	2060.05	1138.91	888.71	2498.6	19078	29566	1991.47	2804	9.57987	5.2	B	BF>>PF
9	1	1145331	Tb09.160.5400	expression site-associated gene 9 (ESAG9) protein putative	ESAG9	ESAG-I	8	1		10953.7	4046.06	5090.04	8162.79	6842.44	3861.94	43513.4	37648	43837.1	531.25	857.82	626.23	264.69	359.73	591.92	18217.3	43837	538.607	858	33.823	5.2	B	BF>>PF
9	1	1154308	Tb09.160.5430	expression site-associated gene 9 (ESAG9) protein putative	ESAG9	ESAG-I	8	1		2791.63	655.11	899.36	1921.96	1115.13	859.14	6438.75	6493.72	8146.21	192.22	282.9	250.52	313.85	260.09	406.64	3257.89	8146	284.37	407	11.4565	4	B	BF>>PF
9	1	1156114	Tb09.v1.0290	variant surface glycoprotein (VSG)-related putative	VR	VSG-I	16	2	0	9315.9	6515.64	6245.68	10323.7	9611.53	6538.98	16543.3	11019.8	21909	1913.89	1896.62	1469.42	5062.12	3790.9	7770.94	10891.5	21909	3650.65	7771	2.98345	6	D	BF&PF
9	1	1158886	Tb09.v1.0300	variant surface glycoprotein (VSG)-related putative	VR	VSG-I	8	1	1	7079.19	6457.76	5327.93	8650.29	8496.5	6758.66	9138.48	7271.08	8077.84	1413.23	1728.89	1167.45	832.76	607.82	1784.01	7473.08	9138	1255.69	1784	5.95136	5.2	B	BF>>PF
9	1	1162219	Tb09.v1.0320	expression site-associated gene 2 (ESAG2) protein putative	ESAG2	ESAG-I	1	1		18023.4	7609.92	11478.7	33769.1	24022.6	16698.3	33051.7	17156.9	35363.8	3210.09	3409.05	2189.31	1086.62	932.16	3226.56	21908.3	35364	2342.3	3409	9.35332	5.2	B	BF>>PF
9	1	1167379	Tb09.v1.0330	expression site-associated gene 9 (ESAG9) protein putative	ESAG9	ESAG-I	8	1		1873.78	491.59	1040.88	1106.12	923.17	461.75	25282.3	24841.5	25828.4	194.36	278.73	263.07	462.41	530.8	380.72	9094.38	25828	351.682	531	25.8597	4	B	BF>>PF
9	1	2396157	Tb09.244.2380	expression site-associated gene 4 (ESAG4) protein putative	ESAG4	ESAG-I	1	1		4396.17	2418.52	4617.78	4071.3	1490.3	2314.26	2931.25	3891.77	2437.3	1321.23	1961.61	1996.42	6367.03	5811.27	3478.56	3174.29	4618	3489.35	6367	0.909709	5.1	D	BF&PF
9	1	2408372	Tb09.244.2330	variant surface glycoprotein (VSG)-related putative	VR	VSG-I	8	1	0	6164.14	2858.72	3793.83	8322.37	5144.49	4503.73	6499.09	3959.81	8173.86	736.04	1015.55	733.96	894.99	701.95	1506.55	5491.12	8322	931.507	1507	5.89488	5.2	B	BF>>PF
9	1	2416831	Tb09.244.2310	variant surface glycoprotein (VSG)-related putative	VR	VSG-I	8	1	0	4929.52	2601.62	2565.43	6959.57	4264.09	3583.69	5157.01	1665.57	6547.53	282.04	544.69	507.12	485.77	398.34	1126.04	4252.67	6960	557.333	1126	7.63039	3.1	B	BF>>PF
9	1	2425284	Tb09.244.2280	variant surface glycoprotein (VSG)-related putative	VR	VSG-I	8	1	0	1154.84	616.9	875.32	1226.19	701.02	912.91	994.96	668.96	1302.6	252.52	339.07	253.12	248.21	172.5	465.68	939.3	1303	288.517	466	3.25562	4	B	BF>>PF
9	1	2433761	Tb09.244.2240	variant surface glycoprotein (VSG)-related putative	VR	VSG-I	8	1	0	3674.36	1826.35	2498.67	3379.34	2388.94	1814.59	3850.99	1775.43	5592.12	455.52	580.31	538.62	568.64	370.28	1142.76	2977.87	5592	609.355	1143	4.88691	3.1	B	BF>>PF
9	1	2442233	Tb09.244.2200	variant surface glycoprotein (VSG)-related putative	VR	VSG-I	8	1	0	2888.29	1554.26	2484.66	2877.66	2003.82	1794.49	2376.72	1369.95	3085.83	393.42	636.37	573.71	392.52	323.9	615.43	2270.63	3086	489.225	636	4.64128	3.1	B	BF>>PF
9	1	2463279	Tb09.244.2120	expression site-associated gene 5 (ESAG5) protein putative	ESAG5	ESAG-ST	7	1		8359.58	7515.46	8443.75	8356.07	7915.66	8274.46	7154.63	1800.87	7378.06	3869.58	3967.32	4443.87	6891.07	6099.71	6793.64	7244.28	8444	5344.2	6891	1.35554	6	D	BF&PF
9	1	2532076	Tb09.244.1830	variant surface glycoprotein (VSG atypical) putative	aVSG	VSG-ST	8	1	0	416.95	409.66	1863.48	295.32	490.34	451.72	286.59	1485.27	365.84	1067.23	1509.28	842.46	526.73	441.41	507.2	673.908	1863	815.718	1509	0.826153	2	A	None
9	1	2549081	Tb09.244.1790	variant surface glycoprotein (VSG atypical) putative	aVSG	VSG-ST	8	1	0	268.98	222.12	314.18	219.5	353.56	268.29	181.07	551.01	138.92	290.35	651.3	274.27	373.45	320.55	164.87	279.737	551	345.798	651	0.808959	2	A	None
9	1	2569286	Tb09.244.1740	variant surface glycoprotein (VSG) putative	tVSG	VSG-ST	8	1	0	341.37	194.44	94.91	234.35	211.45	158.8	153.57	225.5	89.01	183.4	489.66	205.1	199.74	241.28	96.56	189.267	341	235.957	490	0.802125	2	A	None
9	1	2610947	Tb09.244.1600	variant surface glycoprotein (VSG atypical) putative	aVSG	VSG-ST	8	1	0	318.01	430.95	1598.37	199.2	1121.52	1409.51	324.33	1875.48	442.73	1970.69	2464.1	1333.41	398.6	356	648.26	857.789	1875	1195.18	2464	0.717709	3.2	C	Variable
9	1	2618315	Tb09.244.1580	variant surface glycoprotein (VSG) putative	tVSG	VSG-ST	8	1	0	2193.24	3031.71	2269.87	12331.3	9329.4	9158.54	5540.55	2042.37	2493.77	1445.5	1975.98	1014.99	347.18	339.59	387.59	5376.75	12331	918.472	1976	5.85402	5.2	B	BF>>PF
9	1	2621041	Tb09.244.1570	variant surface glycoprotein (VSG atypical) putative	aVSG	VSG-ST	8	1	0	302.25	339.95	1218.98	231.8	715.68	1075.52	274.56	1357.99	352.22	1546.6	2067.55	937.59	164.47	289.31	316.32	652.106	1358	886.973	2068	0.735203	2	A	None
9	1	2664635	Tb09.244.1410	variant surface glycoprotein (VSG) putative	tVSG	VSG-ST	8	1	0	502.68	562.73	1561.93	306.53	1173.33	1148.77	326.31	2080.6	382.67	1998.48	2654.21	1233.8	461.63	567.75	664.61	893.95	2081	1263.41	2654	0.707567	3.2	C	Variable
9	1	2759732	Tb09.244.1000	variant surface glycoprotein (VSG atypical) putative	aVSG	VSG-ST	8	1	0	171.37	275.56	722.31	178.92	579.54	627.14	230.36	613.44	221.2	1005.01	1093.46	649.15	204.67	242.69	253.89	402.204	722	574.812	1093	0.699715	2	A	None
9	1	2783014	Tb09.244.0910	variant surface glycoprotein (VSG) putative	tVSG	VSG-ST	8	1	0	307.52	358.11	1631.31	153.49	861.92	1083.43	255.64	1269.52	383.08	1458.5	2051.43	974.61	285.93	366.56	510.32	700.447	1631	941.225	2051	0.744186	3.2	C	Variable
9	1	2861060	Tb09.244.0640	variant surface glycoprotein (VSG atypical) putative	aVSG	VSG-ST	8	1	0	143.43	202.12	960.5	140.09	389.81	458.45	185.53	388.67	219.95	715.72	994.23	416.05	189.97	204.41	217.32	343.172	960	456.283	994	0.752103	2	A	None
9	1	2917678	Tb09.244.0470	variant surface glycoprotein (VSG) putative	tVSG	VSG-ST	8	1	0	2437.37	3858.81	2721.91	15744.5	13411.8	10214.1	3869.8	1280.27	3055.26	55.79	132.82	113.98	265.9	235.24	184.48	6288.2	15744	164.702	266	38.1794	4	B	BF>>PF
9	1	2975207	Tb09.244.0250	variant surface glycoprotein (VSG atypical) putative	aVSG	VSG-ST	8	1	0	1773.37	2066.54	2676.99	254.32	739.3	1014.81	285.59	1047.22	400.86	1678.36	1752.03	968.13	397.7	415.27	915.33	1139.89	2677	1021.14	1752	1.11629	3.2	C	Variable
9	1	2987326	Tb09.244.0200	variant surface glycoprotein (VSG atypical) putative	aVSG	VSG-ST	8	1	0	173.96	200.29	248.5	262.47	172.67	205.85	194.46	209.13	152.05	284.14	550.8	258.43	183.16	216.97	269.53	202.153	262	293.838	551	0.687975	2	A	None
9	1	3027156	Tb09.244.0050	variant surface glycoprotein (VSG atypical) putative	aVSG	VSG-ST	8	1	0	282.87	410.11	1097.3	262.77	563.68	830.82	312.16	1293.43	322.04	1519.93	2021.85	1140.73	441.97	447.63	831.29	597.242	1293	1067.23	2022	0.559617	3.2	C	Variable
9	3	6898	Tb09.v4.0191	variant surface glycoprotein (VSG) putativechrIX additional unordered contigs	uVSG	VSG-ST	8	1	0	587.3	342.24	222.76	807.66	425.94	351.33	261.67	212.05	150.45	243.52	402.29	219.26	135.92	162.36	134.3	373.489	808	216.275	402	1.72692	2	A	None
9	3	10419	Tb09.v4.0192	variant surface glycoprotein (VSG) putativechrIX additional unordered contigs	uVSG	VSG-ST	8	1	0	285.75	284.7	912.42	281.01	500.77	553.56	259.38	898.32	270.72	1033.48	1782.03	809.78	301.06	268.33	352.42	471.848	912	757.85	1782	0.622614	2	A	None
9	4	318	Tb09.v4.0016	expression site-associated gene 5 (ESAG5) protein putative	ESAG5	ESAG-ST	7	1		8188.83	9407.21	8402.07	10306.1	9600.2	7428.58	7596.23	2647.1	8582.68	5499.83	5878.1	6371.14	10007.5	7191.09	7571.95	8017.66	10306	7086.59	10007	1.13138	6	D	BF&PF
9	4	8266	Tb09.v4.0023	variant surface glycoprotein (VSG) putativechrIX additional unordered contigs	uVSG	VSG-ST	8	1	0	159.67	254.01	476.07	260.53	384.98	590.94	234.82	587.12	242.18	718.38	1427.44	583.42	218.69	207.6	169.6	354.48	591	554.188	1427	0.639638	2	A	None
9	4	10550	Tb09.v4.0018	expression site-associated gene 3 (ESAG3) protein putative	ESAG3	ESAG-ST	4	2		5240.87	5987.06	4954.01	7764.68	7813.96	7040.5	7912.86	3200.1	6073.14	3466.22	3252.54	3214.77	2479.54	2749.21	2331.39	6220.8	7913	2915.61	3466	2.13362	5.1	D	BF&PF
9	4	25065	Tb09.v4.0026	variant surface glycoprotein (VSG) putativechrIX additional unordered contigs	uVSG	VSG-ST	8	1	0	666.7	928.85	1517.39	355.41	928.06	855.42	354.76	1044.21	401.83	1679.63	1904.61	1234.82	358.57	379.26	753.69	783.626	1517	1051.76	1905	0.745059	3.2	C	Variable
9	4	35145	Tb09.v4.0030	Variant surface glycoprotein (VSG) putativechrIX additional unordered contigs	uVSG	VSG-ST	8	1	0	219.07	147.28	269.19	205.54	199.73	260.26	234.16	228.4	141.51	472.33	611.9	310.63	255.05	161.11	215.99	211.682	269	337.835	612	0.626585	2	A	None
9	4	38597	Tb09.v4.0031	variant surface glycoprotein (VSG) putativechrIX additional unordered contigs	uVSG	VSG-ST	8	1	0	188.7	185.93	430.47	179.97	287.17	334.31	201.72	471.21	148.67	591.32	1255.56	607.87	234.25	241.01	142.04	269.794	471	512.008	1256	0.526934	2	A	None
9	5	208973	Tb09.v4.0047	variant surface glycoprotein (VSG pseudogene) putative	uVSG	VSG-ST	7	1	1	260.43	307.94	666.71	230.54	392.41	467.58	248.84	593.04	225.13	810.56	1245.58	766.76	571.94	412.22	393.51	376.958	667	700.095	1246	0.538438	2	A	None
9	5	221099	Tb09.v4.0050	variant surface glycoprotein (VSG) putative	tVSG	VSG-ST	8	2	0	553.51	335.32	389.61	239.91	126.36	139.03	176.34	164.48	129.69	130.42	299.64	214.61	234.83	194.21	179.25	250.472	554	208.827	300	1.19943	2	A	None
9	5	224900	Tb09.v4.0051	variant surface glycoprotein (VSG) putative	tVSG	VSG-ST	8	2	0	425.15	373.09	860.78	402.55	217.17	274.06	248.3	239.67	206.26	294.44	498.64	330.58	262.37	266.49	277.94	360.781	861	321.743	499	1.12133	2	A	None
9	5	228249	Tb09.v4.0052	variant surface glycoprotein (VSG pseudogene) putative	uVSG	VSG-ST	16	2	1	333.73	268.3	2439.57	289.17	383.37	540.07	264.47	623.9	309.28	722.41	1366.82	898.43	396.7	335.97	746.88	605.762	2440	744.535	1367	0.813611	2	A	None
9	6	14768	Tb09.v4.0065	expression site-associated gene 1 (ESAG1) protein putative	ESAG1	ESAG-ST	8	1		7253.28	5177.45	7273.8	12451.2	9279.51	7407.98	9028.29	5177.11	10685	3587.42	3170.75	2841.74	1277.21	978.71	3393.41	8192.62	12451	2541.54	3587	3.22349	5.2	B	BF>>PF
9	7	25983	Tb09.v4.0073	variant surface glycoprotein (VSG) putativechrIX additional unordered contigs	tVSG	VSG-ST	8	1	0	398.96	484.47	1837.15	263.95	739.48	875.84	361.76	1146.82	352.43	2036.34	2550.83	1341.85	327	253.53	596.77	717.873	1837	1184.39	2551	0.606114	3.2	C	Variable
9	7	42308	Tb09.v4.0077	variant surface glycoprotein (VSG) putativechrIX additional unordered contigs	uVSG	VSG-ST	8	1	0	970.14	825.69	704.2	757.55	870.22	804.45	893.21	1062.91	650.33	1141.31	2022.8	1001.39	159.06	165.08	227.93	837.633	1063	786.262	2023	1.06534	3.2	C	Variable
9	8	2389	Tb09.v4.0088	variant surface glycoprotein (VSG)chrIX additional unordered contigs	tVSG	VSG-ST	8	1	0	5193.21	9016.07	5800.23	32491.7	33568.6	31902.6	14613	12642.2	22558.8	3857.38	5158.2	2472.63	687.63	690.14	2024.94	18642.9	33569	2481.82	5158	7.5118	5.2	B	BF>>PF
9	8	41927	Tb09.v4.0102	variant surface glycoprotein (VSG atypical) putativechrIX additional unordered contigs	aVSG	VSG-ST	8	1	0	374.99	360.27	434.09	365.68	978.81	1324.48	274.98	1028.88	237.04	640.31	1028.41	350.47	168.87	227.27	255.86	597.691	1324	445.198	1028	1.34253	2	A	None
9	8	86960	Tb09.v4.0107	expression site-associated gene 5 (ESAG5) protein putative	ESAG5	ESAG-ST	8	1		261.59	2486.37	2648.31	229.47	2250.02	3034.88	604.62	3189.96	656.7	2965.13	3202.03	2204.36	222.81	890.73	4093.4	1706.88	3190	2263.08	4093	0.75423	3.2	C	Variable
9	8	110042	Tb09.v4.0113	variant surface glycoprotein (VSG atypical) putativechrIX additional unordered contigs	aVSG	VSG-ST	8	1	0	581.02	553.26	762.32	237.56	275.2	243.6	231.31	627.74	211.92	250.53	536.6	390.85	361.62	326.46	249.16	413.77	762	352.537	537	1.17369	2	A	None
9	8	114344	Tb09.v4.0114	variant surface glycoprotein (VSG atypical) putativechrIX additional unordered contigs	aVSG	VSG-ST	8	1	0	333.44	388.23	1131.96	373.49	535.29	532.13	317.23	1324.93	322.31	759.54	1347.2	848	270.58	336.74	460.31	584.334	1325	670.395	1347	0.871627	2	A	None
9	8	180545	Tb09.v4.0136	variant surface glycoprotein (VSG atypical) putativechrIX additional unordered contigs	aVSG	VSG-ST	8	1	0	383.54	516.41	744.4	220.16	485.86	493.26	257.82	622.78	238.22	845.96	1529.06	847.17	424.13	566.5	703.93	440.272	744	819.458	1529	0.537272	2	A	None
9	8	199306	Tb09.v4.0142	variant surface glycoproteinchrIX additional unordered contigs	uVSG	VSG-ST	8	1	0	782.17	800.07	722.77	320.1	213.08	238.94	210.71	586.36	186.46	295.78	642.64	286.1	249.61	296.62	271.24	451.184	800	340.332	643	1.32572	2	A	None
9	10	20550	Tb09.v4.0185	variant surface glycoprotein (VSG) putativechrIX additional unordered contigs	uVSG	VSG-ST	8	1	0	227.3	328.64	1264.22	255.39	446.16	549.28	234.52	686.48	295.53	762.26	1339.55	677.85	289.43	257.85	376.84	476.391	1264	617.297	1340	0.771738	2	A	None
9	11	9226	Tb09.v4.0202	variant surface glycoprotein (VSG) putativechrIX additional unordered contigs	uVSG	VSG-ST	8	1	0	4307.36	3663.59	2256.6	481.94	248.02	219.53	500.52	371.1	333.31	382.8	704.06	441.7	327.88	246.12	320.57	1375.77	4307	403.855	704	3.4066	2	A	None
9	12	15190	Tb09.v4.0166	variant surface glycoprotein (VSG atypical) putativechrIX additional unordered contigs	aVSG	VSG-ST	8	1	0	185.09	169.9	466.43	211.77	545.05	508.96	194.16	1004.32	238.18	813.31	1483.35	574.81	334.54	314.46	327.09	391.54	1004	641.26	1483	0.610579	2	A	None
9	12	55961	Tb09.v4.0177	variant surface glycoprotein (VSG) putativechrIX additional unordered contigs	tVSG	VSG-ST	8	1	0	452.41	318.93	241.1	287.58	371.55	312.65	198.75	570.53	147.21	296	978.87	291.36	287.17	278.4	118.73	322.301	571	375.088	979	0.859267	2	A	None
9	16	785	Tb09.v4.0009	expression site-associated gene 4 (ESAG4) protein putative, receptor-type adenylate cyclase putative	ESAG4	ESAG-ST	1	1		4778.51	2336.68	4245.91	3878.87	1521.97	2650.31	2350.53	3453.78	2750.47	1678.14	2639.15	2656.34	6232.92	6846.17	3054.81	3107.45	4779	3851.26	6846	0.806866	5.1	D	BF&PF
9	16	8759	Tb09.v4.0010	variant surface glycoprotein (VSG) putativechrIX additional unordered contigs	uVSG	VSG-ST	8	1	1	2482.04	2163.67	920.88	1528.8	2362.32	921.35	1837.77	563.16	1550.36	259.52	336.42	537.92	878.91	1104.56	741.63	1592.26	2482	643.16	1105	2.47568	3.1	B	BF>>PF
9	16	12932	Tb09.v4.0011	variant surface glycoprotein (VSG) putativechrIX additional unordered contigs	uVSG	VSG-ST	8	1	0	8900.11	3445.9	6924.09	11695.3	6781.31	7408.02	8916.07	3356.5	7905.36	997.18	1515.86	765.9	1305.37	952.6	1285.12	7259.19	11695	1137.01	1516	6.38448	5.2	B	BF>>PF
9	16	21382	Tb09.v4.0012	variant surface glycoprotein (VSG) putativechrIX additional unordered contigs	uVSG	VSG-ST	8	1	0	4581.19	2201.09	3661.08	7286.09	4041.41	3492.24	4122.82	2264.31	4645.75	1080.12	1425.04	1074.91	581.99	381.13	1161.2	4032.89	7286	950.732	1425	4.24188	3.1	B	BF>>PF
10	1	1712	Tb10.v4.0001	variant surface glycoprotein (VSG)variant surface glycoprotein VSG 10.1	tVSG	VSG-ST	8	1	0	4205.71	2915.82	2223.83	2188.91	1119.01	644.37	655.82	127.93	1016.31	23.11	35.55	42.85	126.87	108.24	58.83	1677.52	4206	65.9083	127	25.4524	2	A	None
10	1	10624	Tb10.v4.0002	expression site-associated gene 1 (ESAG1) protein putative	ESAG1	ESAG-ST	8	1		5005.54	2835	3284.26	6607.71	4992.39	3632.16	3719.27	1408.99	4276.62	111.92	125.85	162.29	337.4	185.64	280.38	3973.55	6608	200.58	337	19.8103	4	B	BF>>PF
10	1	624104	Tb10.70.5260	receptor-type adenylate cyclase GRESAG 4 putative	GRESAG4	ESAG-I	8	1		5423.04	6484.77	6033.07	7476.94	6558.22	8779.5	6196.27	7656.2	5730.38	4762.13	5139.21	4574.71	9164.74	10209.1	5690.15	6704.27	8780	6590.02	10209	1.01734	6	D	BF&PF
10	1	1132324	Tb10.70.2860	expression site-associated gene 3 (ESAG3) protein putative	ESAG3	ESAG-I	2	1		457.48	1053.38	426.41	418.86	1322.19	1412.58	780.1	2608.16	976.18	1204.11	850.42	770.15	750.69	581.97	1850.74	1050.59	2608	1001.35	1851	1.04918	3.2	C	Variable
10	1	2303559	Tb10.6k15.0920	expression site-associated gene 3 (ESAG3) protein putative	ESAG3	ESAG-I	3	1		8168.33	10262.6	6929.13	8903.95	7745	7859.01	8414.75	11297.1	9597.48	2069.45	1959.97	1315.35	591.71	801.67	2080.71	8797.49	11297	1469.81	2081	5.98546	5.2	B	BF>>PF
10	1	2304850	Tb10.6k15.0910	expression site-associated gene 3 (ESAG3) protein putative	ESAG3	ESAG-I	4	1		19772.3	19652	16191.1	17625	19636.1	18528.9	18402.4	17759	20916.2	4446.04	5163.24	3857.19	1243.8	1494.72	5252.48	18720.3	20916	3576.24	5252	5.23463	5.2	B	BF>>PF
10	1	2306141	Tb10.6k15.0900	expression site-associated gene 3 (ESAG3)-like protein	ESAG3	ESAG-I	8	1		11975.6	12463.7	10501.8	12380.8	11579.9	13038.5	10726.7	10899	12583.7	2773.28	2809.42	1989.29	731.38	1227.66	2670.74	11794.4	13038	2033.63	2809	5.79968	5.2	B	BF>>PF
10	1	2307390	Tb10.6k15.0890	expression site-associated gene 3 (ESAG3) protein putative	ESAG3	ESAG-I	8	1		9516.9	8242.2	8860.01	9351.48	8869.68	12296.2	8119.99	8086.21	10015.9	1663.49	2082.5	1154.02	662.79	879.67	1988.79	9262.06	12296	1405.21	2082	6.59123	5.2	B	BF>>PF
10	1	3100764	Tb10.389.0430	receptor-type adenylate cyclase GRESAG 4 putative	GRESAG4	ESAG-I	8	1		7195.97	6542.06	7417.32	4968.06	6469.9	7661.52	5402.05	6841.35	3667.4	5775.82	6430.88	6566.56	15210.2	18300.9	10862.1	6240.63	7662	10524.4	18301	0.592967	6	D	BF&PF
10	1	3867126	Tb10.61.0280	receptor-type adenylate cyclase GRESAG 4 putative	GRESAG4	ESAG-I	8	1		3526.19	4790.87	3128.87	3578.91	3807.05	4050.05	4571.1	2970	3804.4	3967.08	4671.92	3128.57	3785.37	4734.36	2855.04	3803.05	4791	3857.06	4734	0.985998	5.1	D	BF&PF
10	1	3906132	Tb10.61.0060	expression site-associated gene 4 (ESAG4) protein putative, receptor-type adenylate cyclase	ESAG4	ESAG-I	8	1		6150.41	6335.88	5978.12	6608.29	6309.23	5994.6	8627.59	8254.85	8310.9	6496.7	6898.14	6440.2	6196.6	7041.17	5139.58	6952.21	8628	6368.73	7041	1.09162	6	D	BF&PF
10	1	4020440	Tb10.v4.0024	variant surface glycoprotein (VSG) putative	tVSG	VSG-ST	8	1	0	281.3	195.55	641.98	329.08	220.15	227.68	209.83	171.79	185.08	288.76	492.42	362.69	222.42	241.78	224.56	273.604	642	305.438	492	0.895776	2	A	None
10	1	4023362	Tb10.v4.0025	variant surface glycoprotein (VSG) putative	tVSG	VSG-ST	8	1	0	568.3	417.47	1316.55	148.23	306.75	394.41	256.5	288.32	203.16	414.27	883.77	492	171.92	215.67	192.09	433.299	1317	394.953	884	1.09709	2	A	None
10	1	4052165	Tb10.v4.0031	variant surface glycoprotein (VSG) putative	tVSG	VSG-ST	8	1	0	24854.7	34974.9	20241.8	1246.47	18905	15589	987.07	5242.78	1480.16	72.29	212.38	174.17	288.94	181.91	180.99	13724.6	34975	185.113	289	74.1419	4	B	BF>>PF
10	2	29741	Tb10.v4.0145	variant surface glycoprotein (VSG atypical) putativechrX additional unordered contig	aVSG	VSG-ST	8	1	0	389.14	446.1	3161.33	236.45	498.9	474.89	321.62	824.26	588.79	450.36	814.02	555.59	458.58	522.27	389.7	771.276	3161	531.753	814	1.45044	2	A	None
10	2	50692	Tb10.v4.0152	variant surface glycoprotein (VSG atypical) putativechrX additional unordered contig	aVSG	VSG-ST	8	1	0	234.84	174.35	1603.92	253.19	287.11	392.77	260.32	444.98	290.26	651.93	1207.61	596.3	255.2	262.5	211.37	437.971	1604	530.818	1208	0.825087	2	A	None
10	3	4531	Tb10.v4.0070	variant surface glycoprotein (VSG) putativechrX additional unordered contig	uVSG	VSG-ST	8	1	0	358.63	318.67	1106.02	384.33	331.79	394.13	317.73	682.24	319.3	790.04	1259.16	1009.69	431.49	383.94	573.33	468.093	1106	741.275	1259	0.631471	2	A	None
10	5	18642	Tb10.v4.0088	variant surface glycoprotein (VSG) putativechrX additional unordered contig	uVSG	VSG-ST	8	1	0	2659.94	3450.57	2555.64	611.94	354.76	392.01	751.58	802.21	534.8	526.71	837.61	476.27	271.41	267.92	287.36	1345.94	3451	444.547	838	3.02767	2	A	None
10	5	22009	Tb10.v4.0089	variant surface glycoprotein (VSG) putativechrX additional unordered contig	uVSG	VSG-ST	8	1	0	153.49	69.27	103.64	183.72	38.3	51.01	77.37	54.25	70.8	43.61	104.78	71.54	100.08	103.93	65.46	89.0944	184	81.5667	105	1.09229	1	A	None
10	6	17566	Tb10.v4.0095	variant surface glycoprotein (VSG) putativechrX additional unordered contig	uVSG	VSG-ST	8	1	0	442.73	326.87	891.49	250.65	187.38	194.83	179.79	280.48	167.09	182.09	496.45	303.02	233.9	274.28	178.43	324.59	891	278.028	496	1.16747	2	A	None
10	6	21303	Tb10.v4.0096	variant surface glycoprotein (VSG) putativechrX additional unordered contig	uVSG	VSG-ST	8	1	0	175.65	101.87	561.11	216.12	113.22	121.47	125.39	220.27	135.62	110.12	217.43	176.07	177.87	179.51	157.52	196.747	561	169.753	217	1.15902	1	A	None
10	7	1527	Tb10.v4.0100	variant surface glycoprotein (VSG) putativechrX additional unordered contig	uVSG	VSG-ST	8	1	0	1161.38	663.78	950.98	786.7	324.21	244.57	445.01	106.06	194.42	41.23	121.57	102.98	85.89	104.34	101.86	541.901	1161	92.9783	122	5.82825	2	A	None
10	8	7993	Tb10.v4.0107	variant surface glycoprotein (VSG atypical) putativechrX additional unordered contig	aVSG	VSG-ST	8	1	0	247.88	255.25	773.9	203.86	355.03	478.93	266.47	540.97	225.63	1292.96	1859.32	1037.89	216.71	275.25	340.06	371.991	774	837.032	1859	0.444417	2	A	None
10	8	37687	Tb10.v4.0117	variant surface glycoprotein (VSG) putativechrX additional unordered contig	VSGps	VSG-ST	8	1	0	322.93	174.12	378.76	292.04	78.77	99.51	104.3	98.91	67.57	100.4	161.98	177.9	172.3	127.7	94.02	179.657	379	139.05	178	1.29203	1	A	None
10	8	52948	Tb10.v4.0122	variant surface glycoprotein (VSG atypical) putativechrX additional unordered contig	aVSG	VSG-ST	8	1	0	426.7	348	304.83	221.08	66.26	75.41	110.49	64.85	88.06	86.42	209.27	132.85	210.75	189.1	116.22	189.52	427	157.435	211	1.2038	1	A	None
10	9	16398	Tb10.v4.0065	variant surface glycoprotein (VSG) putativechrX additional unordered contig	uVSG	VSG-ST	8	1	0	505.07	450.27	574.73	272.4	343.77	356.41	265.89	556.75	200.11	672.08	1152.58	513.62	240.21	232.06	327.59	391.711	575	523.023	1153	0.748936	2	A	None
10	11	7278	Tb10.v4.0189	variant surface glycoprotein (VSG atypical) putativechrX additional unordered contig	aVSG	VSG-ST	8	1	0	662.57	611.55	429.79	258.93	122.82	118.42	179.72	193.13	132.7	161.31	300.76	208.36	271.78	266.68	212.46	301.07	663	236.892	301	1.27092	2	A	None
10	11	45691	Tb10.v4.0163	variant surface glycoprotein (VSG) putativechrX additional unordered contig	tVSG	VSG-ST	8	1	0	443.88	323.72	1280.19	297.08	203.84	195.99	282.66	273.05	196.93	259.91	630.11	409.16	338.83	361.5	278.32	388.593	1280	379.638	630	1.02359	2	A	None
10	11	75758	Tb10.v4.0178	variant surface glycoprotein (VSG atypical) putativechrX additional unordered contig	aVSG	VSG-ST	8	1	0	160.3	66.86	338.22	173.31	65.99	50.58	121.96	84.83	120.93	45.36	138.91	114.22	199.3	184.25	85.7	131.442	338	127.957	199	1.02724	1	A	None
10	13	31344	Tb10.v4.0257	variant surface glycoprotein (VSG) putativechrX additional unordered contig	uVSG	VSG-ST	8	1	0	329.28	546.91	2018.15	317	989.58	1703.56	393.59	1495.37	466.97	2033.75	2865.38	1624.45	353.43	450.21	1356.46	917.823	2018	1447.28	2865	0.634171	3.2	C	Variable
10	13	3335695	Tb10.v4.0263	variant surface glycoprotein (VSG) putativechrX additional unordered contig	uVSG	VSG-ST	8	1	0	176.84	220.06	554.51	160.22	307.1	534.01	174.27	291.08	226.24	512.5	729.85	413.7	171.17	276.03	337.07	293.814	555	406.72	730	0.7224	2	A	None
10	15	16124	Tb10.v4.0218	expression site-associated gene 3 (ESAG3) protein putative	ESAG3	ESAG-ST	8	1		9482.08	6533.12	7700.5	11348	8192.06	7378.98	11793.2	8395.98	13767.7	8181.44	6277.74	7022.66	8696.2	6966.71	11196	9399.07	13768	8056.8	11196	1.1666	6	D	BF&PF
10	15	30364	Tb10.v4.0213	expression site-associated gene 1 (ESAG1) protein putative	ESAG1	ESAG-ST	8	1		3299.64	759.51	1702	3585.45	2558.39	1165.55	5549.37	732.47	4660.9	77.45	133.91	93.03	458.22	311	141.74	2668.14	5549	202.558	458	13.1722	4	B	BF>>PF
10	16	9736	Tb10.v4.0211	variant surface glycoprotein (VSG) putativechrX additional unordered contig	uVSG	VSG-ST	8	1	0	133.18	67.36	51.99	172.66	44.38	62.87	72.67	65.11	50.27	55.38	98.7	72.69	150.53	227.82	104.61	80.0544	173	118.288	228	0.676774	1	A	None
10	16	10345	Tb10.v4.0209	variant surface glycoprotein (VSG) putativechrX additional unordered contig	uVSG	VSG-ST	8	1	0	2908.81	1659.76	1280.71	7728.82	5892.76	7002.69	5143.7	1176.64	5116.73	101.61	192.02	150.7	146.68	190.69	124.69	4212.29	7729	151.065	192	27.884	4	B	BF>>PF
10	20	585	Tb10.v4.0132	variant surface glycoprotein (VSG) putativechrX additional unordered contig	uVSG	VSG-ST	8	1	0	218.73	132.55	279.67	228.32	211.89	188.43	141.13	226.22	135.45	220.42	506.9	247.54	149.89	138.49	99.5	195.821	280	227.123	507	0.86218	2	A	None
10	20	7403	Tb10.v4.0134	variant surface glycoprotein (VSG) putativechrX additional unordered contig	uVSG	VSG-ST	8	1	0	261.81	213.12	912.26	264.88	319.4	367.7	225.87	573.28	252.58	745.1	1291.97	583.92	353.96	251.97	324.47	376.767	912	591.898	1292	0.636539	2	A	None
10	20	10022	Tb10.v4.0159	variant surface glycoprotein (VSG) putativechrX additional unordered contig	uVSG	VSG-ST	8	1	0	301.02	497.86	1084.28	296.75	728.98	862.78	338.92	963.48	371.64	1335.78	1714.68	1134.86	275.85	355.84	547.16	605.079	1084	894.028	1715	0.676801	3.2	C	Variable
10	20	11903	Tb10.v4.0135	variant surface glycoprotein (VSG) putativechrX additional unordered contig	uVSG	VSG-ST	8	1	0	314.41	416.81	4111.66	312.42	1582.53	1913.63	367.28	2686.83	635.65	3376.45	4278.24	2296.21	422.95	322.76	697.96	1371.25	4112	1899.1	4278	0.722053	3.2	C	Variable
10	20	18747	Tb10.v4.0139	variant surface glycoprotein (VSG) putativechrX additional unordered contig	uVSG	VSG-ST	8	1	0	484.08	328.31	704.53	190.45	295.6	373.42	203.07	340.12	178.01	429.39	1410.88	435.35	177.68	198.67	115.28	344.177	705	461.208	1411	0.74625	2	A	None
10	20	26588	Tb10.v4.0142	variant surface glycoprotein (VSG) putativechrX additional unordered contig	uVSG	VSG-ST	8	1	0	226.47	306.79	1296.9	228.39	332.4	329.22	269.25	531.27	213.93	708.91	1422.39	852.71	279.19	293.93	335.46	414.958	1297	648.765	1422	0.639612	2	A	None
10	23	3526	Tb10.v4.0200	variant surface glycoprotein (VSG) putativechrX additional unordered contig	uVSG	VSG-ST	8	1	0	304.39	471.35	3177.89	185.53	1305.58	1416.75	368.4	2311.33	457.18	2464.79	4213.64	1857.61	415.71	443.89	618.23	1110.93	3178	1668.98	4214	0.665637	3.2	C	Variable
10	25	338	Tb10.v4.0054	variant surface glycoprotein (VSG) putativechrX additional unordered contig	uVSG	VSG-ST	8	1	0	535.81	633.42	5085.75	417.8	911.37	1351.82	464.19	2621.42	750.8	1398.88	2407.3	1955.77	678.18	649.63	2270.89	1419.15	5086	1560.11	2407	0.909651	3.2	C	Variable
10	25	6676	Tb10.v4.0056	variant surface glycoprotein (VSG) putativechrX additional unordered contig	uVSG	VSG-ST	8	1	0	254.47	169.65	239.16	219.67	68.05	91.62	135.52	103.12	104.86	83.51	182.93	137.86	157.93	204.21	110.06	154.013	254	146.083	204	1.05428	1	A	None
10	27	5281	Tb10.v4.0058	variant surface glycoprotein (VSG) putativechrX additional unordered contig	uVSG	VSG-ST	8	1	0	476.72	538.86	802.72	425.44	438.66	969.43	344.11	788.74	304.05	739.52	1409.1	536.14	271.61	293.6	405.2	565.414	969	609.195	1409	0.928134	2	A	None
10	31	452	Tb10.v4.0032	expression site-associated gene 3 (ESAG3) protein putative	ESAG3	ESAG-ST	1	1		445.27	985.17	425.44	389.17	1778	1596.03	810.34	3807.19	785.4	1231.13	656.73	867.28	784.81	664.63	1984.02	1224.67	3807	1031.43	1984	1.18735	3.2	C	Variable
11	1		Tb11.57.0013	variant surface glycoprotein (VSG pseudogene) putative	uVSG	VSG-ST	1	0	1	269.1	488.38	2687.38	237.95	1210.5	1146.79	302.73	1305.72	561.27	2194.6	2876.52	1522.28	363.81	341.75	1391.99	912.202	2687	1448.49	2877	0.62976	3.2	C	Variable
11	1	2554	Tb11.03.0990	expression site-associated gene 4 (ESAG4) protein putative, receptor-type adenylate cyclase	ESAG4	ESAG-I	8	1		4777.4	1837.44	3318.22	3983.23	1964.49	2201.3	7712.09	6681	7193.86	3763.51	4126.82	4514.51	5227.24	5858.84	3698.83	4407.67	7712	4531.62	5859	0.972647	5.1	D	BF&PF
11	1	2912	Tb11.51.0005	variant surface glycoprotein (VSG) putative	tVSG	VSG-I	8	1	0	10137	9447.5	6828.74	21110.7	19700.4	17467.3	15494.1	5036.48	8235.31	37.31	102.5	92.95	143.74	125.95	91.04	12606.4	21111	98.915	144	127.447	4	B	BF>>PF
11	1	21672	Tb11.01.8820	expression site-associated gene 4 (ESAG4) protein putative, receptor-type adenylate cyclase putative	ESAG4	ESAG-I	8	1		5507.07	6401.81	5098.7	6307.3	6426.61	7511.05	7180.96	9022.22	6183.07	7525.04	7779.38	7469.48	12568.5	15439.5	8964.31	6626.53	9022	9957.7	15439	0.665468	6	D	BF&PF
11	1	25133	Tb11.03.0970	receptor-type adenylate cyclase GRESAG 4 putative	GRESAG4	ESAG-I	8	1		6020.72	3619.45	5844.2	5877.01	3741.39	4195.67	6848.84	7523.5	5958.03	3263.44	3509.87	3545.14	5893.3	4652.68	4807.75	5514.31	7524	4278.7	5893	1.28878	5.1	D	BF&PF
11	1	31837	Tb11.02.1566	variant surface glycoprotein (VSG)-related putative	VR	VSG-I	8	1	0	12758.8	13205	11207.6	16800.5	15289.5	18119.7	14129.7	10660.8	16627.3	1475.25	1925.28	1257.15	692.6	777.28	2132.72	14311	18120	1376.71	2133	10.395	5.2	B	BF>>PF
11	1	432389	Tb11.27.0001	receptor-type adenylate cyclase GRESAG 4 putative	GRESAG4	ESAG-I	8	1		7769.92	6332.53	8666.74	6757.42	7018.91	7814.05	6620.37	10227.7	4286.49	5234.03	5736.23	5391.7	12051.8	10541.2	7584.2	7277.13	10228	7756.51	12052	0.938196	6	D	BF&PF
11	1	453823	Tb11.55.0028	expression site-associated gene 3 (ESAG3) protein putative	ESAG3	ESAG-I	8	1		8407.14	10447.2	7708.1	5074.6	12634.3	13618.5	5037.9	13768.5	7170.32	6657.13	7116.48	5091.19	2911.86	3228.64	7229.09	9318.51	13768	5372.4	7229	1.73452	6	D	BF&PF
11	1	455129	Tb11.55.0027	expression site-associated gene 3 (ESAG3) protein putative	ESAG3	ESAG-I	8	1		10629.8	12388.5	7729.38	9960.93	13836.1	15064.2	10826.6	15350.2	12063.7	5445.19	6652.5	4559.51	5660.19	6119.01	6823.82	11983.3	15350	5876.7	6824	2.03911	6	D	BF&PF
11	1	1661760	Tb11.02.3740	receptor-type adenylate cyclase GRESAG 4 putative	GRESAG4	ESAG-I	8	1		9224.8	10033	7365.75	7626.76	9345.52	10768.1	8599.51	11401.4	7669.98	12870.2	14262.1	14248.2	16791.8	21496.4	15550.8	9114.98	11401	15869.9	21496	0.574357	6	D	BF&PF
11	1	3600639	Tb11.01.4560	variant surface glycoprotein (VSG)-related putative	VR	VSG-I	8	1	0	6191.78	8124.18	4108.22	5039.77	8332.34	9053.84	18624.8	16910.2	20193.1	6222.11	7763.39	6505.89	6012.68	8473.1	11136.9	10730.9	20193	7685.68	11137	1.39622	6	D	BF&PF
11	1	3821406	Tb11.01.5310	receptor-type adenylate cyclase GRESAG 4 putative	GRESAG4	ESAG-I	8	1		5761.48	4768	5682.01	4127.12	6986.19	7006.42	4086.92	5472.72	3157.91	9074.38	9626.57	10628.7	14449.2	15272.8	10341.6	5227.64	7006	11565.5	15273	0.452002	6	D	BF&PF
11	1	3823007	Tb11.01.6230	expression site-associated gene 2 (ESAG2) protein putative	ESAG2	ESAG-I	8	1		28391.1	26852.5	28298.3	33855.5	33078.4	26359.8	30252.9	18489.9	30620.5	4607.75	4240.93	2744.22	1935.19	1721.15	4028.46	28466.5	33855	3212.95	4608	8.85994	5.2	B	BF>>PF
11	1	3824577	Tb11.01.6240	expression site-associated gene 2 (ESAG2) protein putative	ESAG2	ESAG-I	8	1		26909.9	25846.3	26894.7	33264.7	30175.3	26754.7	28680.7	20666.9	24540.2	4656.27	4754.17	3074.74	1511.85	1214.32	4327.21	27081.5	33265	3256.43	4754	8.31632	5.2	B	BF>>PF
11	1	4491738	Tb11.01.6250	expression site-associated gene 11 (ESAG11) protein putative	ESAG11	ESAG-I	8	1		14299.3	13156.9	14119	17577.9	16370.4	14686.9	14323	13736	16137.9	4247.64	4043.14	2546.98	1137.01	735.15	4817.81	14934.1	17578	2921.29	4818	5.11217	5.2	B	BF>>PF
11	1	4569823	Tb11.57.0035	variant surface glycoprotein (VSG) putative	tVSG	VSG-ST	8	1	0	332.61	458.21	3551.85	270.29	817.1	1168.02	407.66	2759.52	517.5	1664.53	2531.38	1505.5	386.17	395.59	634.82	1142.53	3552	1186.33	2531	0.963077	3.2	C	Variable
11	1	4604836	Tb11.57.0024	variant surface glycoprotein (VSG) putative	tVSG	VSG-ST	8	1	0	365.5	310.09	2508.53	253.45	660.64	654.82	258.39	1533.87	304.97	860.11	1606.29	769.84	277.71	273.73	275.36	761.14	2509	677.173	1606	1.124	2	A	None
11	1	4618656	Tb11.57.0019	variant surface glycoprotein (VSG) putative	tVSG	VSG-ST	8	1	0	303.76	224.85	575.8	252.27	267.19	339.34	207.83	338.27	194.76	402.08	781.46	356.15	306.37	278.38	252.19	300.452	576	396.105	781	0.758517	2	A	None
11	1	4655570	Tb11.v4.0010	variant surface glycoprotein (VSG) putative	tVSG	VSG-ST	8	1	0	616.22	786.98	1256.91	251.32	650.83	988.4	360.49	1585.01	335.42	1457.39	1902.34	1123.35	781.79	618.91	684.45	759.064	1585	1094.7	1902	0.693396	3.2	C	Variable
11	1	4716916	Tb11.21.0004	variant surface glycoprotein (VSG atypical) putative	aVSG	VSG-ST	8	1	0	954.83	1181.06	2142.44	247.36	741.78	1174.3	363.81	1815.54	389.17	1379.33	2203.97	1073.82	340.91	376.06	468.2	1001.14	2142	973.715	2204	1.02817	3.2	C	Variable
11	1	4753852	Tb11.24.0007	variant surface glycoprotein (VSG atypical) putative	aVSG	VSG-ST	8	1	0	206.63	85.74	84.93	123.87	90.55	61.61	89.04	71.4	87.36	63.98	110.49	77.91	120.65	113.83	63.4	100.126	207	91.71	121	1.09176	1	A	None
11	1	4762922	Tb11.24.0011	variant surface glycoprotein (VSG atypical) putative	aVSG	VSG-ST	8	1	0	188.51	191.11	732.26	219.71	299.9	323.58	213.07	547.67	192	389.87	898.23	455.52	312.03	291.2	166.18	323.09	732	418.838	898	0.771395	2	A	None
11	1	4766287	Tb11.24.0012	variant surface glycoprotein (VSG atypical) putative	aVSG	VSG-ST	8	1	0	197.35	126.46	205.02	222.13	154.51	144.55	126.29	152.23	112.53	175.37	257.31	172.86	216.82	234.87	103.65	160.119	222	193.48	257	0.827573	1	A	None
11	1	4813472	Tb11.17.0002	expression site-associated gene 1 (ESAG1) protein putative	ESAG1	ESAG-ST	8	1		2545.22	1229.31	1900.61	4666.96	3992.18	2711.87	2479.93	554.83	2303.39	496.93	395.78	288.41	308.99	264.82	493.12	2487.14	4667	374.675	497	6.63814	3.1	B	BF>>PF
11	1	4896376	Tb11.v4.0015	variant surface glycoprotein (VSG) putative	tVSG	VSG-ST	8	1	0	638.07	524.01	917.29	297.79	154.64	131.2	244.59	215.22	256.69	137.07	308.77	300.84	314.78	299.86	579.56	375.5	917	323.48	580	1.16081	2	A	None
11	1	4899305	Tb11.v4.0016	variant surface glycoprotein (VSG) putative	tVSG	VSG-ST	8	1	0	229.8	213.25	621.81	215.55	174.89	219.17	197.99	280.64	183.54	280.24	474.78	328.03	387.85	348.28	317.73	259.627	622	356.152	475	0.728978	2	A	None
11	1	4922666	Tb11.v4.0021	variant surface glycoprotein (VSG) putative	tVSG	VSG-ST	8	1	0	175.06	83.11	418.96	152.67	60.18	73.1	77.52	81	80.18	45.38	137.06	137.27	259.1	221.95	148.56	133.531	419	158.22	259	0.843958	1	A	None
11	1	4966531	Tb11.16.0002	variant surface glycoprotein (VSG) putative	tVSG	VSG-ST	8	2	0	191.33	123.53	231.26	183.91	90.79	108.17	122.45	97.43	63.25	150.16	244.19	143.93	147.11	142.94	158.41	134.68	231	164.457	244	0.818939	1	A	None
11	1	4969971	Tb11.16.0003	variant surface glycoprotein (VSG) putative	tVSG	VSG-ST	10	2	0	441.11	340.83	486.42	222.02	180.24	194.38	161.39	192.04	127.26	318.74	586.06	356.73	231.47	196.03	212.88	260.632	486	316.985	586	0.822223	2	A	None
11	2	108	Tb11.35.0001	variant surface glycoprotein (VSG atypical) putative	aVSG	VSG-ST	8	1	0	457.36	456.47	2886.54	410.08	435.12	564.97	430.4	1248.66	620.9	906.59	1843.9	964.89	513.67	443.33	883.22	834.5	2887	925.933	1844	0.901253	2	A	None
11	2	57887	Tb11.14.0007	variant surface glycoprotein (VSG atypical) putative	aVSG	VSG-ST	8	1	0	344.27	277.14	2081.49	242.4	381.81	287.5	208.68	795.05	258.8	488.35	1118.28	460.62	238.82	321.51	320.48	541.904	2081	491.343	1118	1.1029	2	A	None
11	2	61133	Tb11.14.0008	variant surface glycoprotein (VSG atypical) putative	aVSG	VSG-ST	8	1	0	370.77	319.01	2544.22	323.57	563.27	538.26	298.34	1592.76	316.57	869.17	1483.29	719.11	312.91	406.65	433.08	762.974	2544	704.035	1483	1.08372	2	A	None
11	2	84852	Tb11.14.0015	variant surface glycoprotein (VSG) putative	tVSG	VSG-ST	8	1	0	381.98	337.85	1446.72	253.05	413.05	464.47	193.3	505.51	261.26	588.36	1225.19	541.66	284.41	342.47	354.39	473.021	1447	556.08	1225	0.850635	2	A	None
11	2	102008	Tb11.14.0019	variant surface glycoprotein (VSG atypical) putative	aVSG	VSG-ST	8	1	0	146.35	161.41	682.31	143.31	219.65	223.17	85.21	249.99	162.43	292.19	346.65	240.45	131.62	140.1	176.96	230.426	682	221.328	347	1.0411	2	A	None
11	2	118935	Tb11.v4.0029	variant surface glycoprotein (VSG) putative	tVSG	VSG-ST	8	1	0	1789.36	727.13	2845.34	5836.16	6175.99	5640.53	815.71	968.09	748.42	730.22	1504.41	781.92	353.56	323.59	465.45	2838.53	6176	693.192	1504	4.09486	3.1	B	BF>>PF
11	2	151488	Tb11.v4.0033	variant surface glycoprotein (VSG) putative	tVSG	VSG-ST	8	1	0	1364.11	160.59	1297.08	162.87	186.88	169.16	148.37	341.89	188.13	189.83	446.52	360.35	264.62	243.77	208.5	446.564	1364	285.598	447	1.56361	2	A	None
11	2	156616	Tb11.v4.0034	variant surface glycoprotein (VSG) putative	tVSG	VSG-ST	8	1	0	571.31	1358.32	4690.1	298.1	2138.25	2644.52	556.38	3317.01	832.45	3472.77	4324.83	2823.69	800.61	823.89	2280.33	1822.94	4690	2421.02	4325	0.752963	3.2	C	Variable
11	2	160765	Tb11.v4.0035	variant surface glycoprotein (VSG) putative	tVSG	VSG-ST	7	1	1	342.81	373.75	1532.63	222.36	503.47	648.3	247.91	709.67	275.75	1035.27	1496.88	1004.74	307.64	291.07	569.4	539.628	1533	784.167	1497	0.688154	2	A	None
11	2	171308	Tb11.v4.0036	variant surface glycoprotein (VSG) putative	tVSG	VSG-ST	8	2	0	401.84	323.04	355.08	265.99	253.45	293.07	209.33	254.84	189.55	448.67	761.89	433.04	271.63	306.37	308.02	282.91	402	421.603	762	0.671034	2	A	None
11	2	179925	Tb11.v4.0038	variant surface glycoprotein (VSG) putative	tVSG	VSG-ST	8	2	0	836.58	1716.8	1758.63	335.88	1161.99	1951.62	576.12	1652.84	457.95	2113.57	3324.98	1849.19	617.19	670.65	1095.47	1160.93	1952	1611.84	3325	0.720253	3.2	C	Variable
11	2	190408	Tb11.v4.0040	variant surface glycoprotein (VSG) putative	tVSG	VSG-ST	8	1	0	779.98	481.05	398.4	209.76	178.07	190.42	179.46	193.79	134.83	204.77	444.17	321.06	282.31	322.39	208.88	305.084	780	297.263	444	1.02631	2	A	None
11	2	203653	Tb11.09.0003	variant surface glycoprotein (VSG) putative	tVSG	VSG-ST	8	1	0	456.14	333.09	612.59	273.82	195.26	218.66	239.57	268.67	189.03	221.85	566	400.93	385.52	372.01	311.74	309.648	613	376.342	566	0.822784	2	A	None
11	2	207457	Tb11.09.0005	variant surface glycoprotein (VSG) putative	tVSG	VSG-ST	8	1	0	450.76	298.61	715.45	254.6	137.05	197.36	248.22	264.9	192.66	138.2	342.05	234.68	311.73	336.03	300.91	306.623	715	277.267	342	1.10588	2	A	None
11	2	236478	Tb11.38.0003	variant surface glycoprotein (VSG) putative	tVSG	VSG-ST	8	1	0	657.01	1154.93	1976.69	296.4	995.33	1750.23	449.28	1981.73	513.48	2747.41	3550.35	1859.14	524.96	578.07	829.39	1086.12	1982	1681.55	3550	0.645903	3.2	C	Variable
11	2	245777	Tb11.38.0005	variant surface glycoprotein (VSG atypical) putative	aVSG	VSG-ST	8	1	2	453.98	624.64	2374.12	308.37	1095.75	1241.35	365.22	2449.43	407.14	1888.05	2711.2	1761.34	610.37	614.41	936.03	1035.56	2449	1420.23	2711	0.729145	3.2	C	Variable
11	2	251709	Tb11.38.0007	variant surface glycoprotein (VSG) putative	tVSG	VSG-ST	8	1	0	251.27	281.36	692.15	229.2	325.62	374.89	280.45	511.48	244.56	1379.4	1392.07	791.41	437.07	415.31	758.6	354.553	692	862.31	1392	0.411167	2	A	None
11	3	10271	Tb11.v4.0048	variant surface glycoprotein (VSG pseudogene) putative	uVSG	VSG-ST	8	1	1	257.67	151.36	244.52	166.02	136.45	119.48	163.28	190.68	132.08	149.66	209.79	164.66	208.45	171.65	124.43	173.504	258	171.44	210	1.01204	1	A	None
11	3	50321	Tb11.v4.0058	variant surface glycoprotein (VSG) putative	tVSG	VSG-ST	8	2	0	1747.08	2913.2	1854.03	340.45	263.71	276.61	346.68	368.23	277.56	224.07	735.29	281.55	324.96	298.54	184.44	931.95	2913	341.475	735	2.72919	2	A	None
11	3	108619	Tb11.v4.0063	variant surface glycoprotein (VSG) putative	tVSG	VSG-ST	8	2	0	232.22	272.13	708.09	221.88	421.05	494.03	234.09	425.99	188.92	917.38	1305.95	499.71	205.79	329.76	272.38	355.378	708	588.495	1306	0.603876	2	A	None
11	3	121477	Tb11.v4.0067	variant surface glycoprotein (VSG) putative	tVSG	VSG-ST	8	2	0	124.6	194.46	236.29	157.68	264.43	273.98	153.94	260.13	156.6	290.54	675.57	307.86	181.38	214.79	165.71	202.457	274	305.975	676	0.661677	2	A	None
11	3	124163	Tb11.v4.0068	variant surface glycoprotein (VSG) putative	tVSG	VSG-ST	8	1	0	252.56	360.25	845.91	234.32	621.09	716.46	241.08	1248.07	291.57	1036.73	1858.03	780.66	287.44	301.56	338.44	534.59	1248	767.143	1858	0.696858	2	A	None
11	3	146116	Tb11.v4.0070	variant surface glycoprotein (VSG) putative	tVSG	VSG-ST	8	2	0	266.8	260.33	189.83	244.55	296.62	244.5	186.19	486.91	162.48	303.52	893.41	291.5	196.68	214.06	126.37	259.801	487	337.59	893	0.769576	2	A	None
11	3	188470	Tb11.57.0084	variant surface glycoprotein (VSG) putative	tVSG	VSG-ST	8	1	0	232.01	191.01	660.59	206.15	362.29	365.65	155.53	428.22	167.65	434.44	867.25	357	213.46	182.37	161.69	307.678	661	369.368	867	0.832984	2	A	None
11	3	195903	Tb11.57.0052	variant surface glycoprotein (VSG atypical) putative	aVSG	VSG-ST	8	1	0	192.33	159.76	557.56	221.65	291.18	326.17	160.54	529.99	176.22	433.9	927.13	273.05	243.4	225.44	157.12	290.6	558	376.673	927	0.771491	2	A	None
11	11	4963335	Tb11.0640	variant surface glycoprotein (VSG pseudogene) putative	aVSG	VSG-ST	8	1	1	14708.3	15928	10805.2	1600.16	12971.1	12769	4643.41	2542.41	2540.94	113.7	252.21	205.91	380.39	270.28	313.8	8723.17	15928	256.048	380	34.0684	4	B	BF>>PF
11	14	139198	Tb11.1510	variant surface glycoprotein (VSG pseudogene) putative	tVSG	VSG-ST	8	1	1	696.82	417.81	314.41	276.57	126.21	68.91	213.72	180.08	208.57	65.01	208.46	109.91	292.2	287.96	278.39	278.122	697	206.988	292	1.34366	2	A	None
11	16	8896	Tb11.1580	variant surface glycoprotein (VSG pseudogene) putative	aVSG	VSG-ST	8	1	1	212.22	212.06	654.64	297.76	209.64	182.77	211.26	337.2	241.09	283.89	487.9	322.73	310.15	272.24	283.19	284.293	655	326.683	488	0.870241	2	A	None
11	34	3074	Tb11.0910	variant surface glycoprotein (VSG) putativechrXI additional unordered contigs	tVSG	VSG-ST	8	1	0	385.24	460.26	869.84	245.53	584.94	610.07	235.39	641.76	252.84	737.86	1325.98	632.26	312.09	324.42	441.52	476.208	870	629.022	1326	0.757061	2	A	None
11	35	1176905	Tb11.0170	variant surface glycoprotein (VSG) putativechrXI additional unordered contigs	uVSG	VSG-ST	8	1	0	154.57	135.34	330.66	167.65	196.49	195.32	135.9	238.6	156.79	259.46	603.14	292.4	191.55	147.39	182.59	190.147	331	279.422	603	0.680501	2	A	None
11	39	114931	Tb11.0570	variant surface glycoprotein (VSG pseudogene) putative	tVSG	VSG-ST	8	1	1	186.1	151.23	200.96	141.42	219.98	179.44	109.21	168.28	93.58	181.05	484.88	188.04	99.2	116.46	104.96	161.133	220	195.765	485	0.823096	2	A	None
11	40	4153	Tb11.0610	variant surface glycoprotein (VSG) putativechrXI additional unordered contigs	uVSG	VSG-ST	8	1	0	452.48	475.41	2174.94	250.52	1312.34	1782.43	377.72	3157.65	402.06	2563.96	4050.66	1737.3	331.4	377.73	469.02	1153.95	3158	1588.35	4051	0.726511	3.2	C	Variable
11	41	5591	Tb11.0660	variant surface glycoprotein (VSG) putative	uVSG	VSG-ST	8	2	0	261.79	185.25	597.22	249.25	125.24	163.02	139.44	147.54	143.51	169.3	405.71	207.64	290.66	231.61	291.86	223.584	597	266.13	406	0.840132	2	A	None
11	46	14229	Tb11.1450	variant surface glycoprotein (VSG) putativechrXI additional unordered contigs	uVSG	VSG-ST	8	1	0	8907.85	1770.51	3690.96	617.39	98.89	106.1	308.66	112.75	374.95	27.62	57.03	51.61	121.73	101.84	63.07	1776.45	8908	70.4833	122	25.2038	2	A	None
11	47	5849	Tb11.0980	variant surface glycoprotein (VSG) putativechrXI additional unordered contigs	tVSG	VSG-ST	8	1	0	272.82	321.38	1832.64	234.12	736.85	790.5	309.7	1609.97	346.31	1757.22	2589.18	1254.95	274.33	281.2	461.55	717.143	1833	1103.07	2589	0.650133	3.2	C	Variable
11	48	1998	Tb11.1000	expression site-associated gene 9 (ESAG9) protein putative	ESAG9	ESAG-ST	8	1		2978.69	895.08	1514.89	2969.04	1405.37	1685.9	9189.57	6322.79	9955.32	192.73	350.05	360.47	1112.24	846.29	840.98	4101.85	9955	617.127	1112	6.64669	4	B	BF>>PF
11	48	8358	Tb11.1020	expression site-associated gene 1 (ESAG1) protein putative	ESAG1	ESAG-ST	8	1		6652.56	5544.58	3675.57	8021.46	8105.63	6085.1	7448.97	3423.06	9160.42	291.91	391.05	375.47	402.3	321.59	502.27	6457.48	9160	380.765	502	16.9592	5.2	B	BF>>PF
11	49	6133	Tb11.1040	variant surface glycoprotein (VSG) putativechrXI additional unordered contigs	uVSG	VSG-ST	8	1	0	305.48	193.41	153.02	260.17	115.34	130.48	151.71	108.31	113.23	106.06	178.05	138.15	181.39	195.13	159.72	170.128	305	159.75	195	1.06496	1	A	None
11	56	3149	Tb11.1480	variant surface glycoprotein (VSG) putativechrXI additional unordered contigs	uVSG	VSG-ST	8	1	0	374.92	299.15	464.33	358.69	329.58	466.97	308.25	484.44	302.92	686.66	1063.04	538.95	327.19	295.29	231.9	376.583	484	523.838	1063	0.718892	2	A	None
427	1	25292	13J3.02	expression site-associated gene 10 (ESAG10) protein putative	ESAG10	427-ES	8	1		1561.68	2080.93	2064.83	2647.37	1251.19	1154.74	1097.09	1145.48	966.79	1006.99	1030.67	759.35	1146.04	1046.19	581.87	1552.23	2647	928.518	1146	1.67173	3.1	B	BF>>PF
427	1	39783	13J3.09	expression site-associated gene 7 (ESAG7) protein putative	ESAG7	427-ES	3	1		3852.96	4228.31	3017.18	4966.15	5731.74	2531.91	3540.01	2283.92	4439.76	3846.55	3145.45	2915.39	1431.29	1441.97	2766.86	3843.55	5732	2591.25	3847	1.48328	5.1	D	BF&PF
427	1	42137	13J3.10	expression site-associated gene 6 (ESAG6) protein putative	ESAG6	427-ES	8	1		3649.35	1992.35	2381.77	393.91	397.97	578.78	291.78	664.51	205.81	969.95	1121.47	853.86	230.5	210.54	459.35	1172.91	3649	640.945	1121	1.82998	2	A	None
427	1	46872	13J3.12	expression site-associated gene 5 (ESAG5) protein putative	ESAG5	427-ES	8	1		13509.2	14921	10947.3	15253.4	14602.1	9577.47	11909.6	3635.59	7890.54	1887.4	1815.49	1405.47	346.25	578.59	848.41	11360.7	15253	1146.93	1887	9.90525	5.2	B	BF>>PF
427	1	56757	13J3.17	expression site-associated gene 8 (ESAG8) protein putative	ESAG8	427-ES	1	1		21157.6	34957.3	20007.5	34247.5	35892.8	22579.5	19595.1	10694.8	19642.8	3780.77	3257.27	2814.5	1051.93	623.81	2347.91	24308.3	35893	2312.7	3781	10.5108	5.2	B	BF>>PF
427	2	135855	N19B2.195	expression site-associated gene 4 (ESAG4) protein	ESAG4	427-ES	1	1		872.67	1089.27	315.06	1724.64	631.76	375.26	1296.96	184.99	977.3	410.3	212.77	838.09	1322.38	1814.58	749.99	829.768	1725	891.352	1815	0.93091	2	A	None
427	3	74768	H25N7.14	expression site-associated gene 7 (ESAG7) protein	ESAG7	427-ES	1	1		8506.35	11616.4	8922.86	13061	10309.5	5179.58	5924.44	6616.56	9846.97	3515.27	2267.42	1962.62	1379.78	1442.83	1941.58	8887.07	13061	2084.92	3515	4.26256	5.2	B	BF>>PF
427	3	88047	H25N7.20	expression site-associated gene 4 (ESAG4) protein	ESAG4	427-ES	1	1		12314.4	12236.8	9853.75	12966	8444.38	3641.98	11830.8	8266.71	11035.5	7595.95	5607.68	6279.9	6967.42	6929.52	4574.13	10065.6	12966	6325.77	7596	1.59121	6	D	BF&PF
427	3	96839	H25N7.22	expression site-associated gene 8 (ESAG8) protein	ESAG8	427-ES	1	1		10151.4	19623.5	10500.1	16605.7	15711.5	14128.4	10442.6	3967.89	7128.69	2034.2	1618.15	1326.52	557.97	507.21	646.72	12028.9	19623	1115.13	2034	10.787	5.2	B	BF>>PF
427	3	99688	H25N7.23	expression site-associated gene 3 (ESAG3) protein	ESAG3	427-ES	3	1		6552.58	9891.25	6034.8	9253.09	12337.2	4989.17	5455.33	761.23	4682.4	408.44	299.48	275.94	140.31	106.02	223.56	6661.9	12337	242.292	408	27.4954	4	B	BF>>PF
427	3	100973	H25N7.24	hypothetical	ESAG	427-ES	2	2		5136.43	5917.2	4565.37	13020.9	6758.7	4884.13	4790.83	1751.13	3659.89	392.55	727.43	741.81	220.52	193.16	388.92	5609.4	13021	444.065	742	12.6319	4	B	BF>>PF
427	3	102795	H25N7.26	expression site-associated gene 4 (ESAG4) protein	ESAG4	427-ES	7	1		13590	27842.5	16384.8	27291.7	27992.5	24261.4	16672.8	8525.61	17037	7229.91	5572.89	4570.8	5735.43	6854.25	5580.88	19955.4	27992	5924.03	7230	3.36855	6	D	BF&PF
427	3	110115	H25N7.28	expression site-associated gene 8 (ESAG8) protein	ESAG8	427-ES	2	1		3969.13	3914.05	3053.98	9847.2	8008.03	3872.54	4885.32	1395	4572.36	1781.49	650.64	883.3	707.59	455.16	779.57	4835.29	9847	876.292	1781	5.5179	5.2	B	BF>>PF
427	3	113102	H25N7.29	expression site-associated gene 3 (ESAG3) protein	ESAG3	427-ES	6	1		950.93	1751.69	464.15	3596.48	448.91	141.27	874.88	105.88	577.72	113.93	47.05	104.15	123.67	107.36	98.89	990.212	3596	99.175	124	9.98449	2	A	None
427	3	114387	H25N7.30	hypothetical	ESAG	427-ES	1	1		5503.23	6897.11	4329.19	10149.9	6761.25	4647.33	4130.84	1930.07	3703.32	1277.28	704.15	542.29	172.92	185.63	420.93	5339.13	10150	550.533	1277	9.69811	4	B	BF>>PF
427	3	116475	H25N7.31	expression site-associated gene 2 (ESAG2) protein	ESAG2	427-ES	8	1		101.35	20.37	16.54	147.03	16.16	15.46	42.58	15.67	24.11	17.4	18.12	20.09	82.05	59.8	26.52	44.3633	147	37.33	82	1.18841	1	A	None
427	3	118919	H25N7.33	expression site-associated gene 1 (ESAG1) protein	ESAG1	427-ES	8	1		266.73	33.74	857.13	304.35	28.22	28.19	202.66	36.78	194.96	27.73	38.61	44.56	249.69	175.4	41.2	216.973	857	96.1983	250	2.25548	1	A	None

## Sheet: Key
Column	Title	Description
A	Chr	Chromosome on which gene in located (427 = Strain 427)
B	contig	GeneDB sequence contig containing gene (main contig =1, other are arbitrarily incremented)
C	start	position on contig where gene starts
D	systematic_id	Name of probe set (named after first gene in set)
E	description	Product description in GeneDB
F	category	ESAG or VSG type
G	Location	ST= sub-telomeric (up to 1st strand-switch region); I=chromosomal-internal
H	unique probe count	number of probes in this probe-set
I	functional gene count	Number of functional genes detected by this probe-set
J	pseudogene count	Number of pseudogenes detected by this probe-set
K	cBF 1	cultured bloodstream form replicate 1
L	cBF 2	cultured bloodstream form replicate 2
M	cBF 3	cultured bloodstream form replicate 3
N	SL-BF 1	slender bloodstream form replicate 1
O	SL-BF 2	slender bloodstream form replicate 2
P	SL-BF 3	slender bloodstream form replicate 3
Q	ST-BF 1	stumpy bloodstream form replicate 1
R	ST-BF 2	stumpy bloodstream form replicate 2
S	ST-BF 3	stumpy bloodstream form replicate 3
T	PF-log 1	log phase procyclic form replicate 1
U	PF-log 2	log phase procyclic form replicate 2
V	PF-log 3	log phase procyclic form replicate 3
W	PF-stat 1	stationary phase procyclic form replicate 1
X	PF-stat 2	stationary phase procyclic form replicate 2
Y	PF-stat 3	stationary phase procyclic form replicate 3
Z	BF-mean	mean of all 9 bloodstream form values
AA	BF-max	maximum bloodstream form value
AB	PF-mean	mean of all 9 procyclic form values
AC	PF-max	maximum procyclic form value
AD	BF:PF	BF-mean/PF-mean
AE	Cluster	HCL cluster.subculture
AF	Group	A, B, C or D
AG	Pattern	description of group pattern
