# Supplementary material for: Widespread variation in transcript abundance within and across developmental stages of Trypanosoma brucei
Source: BMC Genomics. 2009 Oct 19;10:482. doi: 10.1186/1471-2164-10-482 (PMC2771046; doi:10.1186/1471-2164-10-482)
Supplement: Additional file 9 — Genes not on array. Listing of genes for which array data was not obtained (data) plus key describing column headers (key). [file 1471-2164-10-482-S9.XLS]

## Sheet: Data
systematic_id	description	reason for omission
H25N7.03	ingi protein (ORF1)	mosaic
H25N7.04	ingi protein (ORF1)	mosaic
H25N7.15	ESAG6ESAG6B (expression site-associated gene 6B)	mosaic
H25N7.27	ESAG8ESAG8 (expression site-associated gene 8)	mosaic
N19B2.105	hypothetical transmembrane	CROSS_MATCH omits
N19B2.130	hypothetical	mosaic
N19B2.155	ESAG7ESAG7 (expression site-associated gene 7)	mosaic
N19B2.160	ESAG7 (expression site-associated gene 7) protein	mosaic
N19B2.165	ESAG6ESAG6 (expression site-associated gene 6B)	mosaic
T.brucei_A6(unedited)	ATP synthase subunit 6 (edited)	no probe designed
T.brucei_CO3(edited)	cytochrome oxidase subunit III (edited)	no probe designed
T.brucei_CO3(unedited)	cytochrome oxidase subunit III (unedited)	no probe designed
T.brucei_CR3(edited)	maxicircle C-rich transcript 3 (edited)	no probe designed
T.brucei_CR3(unedited)	maxicircle C-rich transcript 3 (unedited)	no probe designed
T.brucei_CR4(edited)	maxicircle C-rich transcript 4 (edited)	no probe designed
T.brucei_CR4(unedited)	maxicircle C-rich transcript 4 (unedited)	no probe designed
T.brucei_MURF5	maxicircle unknown reading frame 5	no probe designed
T.brucei_ND3(edited)	NADH dehydrogenase subunit 3 (edited)	no probe designed
T.brucei_ND3(unedited)	NADH dehydrogenase subunit 3 (unedited)	no probe designed
T.brucei_ND9(edited)	NADH dehydrogenase subunit 9 (edited)	no probe designed
T.brucei_ND9(unedited)	NADH dehydrogenase subunit 9 (unedited)	no probe designed
T.brucei_RPS12(edited)	ribosomal protein S12, mitochondrial (edited)	no probe designed
T.brucei_RPS12(unedited)	ribosomal protein S12, mitochondrial (unedited)	no probe designed
Tb05.5K5.10	hypothetical protein conserved BAC from homologous region on chr5	no probe designed
Tb07.11L3.100	hypothetical protein conserved BAC from homolous region on chr7	CROSS_MATCH omits
Tb07.11L3.90	hypothetical protein zinc finger protein family member putative BAC from homolous region on chr7	CROSS_MATCH omits
Tb08.27P2.60	hypothetical protein BAC from homologous region on chr8	mosaic
Tb08.27P2.80	hypothetical protein	mosaic
Tb09.142.0390	hypothetical protein conserved	CROSS_MATCH omits
Tb09.142.0420	hypothetical protein conserved	no probe designed
Tb09.160.0940	hypothetical protein	no probe designed
Tb09.160.1520	hypothetical protein conserved	mosaic
Tb09.160.3530	hypothetical protein conserved	no probe designed
Tb09.160.4590	arginine kinase	mosaic
Tb09.v1.0900	hypothetical protein	CROSS_MATCH omits
Tb09.v4.0059	hypothetical protein chrIX additional unordered contigs	mosaic
Tb09.v4.0146	hypothetical protein chrIX additional unordered contigs	mosaic
Tb09.v4.0147	hypothetical protein chrIX additional unordered contigs	mosaic
Tb09.v4.0148	hypothetical protein chrIX additional unordered contigs	mosaic
Tb09.v4.0149	hypothetical protein	mosaic
Tb09_SLRNA_0001	SL RNA	no probe designed
Tb09_SLRNA_0002	SL RNA	CROSS_MATCH omits
Tb09_SLRNA_0003	SL RNA	no probe designed
Tb09_SLRNA_0004	SL RNA	no probe designed
Tb09_SLRNA_0005	SL RNA	no probe designed
Tb09_SLRNA_0006	SL RNA	no probe designed
Tb09_SLRNA_0007	SL RNA	no probe designed
Tb09_SLRNA_0008	SL RNA	no probe designed
Tb09_SLRNA_0009	SL RNA	no probe designed
Tb09_SLRNA_0010	SL RNA	no probe designed
Tb09_SLRNA_0011	SL RNA	no probe designed
Tb09_SLRNA_0012	SL RNA	no probe designed
Tb09_SLRNA_0013	SL RNA	no probe designed
Tb09_SLRNA_0014	SL RNA	no probe designed
Tb09_SLRNA_0015	SL RNA	no probe designed
Tb09_SLRNA_0016	SL RNA	no probe designed
Tb09_SLRNA_0017	SL RNA	no probe designed
Tb09_SLRNA_0018	SL RNA	no probe designed
Tb09_SLRNA_0019	SL RNA	no probe designed
Tb09_SLRNA_0020	SL RNA	no probe designed
Tb09_SLRNA_0021	SL RNA	no probe designed
Tb09_SLRNA_0022	SL RNA	no probe designed
Tb09_SLRNA_0023	SL RNA	no probe designed
Tb09_SLRNA_0024	SL RNA	no probe designed
Tb09_SLRNA_0025	SL RNA	no probe designed
Tb09_SLRNA_0026	SL RNA	no probe designed
Tb09_SLRNA_0027	SL RNA	no probe designed
Tb09_SLRNA_0028	SL RNA	no probe designed
Tb09_snoRNA_0008	H/ACA snoRNA TB9Cs1H3	no probe designed
Tb09_snoRNA_0009	C/D snoRNA TB9C2C2	no probe designed
Tb09_snoRNA_0010	C/D snoRNA TB9C2C1	CROSS_MATCH omits
Tb09_snoRNA_0011	C/D snoRNA TB9C2C7	no probe designed
Tb09_snoRNA_0012	H/ACA snoRNA TB9Cs2H2	no probe designed
Tb09_snoRNA_0013	H/ACA snoRNA TB9Cs2H1	no probe designed
Tb09_snoRNA_0014	C/D snoRNA TB9C2C6	no probe designed
Tb09_snoRNA_0015	C/D snoRNA TB9C2C5	no probe designed
Tb09_snoRNA_0016	C/D snoRNA TB9C2C4	CROSS_MATCH omits
Tb09_snoRNA_0017	C/D snoRNA TB9C2C3	no probe designed
Tb09_snoRNA_0018	C/D snoRNA TB9C2C2	no probe designed
Tb09_snoRNA_0019	C/D snoRNA TB9C2C1	no probe designed
Tb09_snoRNA_0020	C/D snoRNA TB9C2C7	no probe designed
Tb09_snoRNA_0021	H/ACA snoRNA TB9Cs2H2	no probe designed
Tb09_snoRNA_0022	H/ACA snoRNA TB9Cs2H1	no probe designed
Tb09_snoRNA_0023	C/D snoRNA TB9C2C6	CROSS_MATCH omits
Tb09_snoRNA_0024	C/D snoRNA TB9C2C5	CROSS_MATCH omits
Tb09_snoRNA_0025	C/D snoRNA TB9C2C4	no probe designed
Tb09_snoRNA_0026	C/D snoRNA TB9C2C3	no probe designed
Tb09_snoRNA_0027	C/D snoRNA TB9C2C2	no probe designed
Tb09_snoRNA_0028	C/D snoRNA TB9C2C1	no probe designed
Tb09_snoRNA_0029	C/D snoRNA TB9C2C7	no probe designed
Tb09_snoRNA_0030	H/ACA snoRNA TB9Cs2H2	no probe designed
Tb09_snoRNA_0031	H/ACA snoRNA TB9Cs2H1	no probe designed
Tb09_snoRNA_0032	C/D snoRNA TB9C2C6	no probe designed
Tb09_snoRNA_0033	C/D snoRNA TB9C2C5	no probe designed
Tb09_snoRNA_0034	C/D snoRNA TB9C2C4	no probe designed
Tb09_snoRNA_0035	C/D snoRNA TB9C2C3	CROSS_MATCH omits
Tb09_snoRNA_0036	C/D snoRNA TB9C2C2	no probe designed
Tb09_snoRNA_0037	C/D snoRNA TB9C2C1	no probe designed
Tb09_snoRNA_0038	C/D snoRNA TB9C2C7	no probe designed
Tb09_snoRNA_0039	H/ACA snoRNA TB9Cs2H2	no probe designed
Tb09_snoRNA_0040	H/ACA snoRNA TB9Cs2H1	no probe designed
Tb09_snoRNA_0041	C/D snoRNA TB9C2C6	no probe designed
Tb09_snoRNA_0042	C/D snoRNA TB9C2C5	no probe designed
Tb09_snoRNA_0043	C/D snoRNA TB9C2C4	no probe designed
Tb09_snoRNA_0044	C/D snoRNA TB9C2C3	no probe designed
Tb09_snoRNA_0045	C/D snoRNA TB9C2C2	no probe designed
Tb09_snoRNA_0046	C/D snoRNA TB9C2C1	no probe designed
Tb09_snoRNA_0047	C/D snoRNA TB9C2C7	no probe designed
Tb09_snoRNA_0048	H/ACA snoRNA TB9Cs2H2	no probe designed
Tb09_snoRNA_0049	H/ACA snoRNA TB9Cs2H1	no probe designed
Tb09_snoRNA_0050	C/D snoRNA TB9C2C6	no probe designed
Tb09_snoRNA_0051	C/D snoRNA TB9C2C5	no probe designed
Tb09_snoRNA_0052	C/D snoRNA TB9C2C4	no probe designed
Tb09_snoRNA_0053	C/D snoRNA TB9C2C3	no probe designed
Tb09_snoRNA_0054	C/D snoRNA TB9C2C2	no probe designed
Tb09_snoRNA_0055	C/D snoRNA TB9C2C1	no probe designed
Tb09_snoRNA_0056	C/D snoRNA TB9C2C7	no probe designed
Tb09_snoRNA_0057	H/ACA snoRNA TB9Cs2H2	no probe designed
Tb09_snoRNA_0058	H/ACA snoRNA TB9Cs2H1	no probe designed
Tb09_snoRNA_0059	C/D snoRNA TB9C2C6	no probe designed
Tb09_snoRNA_0060	C/D snoRNA TB9C2C5	no probe designed
Tb09_snoRNA_0061	C/D snoRNA TB9C2C4	no probe designed
Tb09_snoRNA_0062	C/D snoRNA TB9C2C3	no probe designed
Tb09_snoRNA_0063	C/D snoRNA TB9C2C2	no probe designed
Tb09_snoRNA_0064	C/D snoRNA TB9C2C1	no probe designed
Tb09_snoRNA_0065	C/D snoRNA TB9C2C7	no probe designed
Tb09_snoRNA_0066	H/ACA snoRNA TB9Cs2H2	no probe designed
Tb09_snoRNA_0067	H/ACA snoRNA TB9Cs2H1	no probe designed
Tb09_snoRNA_0068	C/D snoRNA TB9C2C6	no probe designed
Tb09_snoRNA_0069	C/D snoRNA TB9C2C5	no probe designed
Tb09_snoRNA_0070	C/D snoRNA TB9C2C4	no probe designed
Tb09_snoRNA_0071	C/D snoRNA TB9C2C3	no probe designed
Tb09_snoRNA_0072	C/D snoRNA TB9C2C2	CROSS_MATCH omits
Tb09_snoRNA_0073	C/D snoRNA TB9C2C1	no probe designed
Tb09_snoRNA_0074	C/D snoRNA TB9C2C7	CROSS_MATCH omits
Tb09_snoRNA_0075	H/ACA snoRNA TB9Cs2H2	CROSS_MATCH omits
Tb09_snoRNA_0076	H/ACA snoRNA TB9Cs2H1	CROSS_MATCH omits
Tb09_snoRNA_0081	H/ACA snoRNA TB9Cs3H1	no probe designed
Tb09_snoRNA_0086	H/ACA snoRNA TB9Cs3H1	no probe designed
Tb09_snoRNA_0091	H/ACA snoRNA TB9Cs3H1	no probe designed
Tb09_snoRNA_0098	H/ACA snoRNA TB9Cs4H3	no probe designed
Tb09_snoRNA_0104	H/ACA snoRNA TB9Cs4H3	no probe designed
Tb09_snoRNA_0110	H/ACA snoRNA TB9Cs4H3	no probe designed
Tb09_snoRNA_0116	H/ACA snoRNA TB9Cs4H3	no probe designed
Tb09_snoRNA_0122	H/ACA snoRNA TB9Cs4H3	no probe designed
Tb09_tRNA_Gly_1	tRNA Glycine	no probe designed
Tb10.05.0020	RNA-binding protein putative RBP27	CROSS_MATCH omits
Tb10.389.0760	hypothetical protein	no probe designed
Tb10.61.1400	hypothetical protein conserved	mosaic
Tb10.61.2746	RNA-binding protein putative RBP27	no probe designed
Tb10.6k15.0730	hypothetical protein	no probe designed
Tb10.70.2820	hypothetical protein	CROSS_MATCH omits
Tb10.70.2830	hypothetical protein conserved	CROSS_MATCH omits
Tb10.70.2870	hypothetical protein	CROSS_MATCH omits
Tb10.70.2890	hypothetical protein	CROSS_MATCH omits
Tb10.70.3310	hypothetical protein	no probe designed
Tb10.v4.0042	hypothetical protein	no probe designed
Tb10.v4.0049	hypothetical protein chrX additional unordered contigs	CROSS_MATCH omits
Tb10.v4.0130	hypothetical protein chrX additional unordered contig	CROSS_MATCH omits
Tb10.v4.0194	hypothetical protein chrX additional unordered contig	CROSS_MATCH omits
Tb10.v4.0195	hypothetical protein chrX additional unordered contig	CROSS_MATCH omits
Tb10.v4.0245	hypothetical protein chrX additional unordered contigs	CROSS_MATCH omits
Tb10_snoRNA_0001	C/D snoRNA TB10C1C4	no probe designed
Tb10_snoRNA_0002	H/ACA snoRNA TB10Cs1H3	no probe designed
Tb10_snoRNA_0003	C/D snoRNA TB10C1C1	no probe designed
Tb10_snoRNA_0004	H/ACA snoRNA TB10Cs1H1	CROSS_MATCH omits
Tb10_snoRNA_0006	H/ACA snoRNA TB10Cs1H2	CROSS_MATCH omits
Tb10_snoRNA_0007	C/D snoRNA TB10C1C4	CROSS_MATCH omits
Tb10_snoRNA_0008	H/ACA snoRNA TB10Cs1H3	CROSS_MATCH omits
Tb10_snoRNA_0009	C/D snoRNA TB10C1C1	no probe designed
Tb10_snoRNA_0010	H/ACA snoRNA TB10Cs1H1	no probe designed
Tb10_snoRNA_0011	C/D snoRNA TB10C1C4	no probe designed
Tb10_snoRNA_0012	H/ACA snoRNA TB10Cs1H3	no probe designed
Tb10_snoRNA_0013	C/D snoRNA TB10C1C1	CROSS_MATCH omits
Tb10_snoRNA_0014	H/ACA snoRNA TB10Cs1H1	no probe designed
Tb10_snoRNA_0016	H/ACA snoRNA TB10Cs1H2	no probe designed
Tb10_snoRNA_0017	C/D snoRNA TB10C1C4	no probe designed
Tb10_snoRNA_0018	H/ACA snoRNA TB10Cs2H1	no probe designed
Tb10_snoRNA_0028	H/ACA snoRNA TB10Cs2H1	no probe designed
Tb10_snoRNA_0029	H/ACA snoRNA TB10Cs4H4	no probe designed
Tb10_snoRNA_0036	H/ACA snoRNA TB10Cs4H4	no probe designed
Tb10_snoRNA_0042	H/ACA snoRNA TB10Cs4H1	no probe designed
Tb10_snoRNA_0044	H/ACA snoRNA TB10Cs4H4	no probe designed
Tb10_snoRNA_0051	H/ACA snoRNA TB10Cs4H4	no probe designed
Tb10_snoRNA_0059	H/ACA snoRNA TB10Cs3H2	no probe designed
Tb10_snoRNA_0066	H/ACA snoRNA TB10Cs3H2	no probe designed
Tb10_snoRNA_0073	H/ACA snoRNA TB10Cs3H2	no probe designed
Tb10_snoRNA_0080	H/ACA snoRNA TB10Cs3H2	no probe designed
Tb10_snoRNA_0084	C/D snoRNA TB10C3C3	no probe designed
Tb10_snRNA_2	small nuclear RNAU5 snRNA	no probe designed
Tb10_tRNA_Ala_1	tRNA Alanine	no probe designed
Tb10_tRNA_Arg_1	tRNA Arginine	no probe designed
Tb10_tRNA_Arg_2	tRNA Arginine	no probe designed
Tb10_tRNA_Asn_1	tRNA Asparagine	no probe designed
Tb10_tRNA_Gly_1	tRNA Glycine	no probe designed
Tb10_tRNA_Leu_1	tRNA Leucine	no probe designed
Tb10_tRNA_Lys_1	tRNA Lysine	no probe designed
Tb10_tRNA_Met_1	tRNA Methionine	no probe designed
Tb10_tRNA_Pro_1	tRNA Proline	no probe designed
Tb10_tRNA_Pro_2	tRNA Proline	no probe designed
Tb10_tRNA_Thr_1	tRNA Threonine	no probe designed
Tb11.0060	hypothetical protein chrXI additional unordered contigs	CROSS_MATCH omits
Tb11.0080	hypothetical protein chrXI additional unordered contigs	CROSS_MATCH omits
Tb11.01.0030	DNA polymerase kappa putative DNA polymerase IV putative	mosaic
Tb11.01.0050	DNA polymerase kappa putative DNA polymerase IV putative	mosaic
Tb11.01.0060	DNA polymerase kappa putative DNA polymerase IV putative	mosaic
Tb11.01.1680	polyubiquitin putative	mosaic
Tb11.01.1790	60S ribosomal protein L29 putative	CROSS_MATCH omits
Tb11.01.3805	microtubule-associated protein corset-associated protein 15	CROSS_MATCH omits
Tb11.01.4702	cytochrome oxidase subunit X	CROSS_MATCH omits
Tb11.02.4850	hypothetical protein conserved	no probe designed
Tb11.02.5620	dynein light chain putative dynein Tctex2 family putative	CROSS_MATCH omits
Tb11.0430	hypothetical protein chrXI additional unordered contigs	mosaic
Tb11.0440	hypothetical protein chrXI additional unordered contigs	CROSS_MATCH omits
Tb11.0470	hypothetical protein chrXI additional unordered contigs	mosaic
Tb11.0730	hypothetical protein chrXI additional unordered contigs	CROSS_MATCH omits
Tb11.0740	hypothetical protein chrXI additional unordered contigs	CROSS_MATCH omits
Tb11.0770	hypothetical protein chrXI additional unordered contigs	CROSS_MATCH omits
Tb11.0780	hyothetical protein chrXI additional unordered contigs	CROSS_MATCH omits
Tb11.0800	hypothetical protein chrXI additional unordered contigs	mosaic
Tb11.0810	hypothetical protein	no probe designed
Tb11.1290	hypothetical protein chrXI additional unordered contigs	CROSS_MATCH omits
Tb11.13.0004	variant surface glycoprotein (VSG atypical) putative	CROSS_MATCH omits
Tb11.1310	hypothetical protein chrXI additional unordered contigs	CROSS_MATCH omits
Tb11.1320	hypothetical protein chrXI additional unordered contigs	mosaic
Tb11.1340	hypothetical protein chrXI additional unordered contigs	CROSS_MATCH omits
Tb11.1350	hypothetical protein chrXI additional unordered contigs	CROSS_MATCH omits
Tb11.1360	hypothetical protein	no probe designed
Tb11.1520	hypothetical protein conserved chrXI additional unordered contigs	CROSS_MATCH omits
Tb11.1750	hypothetical protein chrXI additional unordered contigs	CROSS_MATCH omits
Tb11.1760	hypothetical protein chrXI additional unordered contigs	CROSS_MATCH omits
Tb11.1770	hypothetical protein chrXI additional unordered contigs	CROSS_MATCH omits
Tb11.1830	hypothetical protein chrXI additional unordered contigs	CROSS_MATCH omits
Tb11.1840	hypothetical protein chrXI additional unordered contigs	CROSS_MATCH omits
Tb11.39.0008	histone H1 putative	CROSS_MATCH omits
Tb11.42.0005	histone H1 putative	no probe designed
Tb11.42.0007	histone H1 putative	no probe designed
Tb11.55.0001	histone H1 putative	CROSS_MATCH omits
Tb11_snoRNA_0032	C/D snoRNA TB11C4C3	no probe designed
Tb11_snoRNA_0033	C/D snoRNA TB11C1C3	CROSS_MATCH omits
Tb11_snoRNA_0034	C/D snoRNA TB11C1C2	no probe designed
Tb11_snoRNA_0035	C/D snoRNA TB11C1C3	no probe designed
Tb11_snoRNA_0036	C/D snoRNA TB11C1C2	CROSS_MATCH omits
Tb11_tRNA_Ala_1	tRNA Alanine	no probe designed
Tb11_tRNA_Arg_1	tRNA Arginine	no probe designed
Tb11_tRNA_Glu_1	tRNA Glutamic acid	no probe designed
Tb11_tRNA_Gly_1	tRNA Glycine	no probe designed
Tb927.1.110	hypothetical protein conserved	no probe designed
Tb927.1.3730	hypothetical protein	CROSS_MATCH omits
Tb927.1.4570	hypothetical protein conserved	CROSS_MATCH omits
Tb927.1.5150	hypothetical protein	no probe designed
Tb927.2.1290	hypothetical protein	no probe designed
Tb927.2.1389	M4 ribosomal RNA	no probe designed
Tb927.2.1398	M6 ribosomal RNA	no probe designed
Tb927.2.1407	M2 ribosomal RNA	no probe designed
Tb927.2.1416	24S_B_3 ribosomal RNA	no probe designed
Tb927.2.1425	M1 ribosomal RNA	no probe designed
Tb927.2.1434	24S_alpha ribosomal RNA	no probe designed
Tb927.2.1443	5.8S(M3) ribosomal RNA	no probe designed
Tb927.2.1452	18S ribosomal RNA	no probe designed
Tb927.2.1460	hypothetical protein conserved	no probe designed
Tb927.2.1470	hypothetical protein conserved	CROSS_MATCH omits
Tb927.2.1490	M6 ribosomal RNA	no probe designed
Tb927.2.1500	M2 ribosomal RNA	no probe designed
Tb927.2.1510	24S_B_3 ribosomal RNA	CROSS_MATCH omits
Tb927.2.1520	M1 ribosomal RNA	no probe designed
Tb927.2.1530	24S_alpha ribosomal RNA	no probe designed
Tb927.2.1540	5.8S(M3) ribosomal RNA	no probe designed
Tb927.2.1550	18S ribosomal RNA	no probe designed
Tb927.2.1931	18S ribosomal RNA	no probe designed
Tb927.2.1942	M3 ribosomal RNA	no probe designed
Tb927.2.1953	24S_alpha ribosomal RNA	no probe designed
Tb927.2.1964	M1 ribosomal RNA	no probe designed
Tb927.2.1975	24S_B_3 ribosomal RNA	no probe designed
Tb927.2.1986	M2 ribosomal RNA	no probe designed
Tb927.2.1997	M6 ribosomal RNA	no probe designed
Tb927.2.2008	M4 ribosomal RNA	no probe designed
Tb927.2.400	retrotransposon hot spot (RHS) protein putative	mosaic
Tb927.2.5360	hypothetical protein conserved	mosaic
Tb927.2.6210	iron/ascorbate oxidoreductase family protein putative	mosaic
Tb927.2.6270	iron/ascorbate oxidoreductase family protein putative	mosaic
Tb927.2.900	hypothetical protein	mosaic
Tb927.2.960	hypothetical protein	no probe designed
Tb927.3.1460	hypothetical protein	CROSS_MATCH omits
Tb927.3.1640	hypothetical protein	no probe designed
Tb927.3.1893	C/D snoRNA TB3C2C1	no probe designed
Tb927.3.3424	rRNA large subunit gamma (M1)	mosaic
Tb927.3.3425	rRNA large subunit beta	no probe designed
Tb927.3.3433	rRNA large subunit gamma (M1)	mosaic
Tb927.3.3434	rRNA large subunit beta	no probe designed
Tb927.3.3436	rRNA large subunit zeta (M6)	mosaic
Tb927.3.3442	rRNA large subunit gamma (M1)	mosaic
Tb927.3.3443	rRNA large subunit beta	no probe designed
Tb927.3.3445	rRNA large subunit zeta (M6)	mosaic
Tb927.3.3451	rRNA large subunit gamma (M1)	mosaic
Tb927.3.3452	rRNA large subunit beta	no probe designed
Tb927.3.3454	rRNA large subunit zeta (M6)	mosaic
Tb927.3.4396	tRNA Leucine	no probe designed
Tb927.4.1195	tRNA Proline	no probe designed
Tb927.4.170	hypothetical protein	no probe designed
Tb927.4.260	retrotransposon hot spot (RHS) protein putative	mosaic
Tb927.4.3193	tRNA Valine	no probe designed
Tb927.4.3196	tRNA Leucine	no probe designed
Tb927.4.3292	tRNA Glutamic acid	no probe designed
Tb927.4.3294	tRNA Methionine	no probe designed
Tb927.4.3298	tRNA Valine	no probe designed
Tb927.4.4663	tRNA Selenocysteine	no probe designed
Tb927.5.1420	hypothetical protein	mosaic
Tb927.5.150	hypothetical protein conserved	CROSS_MATCH omits
Tb927.5.170	hypothetical protein conserved	CROSS_MATCH omits
Tb927.5.2035	C/D snoRNA TB5C1C1	no probe designed
Tb927.5.2343	C/D snoRNA TB5C1C1	no probe designed
Tb927.5.2346	C/D snoRNA TB5C1C1	no probe designed
Tb927.5.2765	tRNA Glutamic acid	no probe designed
TB927.5.300b	2-oxoglutarate (2OG) and Fe(II)-dependent oxygenase superfamily protein putative	no probe designed
Tb927.5.330b	receptor-type adenylate cyclase putative expression site associated gene (ESAG) 4 protein	no probe designed
Tb927.5.350b	invariant surface glycoprotein putative	no probe designed
Tb927.5.370b	invariant surface glycoprotein putative	no probe designed
Tb927.5.390b	invariant surface glycoprotein putative	no probe designed
Tb927.5.400b	invariant surface glycoprotein putative	no probe designed
Tb927.5.410b	hypothetical protein	no probe designed
Tb927.5.420b	hypothetical protein	no probe designed
Tb927.5.4370	hypothetical protein conserved	CROSS_MATCH omits
Tb927.5.440b	trans sialidase putative	no probe designed
Tb927.5.450b	NADH-ubiquinone oxidoreductase mitochondrial putative	no probe designed
Tb927.5.4510	hypothetical protein conserved	CROSS_MATCH omits
Tb927.5.460	hypothetical protein conserved	mosaic
Tb927.5.470b	transporter putative	no probe designed
Tb927.6.110	hypothetical protein	no probe designed
Tb927.6.120	hypothetical protein	mosaic
Tb927.6.182	rRNA large subunit zeta (M6)	mosaic
Tb927.6.184	rRNA large subunit beta	CROSS_MATCH omits
Tb927.6.1855	H/ACA snoRNA TB6Cs1H2	no probe designed
Tb927.6.186	rRNA large subunit gamma (M1)	mosaic
Tb927.6.1863	H/ACA snoRNA TB6Cs1H2	no probe designed
Tb927.6.187	rRNA large subunit alpha	mosaic
Tb927.6.1871	H/ACA snoRNA TB6Cs1H2	no probe designed
Tb927.6.1878	C/D snoRNA TB6Cs1H2	no probe designed
Tb927.6.1886	H/ACA snoRNA TB6Cs1H2	no probe designed
Tb927.6.240	hypothetical protein conserved	CROSS_MATCH omits
Tb927.6.250	hypothetical protein	CROSS_MATCH omits
Tb927.6.260	hypothetical protein	CROSS_MATCH omits
Tb927.6.2683	C/D snoRNA TB6C2C1	no probe designed
Tb927.6.2689	C/D snoRNA TB6C2C2	no probe designed
Tb927.6.550	hypothetical protein	CROSS_MATCH omits
Tb927.7.1175	tRNA Glycine	no probe designed
Tb927.7.2000	retrotransposon hot spot (RHS) protein putative	mosaic
Tb927.7.2010	retrotransposon hot spot (RHS) protein putative retrotransposon hot spot protein 7 (RHS7) putative	mosaic
Tb927.7.2090	hypothetical protein conserved	CROSS_MATCH omits
Tb927.7.2100	GMP synthase putative glutamine amidotransferase putative	CROSS_MATCH omits
Tb927.7.2110	hypothetical protein conserved	CROSS_MATCH omits
Tb927.7.2120	hypothetical protein conserved	CROSS_MATCH omits
Tb927.7.2130	hypothetical protein conserved	CROSS_MATCH omits
Tb927.7.2160	hypothetical protein conserved	CROSS_MATCH omits
Tb927.7.2170	hypothetical protein conserved	CROSS_MATCH omits
Tb927.7.2200	hypothetical protein conserved	CROSS_MATCH omits
Tb927.7.2210	hypothetical protein conserved	CROSS_MATCH omits
Tb927.7.2220	hypothetical protein conserved	CROSS_MATCH omits
Tb927.7.2230	hypothetical protein conserved	CROSS_MATCH omits
Tb927.7.2240	hypothetical protein conserved	CROSS_MATCH omits
Tb927.7.2250	carnitine O-palmitoyltransferase II putative	CROSS_MATCH omits
Tb927.7.2260	hypothetical protein conserved	CROSS_MATCH omits
Tb927.7.370	hypothetical protein conserved	mosaic
Tb927.7.390	hypothetical protein conserved	mosaic
Tb927.7.430	hypothetical protein conserved	mosaic
Tb927.7.6080	receptor-type adenylate cyclase GRESAG 4 putative	mosaic
Tb927.7.6822	tRNA Serine	no probe designed
Tb927.7.6823	tRNA Aspartic acid	no probe designed
Tb927.7.6824	tRNA Aspartic acid	no probe designed
Tb927.7.6826	tRNA Alanine	no probe designed
Tb927.7.6845	tRNA Lysine	no probe designed
Tb927.7.6866	rRNA large subunit zeta (M6)M6 ribosomal RNA	mosaic
Tb927.7.6884	rRNA large subunit gamma (M1)M1 ribosomal RNA	mosaic
Tb927.7.6885	rRNA large subunit beta	no probe designed
Tb927.7.6887	rRNA large subunit zeta (M6)M6 ribosomal RNA	mosaic
Tb927.7.7175	tRNA Alanine	no probe designed
Tb927.7.7560	hypothetical protein	CROSS_MATCH omits
Tb927.8.1389	5S(M5) ribosomal RNA truncated	no probe designed
Tb927.8.2068	H/ACA snoRNA TB8Cs3H1	no probe designed
Tb927.8.2075	H/ACA snoRNA TB8Cs3H1	no probe designed
Tb927.8.2258	H/ACA snoRNA TB8Cs3H1	no probe designed
Tb927.8.2260	hypothetical protein conserved	mosaic
Tb927.8.2265	H/ACA snoRNA TB8Cs3H1	no probe designed
Tb927.8.2270	hypothetical protein conserved	mosaic
Tb927.8.2275	H/ACA snoRNA TB8Cs3H1	no probe designed
Tb927.8.2280	hypothetical protein conserved	mosaic
Tb927.8.2663	tRNA Asparagine	no probe designed
Tb927.8.2851	tRNA Isoleucine	no probe designed
Tb927.8.2852	tRNA Glutamine	no probe designed
Tb927.8.2854	tRNA Lysine	no probe designed
Tb927.8.2856	tRNA Glycine	no probe designed
Tb927.8.2858	tRNA Threonine	no probe designed
Tb927.8.2862	tRNA Lysine	no probe designed
Tb927.8.2863	tRNA Arginine	no probe designed
Tb927.8.3523	tRNA Cysteine	no probe designed
Tb927.8.4110	flagellum-adhesion glycoprotein putative	mosaic
Tb927.8.500	hypothetical protein	mosaic
Tb927.8.520	hypothetical protein	mosaic
Tb927.8.5345	tRNA Arginine	no probe designed
Tb927.8.5465	flagellar calcium-binding protein 24 kDa calflagin24 kDa calcimedin	mosaic
Tb927.8.6562	tRNA Isoleucine	no probe designed
Tb927.8.6564	tRNA Leucine	no probe designed
Tb927.8.6566	tRNA Glutamine	no probe designed
Tb927.8.6568	tRNA Glutamine	no probe designed
Tb927.8.6572	tRNA Isoleucine	no probe designed
Tb927.8.8250	amino acid transporter putative	mosaic
tmp.1.50	rRNA M1/220 small rRNA/small ribosomal RNA 1	mosaic
tmp.1.60	rRNA large subunit (28S beta)	CROSS_MATCH omits
tmp.1.80	rRNA M6/70 small ribosomal RNA	mosaic

## Sheet: Key
systematic_id	Systematic ID in GeneDB (except for maxicircle transcripts, names of which commence as "T. brucei"). Genes that do not commence with "Tb" were derived from sequence information from another strain.
description	Product description in GeneDB
reason for omission	no probe designed = Nimblegen unable to design suitable probes
	CROSS_MATCH omits = all probes matched unannotated genomic regions
	mosaic = all probes match two or two non-identical genes
